# Supplementary material for: Astrocyte ethanol exposure reveals persistent and defined calcium response subtypes and associated gene signatures
Source: J Biol Chem. 2022 Jun 16;298(8):102147. doi: 10.1016/j.jbc.2022.102147 (PMC9293641; doi:10.1016/j.jbc.2022.102147)
Supplement: Supporting infomation_Table S1 [file mmc2.xlsx]

## Sheet: Count matrix
Column1	J150_3	J151_5	J153_6	J154_8	J155_9	J156_16	J161_9	J162_16	J163_18	J164_19	J165_23	J166_25	J172_23	J173_25	J174_13	J175_18	J176_25	J182_2	J183_1	J185_4	J186_5	J187_6
Response type	S-type	S-type	S-type	S-type	S-type	S-type	T-type	T-type	T-type	T-type	T-type	T-type	M-type	M-type	M-type	M-type	M-type	No Response	No Response	No Response	No Response	No Response
0610005C13Rik	0	2	0	0	0	0	0	0	0	0	0	0	0	0	0	0	0	0	0	0	0	0
0610007N19Rik	151	290	229	252	77	116	234	8	0	175	3	215	383	252	104	53	208	189	329	360	2288	150
0610007P14Rik	300	91	1232	808	1174	228	471	8186	96	116	1689	916	176	800	1388	916	1127	826	746	1908	1242	987
0610008F07Rik	0	0	0	0	0	0	0	0	0	0	0	0	0	0	0	0	0	0	0	0	0	0
0610009B14Rik	0	0	0	0	0	0	0	0	0	0	0	0	0	0	0	0	0	0	0	0	0	0
0610009B22Rik	2262	2612	1479	503	540	1731	68	1570	838	2	1227	2836	474	821	1845	1630	1410	1119	886	1576	6099	108
0610009D07Rik	6402	2300	5951	3904	1036	4136	1452	949	1	1871	7423	1911	5607	5973	3987	5564	5792	6908	3638	1320	9118	7558
0610009L18Rik	349	95	107	33	21	0	3	65	0	219	768	13	74	131	66	18	319	0	324	353	379	22
0610009O20Rik	4	50	26	16	16	12	36	1	8	42	243	258	55	9	89	79	44	144	66	42	176	65
0610010B08Rik	0	0	11	1	0	63	6	0	0	0	0	148	2	2	13	1	27	0	24	30	1	0
0610010F05Rik	40	1055	719	249	448	673	0	109	0	2	4515	0	0	1061	5406	1390	466	0	202	382	2	1
0610010K14Rik	69	261	83	55	101	21	18	0	4	19	10	18	39	25	181	161	126	115	134	55	39	0
0610011F06Rik	50	28	150	141	150	3	11	59	168	3	44	1001	1832	33	249	134	366	91	495	120	649	2827
0610012G03Rik	53	1532	358	237	972	489	415	127	32	202	204	556	669	714	632	147	1043	132	776	1625	961	373
0610012H03Rik	0	0	0	0	0	0	0	0	0	0	0	0	0	0	0	0	0	0	0	0	0	0
0610030E20Rik	1777	1972	647	271	8	0	2	0	240	2	980	929	781	1	697	1751	2	17	98	10	184	1
0610031J06Rik	828	188	399	253	404	317	129	5	191	0	1039	1390	3241	25	371	989	1045	700	403	1577	165	199
0610031O16Rik	0	0	0	0	0	0	0	0	0	0	0	0	0	0	0	0	0	0	0	0	0	0
0610037L13Rik	5	4	625	460	564	15	235	0	4	26	0	214	47	700	995	313	1012	397	586	38	1883	42
0610038B21Rik	0	0	0	0	0	0	0	0	0	0	0	0	0	0	0	0	0	0	0	0	0	0
0610038L08Rik	0	0	0	0	0	0	0	0	0	0	0	0	0	0	0	0	0	0	0	0	0	0
0610039K10Rik	0	0	0	11	0	0	0	0	0	0	0	103	0	0	0	0	0	0	8	0	0	0
0610040B10Rik	0	0	242	177	4	1	2	48	0	2	0	1	0	0	129	0	1	0	374	22	0	1
0610040F04Rik	0	0	0	0	0	0	0	0	0	0	0	0	0	0	0	0	0	0	0	0	0	0
0610040J01Rik	0	0	1	31	0	0	0	0	0	0	0	0	0	159	0	0	0	0	45	7	0	0
0610043K17Rik	0	0	1	0	0	0	0	0	0	0	0	0	0	0	0	0	0	0	1	0	1	0
1100001G20Rik	0	0	0	0	0	0	0	0	0	0	0	0	0	0	0	0	0	0	0	0	0	0
1110001A16Rik	3124	130	423	521	537	336	45	197	4	64	96	1267	3364	318	1412	209	1573	92	283	1214	477	513
1110001J03Rik	456	198	918	531	111	46	724	31	17	411	180	133	47	547	298	310	579	10	442	742	24	2146
1110002L01Rik	0	33	381	91	417	626	59	0	0	372	6	39	13	68	319	14	77	5	355	6	393	2
1110004E09Rik	2307	437	541	182	273	7	763	6	6	30	3002	2331	224	2774	920	179	379	1008	142	79	11	0
1110004F10Rik	2053	2642	5716	1530	3443	4079	2565	3161	758	2104	1870	4698	5090	8323	8817	4429	5332	5853	1663	2502	6306	412
1110006O24Rik	8	22	3	18	0	1	3	0	0	4	0	0	1	2	3	0	0	16	2	0	4	0
1110007C09Rik	20	171	477	742	308	107	953	21	2	536	399	59	295	387	320	463	304	50	93	213	450	68
1110008F13Rik	12621	233	12637	11095	3962	6561	9010	1654	3387	1727	7575	13126	11300	4052	9730	9190	7523	25821	10873	3096	5198	11317
1110008J03Rik	0	0	236	34	21	1	0	0	0	219	1	0	62	2	0	34	86	117	80	1	1	0
1110008L16Rik	22	0	0	35	224	371	0	10	0	9	0	0	1	19	470	1	194	0	865	142	0	67
1110008P14Rik	36	25	70	62	119	2	55	127	1	23	162	39	55	31	32	22	323	60	83	271	246	63
1110012L19Rik	5	43	866	300	434	156	217	2642	0	77	1	54	1339	1	760	570	2524	21	1114	1811	0	4509
1110015O18Rik	0	0	0	0	0	0	0	0	0	296	0	0	0	0	0	0	0	0	0	0	0	0
1110017D15Rik	0	3	0	0	0	0	0	0	0	0	0	0	0	1	0	0	0	0	0	0	0	0
1110018G07Rik	1341	263	2374	2366	1535	1048	431	0	1177	62	22	3396	4486	857	2778	4095	4538	4410	2284	771	408	503
1110019D14Rik	21	0	1	5	0	0	0	12	0	0	0	0	0	2	51	1	376	0	22	729	0	0
1110020A21Rik	0	0	0	0	4	0	0	0	0	0	0	0	0	0	1	0	0	0	27	0	0	0
1110025L11Rik	0	0	1	0	0	0	0	0	0	0	0	0	0	13	0	0	0	0	0	0	0	0
1110028F11Rik	0	0	0	0	0	0	0	0	0	0	0	0	0	0	0	0	0	0	0	0	0	0
1110028F18Rik	0	0	0	1	0	0	0	0	0	0	0	0	0	0	0	0	0	0	0	0	0	0
1110032A03Rik	829	23	1652	604	991	1025	200	1632	360	397	54	699	510	1217	1839	1885	3000	78	1602	2621	1355	411
1110032F04Rik	0	0	0	0	0	0	0	0	0	0	0	0	0	0	0	0	0	0	0	0	0	0
1110034G24Rik	0	0	105	24	1	3	0	0	0	0	0	0	0	0	35	12	238	0	22	390	0	140
1110035M17Rik	1	0	0	0	0	0	1	0	0	0	0	0	0	0	0	0	0	0	1	0	0	0
1110036E04Rik	0	0	0	0	0	0	0	0	0	0	0	0	0	0	0	0	0	0	0	0	0	0
1110037F02Rik	1	2947	627	1055	1188	1002	150	0	1629	1101	1	411	3021	434	1805	1380	2000	4309	1738	857	2631	3277
1110038B12Rik	1351	379	634	591	728	842	137	520	0	516	360	331	3315	509	1772	427	1179	882	2068	289	644	39
1110038F14Rik	27	1319	1042	906	2089	703	62	0	1240	739	5610	170	6317	938	605	614	1488	314	844	1646	1646	2
1110046J04Rik	33	0	0	0	0	25	0	0	0	0	0	0	0	0	0	0	0	0	77	0	15	0
1110051M20Rik	147	365	863	489	653	64	2638	104	147	384	3	1170	0	756	779	1136	878	321	522	511	94	746
1110054M08Rik	18	13	21	55	40	54	0	0	237	0	87	24	20	42	180	110	140	10	117	103	28	330
1110057K04Rik	3269	721	592	294	338	0	1532	0	262	49	161	1195	6	72	823	560	1413	142	260	271	48	6765
1110058L19Rik	2430	44	434	1249	1308	1935	233	0	32	200	5478	4716	169	1839	1474	2125	3579	667	1766	1051	6	637
1110059E24Rik	27	4198	1870	3078	2558	38	515	26	326	615	28	1988	6004	4182	2059	3364	1822	653	1550	421	2416	7247
1110059G10Rik	1	5080	198	314	324	138	72	647	93	1145	448	3339	151	630	1368	1043	1430	2676	814	1067	1126	5
1110059M19Rik	0	0	0	0	0	0	0	0	0	0	0	0	0	0	0	0	0	0	0	0	0	0
1110065P20Rik	3205	973	1765	909	803	828	1194	2776	228	293	1365	2121	1565	519	1434	1644	1856	421	2470	1233	3035	260
1190002F15Rik	1336	995	14	0	90	0	1	76	0	0	356	0	0	348	0	2	13	0	311	0	0	0
1190002N15Rik	3074	470	1550	186	1793	294	1736	0	0	208	211	3705	3019	54	2611	553	2010	2947	1416	171	3	4693
1190003J15Rik	0	0	0	0	0	0	0	0	0	0	0	0	0	0	0	0	11	0	0	0	0	0
1190003K10Rik	0	0	0	0	0	0	0	0	0	0	0	0	0	0	0	0	0	0	0	0	0	1
1190005I06Rik	52	51	93	185	100	107	116	0	0	254	208	859	3133	709	97	87	1175	315	185	2	8	715
1190007I07Rik	3	0	155	22	92	57	382	91	0	3	0	1	1	10	192	490	187	0	36	185	357	0
1200011I18Rik	1139	0	512	385	657	744	1157	0	0	103	3479	795	1536	382	330	904	1785	464	684	268	919	2451
1200014J11Rik	3244	559	413	315	13	650	96	5	588	9	0	11	0	39	112	0	686	0	189	566	1	4
1300002E11Rik	0	203	536	198	74	277	2	0	13	19	1	974	5288	558	655	255	125	46	308	11	84	62
1300002K09Rik	0	0	0	0	0	0	0	0	0	0	0	0	1	0	0	0	0	0	0	0	0	0
1300015D01Rik	0	0	0	0	0	0	0	0	0	0	0	0	0	0	0	0	0	0	0	0	0	0
1300017J02Rik	0	0	0	0	0	0	0	0	0	0	0	0	0	0	97	0	0	0	0	0	0	0
1300018J18Rik	5	45	374	105	218	223	47	0	20	38	0	0	132	676	106	583	527	12	688	370	322	33
1500002O10Rik	433	0	0	5	0	0	0	0	0	0	0	0	0	92	0	0	0	188	0	0	228	0
1500004A13Rik	0	0	34	15	0	41	0	0	0	0	1	0	0	23	77	504	0	4	2	0	273	3
1500009C09Rik	4	17	132	29	162	0	2	261	42	4	1	271	0	98	258	170	89	27	52	66	108	0
1500009L16Rik	13544	1054	1207	27	1759	778	1469	1884	2	9	20	776	293	2064	2794	226	1298	167	1257	25	296	115
1500011B03Rik	169	258	1774	751	116	332	455	1427	362	292	6	813	759	188	269	90	1808	292	1282	345	22	587
1500011K16Rik	328	8	1921	631	1038	440	1841	1	6	478	51	2370	1768	724	1581	1400	2026	440	883	3252	1251	1035
1500012F01Rik	0	69	990	381	133	1155	20	2	0	29	495	367	525	52	1860	696	781	392	3368	21	1066	1597
1500012K07Rik	0	3	1	0	0	0	0	0	0	0	0	0	0	0	0	0	0	0	0	0	0	0
1500015A07Rik	0	0	15	1	132	0	0	0	0	35	0	0	25	1	96	0	0	0	60	0	0	0
1500015L24Rik	0	0	1	0	0	0	0	0	0	0	0	0	0	0	0	0	0	0	0	0	0	0
1500015O10Rik	10610	22357	34076	4010	14469	12352	61293	56744	8600	3222	35368	13359	29962	6539	25202	33570	14100	7776	8244	117679	15572	16208
1500016L03Rik	0	0	0	1	0	0	0	0	0	0	0	0	0	0	0	0	0	0	0	0	252	0
1500017E21Rik	91	0	6	5	5	0	1	0	0	0	4	11	0	6	6	0	0	3	185	1	0	1
1500032L24Rik	1498	1638	2289	1422	2301	1618	1557	220	270	615	5543	3859	1457	3751	2584	3039	5571	210	2576	2739	3926	1636
1600002D24Rik	0	0	0	0	0	0	0	0	0	0	0	0	0	0	0	0	0	0	0	0	0	0
1600002H07Rik	46	14	0	78	46	58	0	0	0	82	121	0	0	14	4	0	184	2	134	0	3	59
1600002K03Rik	0	0	70	0	0	3	0	0	0	21	0	8	0	8	0	0	312	0	34	0	0	0
1600010M07Rik	0	0	0	0	0	0	0	0	0	0	0	0	0	0	0	0	0	0	0	0	0	0
1600012H06Rik	2630	2039	176	704	1002	2740	1543	687	48	278	1	2020	48	162	2892	2783	1083	1136	1014	1035	582	17
1600014C10Rik	12	6	428	4	5	0	5	0	0	2	11	50	81	56	17	245	53	34	315	133	0	90
1600014C23Rik	0	0	0	0	0	0	0	1	0	0	0	228	0	0	0	0	0	0	0	0	26	0
1600014K23Rik	0	0	0	0	0	0	0	0	0	0	0	0	0	0	0	0	0	0	0	0	0	0
1600015I10Rik	0	0	0	0	0	0	0	0	0	0	0	0	0	0	0	0	0	0	0	0	0	0
1600016N20Rik	0	146	1	0	0	0	0	0	0	0	0	0	0	0	0	0	0	0	1	0	0	0
1600019K03Rik	0	0	0	0	0	0	0	1	0	0	0	0	0	0	0	0	0	0	0	0	0	0
1600020E01Rik	393	467	223	21	22	2423	78	0	1183	975	0	19	0	70	921	719	1578	442	665	1721	1198	590
1600023N17Rik	0	0	0	0	0	0	0	0	0	0	0	1055	0	0	5	0	0	0	41	0	5	0
1600025M17Rik	0	0	0	0	0	0	0	0	0	0	0	0	0	0	0	0	0	0	0	0	0	0
1600029D21Rik	0	0	0	0	0	4	0	0	0	39	0	0	0	0	0	0	0	0	1	0	0	0
1600029I14Rik	0	0	0	0	0	0	0	0	0	0	0	0	0	0	0	0	0	0	0	0	0	0
1600029O15Rik	3	3	0	0	1	2	2	0	0	0	0	0	2	0	0	1	1	0	1	0	3	1
1700001C02Rik	0	0	0	0	0	0	0	0	0	0	0	0	0	2	0	0	0	0	8	0	0	0
1700001C19Rik	0	0	0	0	423	0	0	0	0	0	0	0	0	0	99	0	0	0	0	0	0	0
1700001D01Rik	0	0	0	0	0	0	0	0	0	0	0	0	0	0	0	0	0	0	0	0	0	0
1700001F09Rik	0	0	0	0	0	0	0	0	0	0	0	0	0	0	0	0	0	0	0	0	0	0
1700001G11Rik	0	0	1	1	1	0	0	0	0	0	0	571	0	0	0	0	0	0	3	0	30	0
1700001G17Rik	0	0	0	0	0	0	0	0	0	0	0	0	0	0	0	0	0	0	0	0	0	0
1700001J03Rik	0	0	0	0	0	0	0	0	0	0	0	0	0	0	0	0	0	0	0	0	0	0
1700001J11Rik	0	0	0	0	0	0	0	0	0	0	0	0	0	0	1	0	0	0	0	0	0	0
1700001K19Rik	0	0	0	0	0	0	0	0	0	0	0	0	0	0	0	1	0	0	0	0	0	0
1700001K23Rik	0	0	0	0	0	0	0	0	0	0	0	0	0	0	0	0	0	0	0	0	0	0
1700001L05Rik	0	0	2	179	2	0	0	0	0	0	0	0	0	53	0	30	0	0	0	0	0	0
1700001L19Rik	0	0	0	0	0	0	0	0	0	0	0	0	0	0	0	227	0	0	0	0	0	0
1700001O22Rik	0	0	0	0	0	0	0	0	0	0	0	0	0	0	0	0	0	0	0	0	0	0
1700001P01Rik	0	0	0	0	0	0	0	0	0	0	0	0	0	0	0	0	0	0	3	0	0	0
1700003C15Rik	0	0	0	0	0	0	0	0	0	0	0	0	0	0	0	0	0	0	0	0	0	0
1700003D09Rik	0	0	0	0	0	0	0	0	0	0	0	0	0	0	0	0	0	0	0	0	0	0
1700003E16Rik	8	0	0	8	9	0	0	0	0	0	0	8	0	5	0	0	0	6	4	0	0	0
1700003F12Rik	18	0	9	0	0	0	0	0	0	22	0	0	0	0	0	1	0	9	3	14	0	0
1700003F17Rik	0	0	0	0	0	0	0	0	0	0	0	0	0	0	0	0	0	0	0	0	0	0
1700003G13Rik	0	0	0	0	0	0	0	0	0	0	0	0	0	0	0	0	0	0	0	0	0	0
1700003G18Rik	0	0	0	0	0	0	0	0	0	0	0	0	0	0	0	0	0	0	0	0	0	0
1700003H04Rik	0	0	0	0	0	0	0	0	0	0	0	1	0	0	0	0	0	0	0	0	0	0
1700003L19Rik	0	0	1	0	0	0	0	0	0	0	0	0	0	0	0	0	0	0	0	0	0	0
1700003M02Rik	0	1	1	0	0	0	0	0	0	0	0	0	0	129	0	1	0	0	0	0	0	0
1700003M07Rik	1	0	0	0	0	0	0	0	0	0	0	0	0	0	0	0	2	0	0	0	0	0
1700003P14Rik	0	0	0	0	0	0	0	0	0	0	0	0	0	1	0	0	0	0	0	0	0	1
1700006A11Rik	0	0	0	0	0	0	0	0	0	0	0	0	0	1	0	0	0	0	0	0	0	0
1700006E09Rik	0	0	0	0	0	0	0	0	0	0	0	0	0	0	0	0	0	0	0	0	0	0
1700006F04Rik	0	0	0	0	0	0	0	0	0	0	0	0	0	0	0	0	0	0	0	0	0	0
1700006H21Rik	0	0	0	1	0	0	0	0	0	0	0	0	0	0	0	0	0	0	0	0	0	0
1700007B14Rik	0	0	0	0	0	0	0	0	0	0	0	0	0	0	0	0	0	0	0	1	0	0
1700007F19Rik	0	0	0	0	0	0	0	0	0	0	0	0	0	0	0	0	0	0	0	0	0	0
1700007G11Rik	10	0	0	0	0	0	0	0	0	0	0	0	0	54	0	0	0	0	0	0	0	0
1700007J10Rik	0	0	0	0	0	0	0	0	0	0	0	0	0	0	0	0	0	0	0	0	0	0
1700007K09Rik	0	0	44	0	0	0	0	0	24	0	0	0	0	0	0	0	0	0	100	0	0	0
1700007K13Rik	344	2	124	239	3	0	0	0	0	0	38	515	0	3	230	336	197	0	3	0	5	0
1700007L15Rik	1547	0	0	0	2	0	0	432	0	0	0	0	0	614	184	1	2	0	97	0	1009	272
1700007P06Rik	0	0	0	0	0	0	0	0	0	0	0	0	0	0	0	0	0	0	0	0	0	0
1700008A04Rik	0	0	0	0	0	0	0	0	0	0	0	0	0	0	0	0	0	0	0	0	0	0
1700008F21Rik	0	0	0	0	0	0	0	0	0	1	0	0	0	0	4	202	0	0	0	1	0	0
1700008I05Rik	0	0	0	0	0	0	0	0	0	0	0	0	0	0	0	0	0	0	0	0	1	0
1700008J07Rik	2	15	605	27	282	84	1	86	0	1	296	49	1069	11	90	3	315	125	21	19	512	1
1700008K24Rik	0	0	0	0	0	0	0	0	0	0	0	0	0	0	0	0	0	0	0	0	0	0
1700008O03Rik	0	0	0	0	0	0	0	0	3	0	0	0	205	0	14	0	8	1	140	0	0	0
1700008P02Rik	0	0	0	0	0	0	0	0	0	0	0	0	0	0	0	0	0	0	0	0	0	0
1700009C05Rik	0	0	0	0	0	0	0	0	0	0	0	0	0	0	0	0	0	0	0	0	0	0
1700009J07Rik	0	0	0	0	0	0	0	0	0	0	0	0	0	0	0	0	0	0	0	0	0	0
1700009N14Rik	0	1	0	0	428	0	317	0	0	1	0	0	2	1	0	0	4	0	0	0	0	0
1700009P17Rik	70	5	170	16	620	174	4	0	0	16	13	18	0	6389	4	7	16	4	59	0	0	0
1700010B08Rik	0	2	0	0	0	0	0	0	0	0	0	0	0	0	0	0	0	0	0	0	0	0
1700010D01Rik	0	0	0	8	0	0	0	0	0	0	0	0	0	0	0	0	0	0	1	0	0	0
1700010I02Rik	0	0	0	0	1	0	0	1	0	0	0	0	0	1	0	0	0	0	0	0	0	0
1700010I14Rik	59	21	0	0	503	0	0	0	0	0	0	1	0	37	0	0	0	0	29	0	0	0
1700010J16Rik	0	0	147	0	0	0	0	0	0	0	0	0	0	0	0	0	0	0	0	0	0	0
1700010K23Rik	0	0	1	0	35	16	0	0	0	0	0	0	0	0	2	6	5	0	3	94	0	0
1700011A15Rik	0	0	0	0	0	0	0	0	0	0	0	0	0	0	0	0	0	0	0	0	0	0
1700011B04Rik	0	0	0	0	0	0	0	0	0	0	0	0	0	0	0	0	0	0	0	0	0	0
1700011E24Rik	0	0	0	0	0	0	0	0	0	0	0	0	0	8	0	0	0	0	0	0	0	0
1700011H14Rik	0	0	0	0	0	0	0	0	0	0	0	0	0	0	0	0	0	0	0	0	0	0
1700011I03Rik	0	0	0	0	0	0	0	0	0	0	0	1	0	1	0	0	0	0	0	0	0	0
1700011J10Rik	37	1	13	207	204	22	18193	184	0	121	968	539	1	61	491	108	88	15	335	63	98	0
1700011L22Rik	0	0	0	0	0	0	0	0	0	0	0	0	0	0	0	0	0	0	0	0	0	0
1700011M02Rik	0	0	0	0	0	0	0	0	0	0	0	0	0	0	0	0	0	0	0	0	0	0
1700012A03Rik	0	0	0	0	0	0	0	0	0	0	0	0	0	0	0	0	0	0	0	0	0	0
1700012B07Rik	0	0	0	0	0	0	0	0	0	0	0	0	0	0	0	0	0	0	0	0	0	0
1700012B09Rik	0	1	0	0	0	0	1	0	0	0	0	0	1913	204	0	0	0	0	0	0	0	0
1700012B15Rik	0	60	16	54	31	0	0	7	0	3	0	2	2	265	452	6	77	101	7	540	7	712
1700012D01Rik	0	0	0	0	0	8	0	0	0	0	0	0	0	0	0	125	4	0	0	0	0	0
1700012D14Rik	0	0	0	26	0	0	0	0	0	0	0	0	0	0	0	0	0	31	0	0	0	0
1700012I11Rik	0	0	0	0	0	0	0	0	0	0	0	0	0	0	0	0	0	0	0	0	0	0
1700012L04Rik	0	0	0	0	0	0	0	0	0	0	0	0	0	0	0	0	12	0	0	0	0	0
1700012P22Rik	0	0	0	0	0	0	0	0	0	0	0	0	0	0	0	0	0	0	0	0	0	0
1700013D24Rik	0	0	0	0	0	0	0	0	0	496	0	0	0	0	0	0	0	0	0	0	0	0
1700013F07Rik	1	0	0	0	0	0	0	0	0	0	0	0	0	334	0	0	0	0	0	0	0	0
1700013G23Rik	0	38	303	23	0	0	340	0	0	0	558	0	3	15	92	0	11	0	108	0	0	0
1700013G24Rik	0	0	0	0	0	0	0	0	0	0	0	0	0	0	0	0	0	0	0	0	0	0
1700013H16Rik	0	0	0	0	0	0	0	0	0	0	0	0	0	0	0	0	0	0	0	0	0	0
1700015E13Rik	0	0	4	0	0	0	0	0	0	0	0	0	0	0	0	0	0	1	0	0	0	0
1700015F17Rik	0	0	0	0	0	0	0	0	0	0	0	0	0	0	0	0	0	234	0	0	0	0
1700015G11Rik	0	0	0	0	0	0	0	0	0	0	0	0	0	0	0	0	0	0	0	0	0	0
1700016C15Rik	0	0	0	0	0	0	0	0	0	0	0	0	0	0	0	0	0	0	0	0	0	0
1700016D06Rik	0	0	0	0	0	0	0	0	0	0	0	0	0	0	0	0	0	0	0	0	0	0
1700016G22Rik	0	0	0	0	0	0	0	0	0	20	0	0	0	8	0	0	0	0	9	0	0	0
1700016H13Rik	0	0	0	0	0	0	0	0	0	0	0	0	0	0	0	0	0	0	0	0	0	0
1700016K19Rik	0	0	0	0	0	0	0	0	0	0	0	0	0	10	0	0	0	0	0	0	0	0
1700016L04Rik	0	0	0	0	0	2	0	0	0	0	0	0	0	0	0	18	0	0	0	9	0	0
1700016L21Rik	0	0	0	0	0	0	0	0	0	0	0	0	0	0	0	0	0	0	0	0	0	0
1700016P04Rik	0	0	0	0	0	0	0	0	0	0	0	0	0	0	0	0	0	0	0	0	0	0
1700017B05Rik	19	94	108	164	367	657	2556	104	1	0	191	851	0	317	58	57	1544	5	114	22	3152	3628
1700017D01Rik	0	0	0	0	0	0	0	0	0	0	0	0	0	0	0	0	0	0	1	0	0	0
1700017G19Rik	0	0	0	0	0	0	0	0	0	0	0	0	0	0	0	0	0	0	0	0	0	0
1700017J07Rik	0	0	0	0	0	0	0	0	0	0	0	0	0	0	0	0	0	0	0	0	0	0
1700017N19Rik	0	0	0	0	0	0	0	0	0	0	0	0	0	0	0	0	0	0	0	0	0	0
1700018A04Rik	0	0	0	0	0	0	0	0	0	0	0	0	0	0	0	0	0	0	0	0	0	0
1700018B08Rik	0	0	0	0	0	0	0	0	0	1	0	0	0	0	0	0	0	0	0	0	0	0
1700018B24Rik	0	0	0	0	0	0	0	0	0	0	0	0	0	0	0	0	0	0	0	0	0	0
1700018C11Rik	0	0	0	0	0	0	0	0	0	0	0	0	0	0	0	0	0	0	0	0	0	0
1700018F24Rik	0	0	0	0	0	0	0	0	0	0	0	0	0	0	0	0	0	0	0	0	0	0
1700018G05Rik	0	0	0	0	0	0	0	0	0	0	0	0	0	0	0	0	0	0	0	0	0	0
1700018L02Rik	0	0	0	3	14	0	0	0	0	61	0	0	0	0	16	0	42	0	36	1	0	0
1700019A02Rik	0	0	0	0	0	0	0	0	0	0	0	0	0	0	96	0	0	0	0	0	0	0
1700019B03Rik	0	0	0	0	0	3	0	0	0	0	0	0	0	0	0	0	5	0	0	0	0	0
1700019B21Rik	0	0	0	0	0	0	0	0	0	0	0	0	0	0	0	0	0	0	0	0	0	0
1700019D03Rik	0	2	0	0	0	0	0	0	0	0	0	0	0	0	0	0	34	0	0	0	1	2
1700019E08Rik	0	0	0	0	0	0	0	0	0	0	0	0	0	0	0	0	0	0	0	0	0	0
1700019G17Rik	0	0	3	81	0	16	0	0	0	0	0	0	0	0	18	75	0	0	0	9	84	0
1700019G24Rik	0	0	0	0	0	0	0	0	0	0	0	0	0	500	0	0	0	0	0	0	0	0
1700019L03Rik	0	0	1	2	2	0	0	0	0	5	4	3	0	2	0	0	1	0	3	0	12	4
1700019M22Rik	0	0	0	1	0	0	0	0	0	0	0	0	0	0	0	0	0	0	0	0	0	0
1700019N19Rik	0	0	0	0	0	0	0	0	0	0	0	0	0	0	0	0	0	0	0	0	0	0
1700019O17Rik	0	0	0	0	0	1	0	0	0	0	0	0	0	0	0	0	0	0	0	0	0	0
1700020A23Rik	0	0	0	0	0	0	0	0	0	0	0	0	0	0	0	0	0	0	0	0	0	0
1700020D05Rik	0	0	0	0	0	0	0	0	0	0	0	0	0	0	0	0	0	0	0	0	0	51
1700020G17Rik	0	0	0	0	0	0	0	0	0	0	0	0	0	0	0	0	0	0	0	0	0	0
1700020I14Rik	22	273	27	187	179	110	151	0	0	1	0	0	52	636	833	6	580	147	199	78	441	15
1700020L24Rik	0	0	0	0	0	0	0	0	0	0	0	0	0	0	0	0	0	0	0	1	0	0
1700020M21Rik	0	0	0	0	0	0	0	0	0	0	0	0	0	0	0	0	0	0	0	0	0	0
1700020N01Rik	0	0	0	0	0	0	0	0	0	0	0	0	0	0	0	0	0	0	0	0	0	0
1700020N15Rik	0	0	0	0	0	0	0	0	0	0	0	0	0	0	0	0	0	0	0	0	0	0
1700020N18Rik	0	0	0	0	0	0	0	0	0	0	0	0	0	0	0	0	0	0	0	0	0	0
1700021F05Rik	551	91	1315	1165	267	3063	9006	18	29	406	1107	766	0	136	2361	1684	2054	32	2094	188	2	5
1700021F07Rik	0	0	0	0	0	0	0	0	0	0	0	0	0	0	0	0	0	0	0	0	0	0
1700021K19Rik	828	583	490	239	695	156	1236	12	584	131	2598	871	364	122	1083	1082	1061	702	904	49	911	107
1700021N21Rik	0	0	0	7	0	0	0	0	0	0	0	0	0	0	0	0	0	0	1	1	0	0
1700022A21Rik	0	0	0	0	0	0	0	0	0	0	0	0	0	0	0	0	0	0	0	0	0	0
1700022A22Rik	0	0	0	0	0	0	0	0	0	0	0	0	0	0	0	0	0	0	0	0	0	0
1700022E09Rik	0	0	0	0	0	0	0	0	0	0	0	0	0	0	0	0	0	0	0	0	0	0
1700022H16Rik	0	0	0	0	0	0	0	0	0	0	0	0	0	0	0	0	0	0	0	0	0	0
1700022I11Rik	0	0	0	0	0	0	0	0	0	0	0	0	0	0	0	0	0	0	0	0	0	0
1700022P22Rik	0	0	0	0	0	0	18	0	0	0	0	0	0	0	0	0	0	0	0	0	0	0
1700023A16Rik	0	0	0	0	0	0	0	0	0	0	0	0	0	0	0	0	0	0	0	0	0	0
1700023C21Rik	0	0	0	0	0	0	0	0	0	0	0	0	0	0	0	0	0	0	0	0	0	0
1700023E05Rik	0	0	0	0	0	0	0	0	0	0	0	1	0	0	0	0	0	0	0	0	0	0
1700023F02Rik	0	0	0	0	0	0	0	0	0	0	0	0	0	0	0	0	0	0	0	0	0	0
1700023F06Rik	0	0	0	0	0	0	0	0	0	1	0	0	0	0	0	0	0	0	0	0	0	0
1700023L04Rik	0	0	0	0	0	0	0	0	0	0	0	0	0	0	0	0	0	0	0	0	0	0
1700024B18Rik	0	3	0	0	1	164	0	0	0	0	0	0	0	0	431	0	0	0	0	2	0	0
1700024F13Rik	0	67	0	0	0	0	0	1	0	0	0	0	0	0	0	0	0	0	0	0	0	0
1700024G13Rik	0	0	0	0	0	0	0	0	0	0	0	0	0	0	0	0	0	0	0	0	0	0
1700024P03Rik	0	0	0	0	0	0	0	0	0	0	0	0	0	0	0	0	0	0	0	0	0	0
1700024P04Rik	0	0	0	0	0	0	0	0	0	0	0	0	0	0	0	0	0	0	0	0	0	0
1700024P16Rik	0	1	0	0	0	0	0	0	0	0	0	0	1	0	0	0	0	0	0	1	0	0
1700025B11Rik	0	0	0	0	0	0	0	0	0	0	0	0	0	0	0	0	0	1	0	0	0	0
1700025C18Rik	0	0	0	0	0	0	0	0	0	0	0	0	0	0	0	0	0	0	0	0	0	0
1700025E21Rik	0	0	0	0	0	0	0	0	0	1	0	5	0	0	0	0	1	0	1	0	2	0
1700025F22Rik	0	0	0	0	0	0	0	0	0	0	0	0	0	0	0	0	0	0	0	0	0	0
1700025F24Rik	0	0	1	0	0	0	0	0	0	0	0	0	0	0	0	0	0	0	0	1	0	0
1700025G04Rik	218	4024	2311	1028	1691	4238	2404	94	1029	172	304	3	1037	818	2705	3908	2772	906	487	745	13740	9209
1700025K24Rik	0	0	1	0	0	0	0	0	0	0	0	0	0	0	0	0	0	0	0	39	0	0
1700025M24Rik	0	0	0	0	0	0	0	0	0	0	0	0	0	0	0	1	0	0	0	0	0	0
1700025N23Rik	0	0	0	0	0	0	0	0	0	0	0	0	0	0	0	0	0	0	0	0	0	0
1700026D08Rik	0	0	0	0	0	0	0	0	0	0	0	0	0	98	0	0	0	0	1	0	0	0
1700026D11Rik	0	0	0	0	0	0	0	0	0	0	0	0	0	0	0	0	0	0	0	0	0	0
1700026F02Rik	0	0	0	0	0	0	0	0	0	0	0	0	0	0	0	0	0	0	0	0	0	0
1700026L06Rik	17	113	0	0	0	0	1	0	0	0	26	0	0	22	0	0	0	0	0	0	0	0
1700027A15Rik	0	0	0	0	0	0	0	0	0	0	0	0	0	0	0	0	0	0	0	0	0	0
1700027F09Rik	0	0	0	0	0	0	0	0	0	0	0	0	0	0	0	0	0	0	0	0	0	0
1700027H10Rik	0	0	0	2	0	0	1	0	0	0	0	0	0	0	0	0	1	0	4	0	1	0
1700027I24Rik	0	0	0	0	0	0	0	0	0	1	0	0	0	0	0	0	0	0	0	0	0	0
1700027J07Rik	0	0	0	0	0	0	0	0	0	0	0	0	0	0	0	0	0	0	0	0	1	0
1700028B04Rik	1	1	5	1	1	2	0	1	0	1	3	3	1	2	2	2	2	0	6	3	1	2
1700028D13Rik	0	0	0	0	0	0	0	0	0	0	0	0	0	0	0	0	0	0	0	0	0	0
1700028E10Rik	0	0	0	0	0	0	0	0	0	0	0	0	0	0	0	0	0	0	411	0	0	0
1700028I16Rik	0	0	4	0	0	0	361	0	0	0	0	0	0	0	0	0	0	0	0	0	0	0
1700028J19Rik	0	231	0	0	0	0	0	0	0	0	0	0	0	1	0	3	0	0	4	0	0	0
1700028K03Rik	9	0	1	2	6	1	0	2	0	0	14	52	0	6	11	2	0	0	6	2	0	0
1700028M03Rik	0	0	0	0	0	0	0	0	0	0	0	0	0	0	0	0	0	0	0	0	0	0
1700028P14Rik	0	0	0	0	0	0	0	0	0	1	0	0	0	571	0	0	0	0	0	0	0	0
1700028P15Rik	0	0	0	0	0	0	0	0	0	0	0	0	0	0	0	0	0	0	0	0	0	0
1700029B22Rik	0	0	0	0	0	0	0	0	0	0	0	0	0	0	0	0	0	0	0	0	0	0
1700029F12Rik	0	0	0	4	0	0	0	0	0	0	0	0	0	0	0	0	0	0	0	0	0	0
1700029H14Rik	0	0	0	0	0	0	0	0	0	0	0	0	0	0	0	0	0	0	0	9	0	0
1700029I15Rik	0	0	0	0	1	0	0	0	0	0	0	0	0	0	0	9	16	0	1	0	0	0
1700029J03Rik	0	0	0	0	0	0	0	0	0	0	0	0	0	0	0	0	0	0	0	0	0	0
1700029J07Rik	0	12	0	83	68	341	0	0	0	0	2	0	0	211	104	0	1	90	302	180	0	0
1700029M20Rik	0	0	0	0	0	0	0	0	0	0	0	0	0	0	0	0	0	0	0	0	0	0
1700029N11Rik	0	0	0	0	0	0	0	0	0	0	0	0	0	0	0	0	0	0	0	0	0	0
1700029P11Rik	0	0	0	0	0	0	0	0	0	0	0	0	0	0	0	0	0	0	1	0	0	0
1700030A11Rik	0	0	1	0	0	0	0	0	0	0	0	0	0	0	0	0	0	0	0	0	0	0
1700030C10Rik	0	0	1192	4	0	0	0	0	0	0	0	555	0	0	0	3	1	11	2	0	384	0
1700030F04Rik	0	0	0	0	0	0	0	0	0	0	0	0	0	0	0	0	0	0	0	0	0	0
1700030F18Rik	0	0	0	0	0	0	0	0	0	0	0	0	0	0	0	0	0	0	0	0	0	0
1700030J22Rik	33	0	0	0	27	0	0	0	10	0	0	0	0	0	7	0	0	0	0	45	17	0
1700030K09Rik	231	0	41	16	115	31	2	0	0	1	1	7	1	2	115	402	226	37	31	28	51	1
1700030L20Rik	0	0	0	0	0	0	0	0	0	0	0	0	0	0	0	0	0	0	0	0	0	0
1700030M09Rik	0	0	0	0	0	0	0	0	0	0	0	1	0	0	0	0	0	0	0	0	0	0
1700030N03Rik	0	0	0	0	0	0	0	0	0	0	0	0	0	0	0	0	0	0	0	0	0	0
1700030O20Rik	0	0	0	0	0	0	0	0	0	0	0	0	0	0	0	0	0	0	0	0	0	0
1700031A10Rik	0	0	0	0	0	0	0	0	0	0	0	0	0	0	3	0	0	0	0	0	0	0
1700031F05Rik	0	0	0	0	0	0	0	0	0	0	0	0	0	0	0	0	0	0	0	0	0	0
1700031M16Rik	0	0	0	0	0	0	0	0	0	0	0	0	0	0	0	0	0	0	0	0	0	0
1700031P21Rik	0	0	13	0	0	0	0	0	0	0	0	0	0	0	0	0	0	0	0	0	0	0
1700034E13Rik	0	0	0	0	0	0	0	0	0	0	0	0	0	0	0	0	0	0	0	0	0	0
1700034F02Rik	0	0	0	0	0	0	0	0	0	888	0	0	0	6	0	0	5	0	1	0	0	0
1700034G24Rik	0	0	0	0	0	0	0	0	0	0	0	0	0	0	0	0	0	0	0	0	0	0
1700034H15Rik	0	3	0	0	0	0	0	0	0	0	0	0	0	0	0	0	0	0	0	0	0	0
1700034I23Rik	0	0	0	0	0	2	0	0	0	0	0	0	0	1	0	0	0	0	20	0	0	0
1700034J05Rik	0	0	0	0	0	0	0	0	0	0	0	0	0	0	0	0	0	0	0	0	0	0
1700034K08Rik	0	0	0	0	0	0	0	0	0	0	0	0	0	0	0	0	0	0	0	1	0	0
1700034O15Rik	0	0	0	0	0	0	0	0	0	0	0	0	0	0	0	0	0	0	0	0	0	0
1700034P13Rik	0	0	0	0	0	0	0	0	0	0	0	0	0	0	0	72	0	0	2	0	0	0
1700036G14Rik	0	0	0	0	0	0	0	0	0	0	0	0	0	0	0	0	0	0	0	0	0	0
1700037C18Rik	0	379	10	34	57	0	1	0	0	34	746	639	0	0	2	0	0	0	37	8	0	9
1700037H04Rik	12	291	1	197	112	34	2	118	1	45	7	29	11	38	42	10	39	41	75	115	60	30
1700039E15Rik	0	0	0	0	0	0	0	0	0	0	0	0	0	0	0	0	0	0	0	0	0	0
1700039E22Rik	0	0	0	0	0	0	0	0	0	1	0	0	0	0	0	0	0	0	0	1	1	0
1700040L02Rik	2	0	0	0	0	0	0	0	0	0	0	0	0	0	0	0	0	0	0	0	0	0
1700040N02Rik	0	0	0	0	0	0	0	0	0	0	0	0	0	0	0	0	0	0	0	0	0	0
1700041C23Rik	0	0	0	0	0	0	0	0	0	0	0	0	0	0	0	0	0	0	0	0	0	0
1700041M19Rik	0	0	0	0	0	0	0	0	0	0	0	0	0	0	0	0	0	0	0	0	0	0
1700042B14Rik	0	0	0	0	0	0	0	0	0	0	0	0	0	0	0	0	0	0	0	0	0	0
1700042G07Rik	0	0	0	0	0	0	0	0	0	0	0	0	0	0	0	0	0	0	0	0	0	0
1700042G15Rik	0	0	0	0	0	0	0	0	0	0	0	1	0	0	0	0	0	0	0	0	0	0
1700042O10Rik	0	0	0	0	0	0	0	0	0	0	0	0	0	0	0	0	0	0	0	0	0	0
1700044C05Rik	0	0	0	0	0	0	0	0	0	0	0	0	1	0	0	0	0	0	0	0	0	0
1700044K03Rik	0	0	0	0	0	0	0	2	0	0	0	0	0	0	0	0	0	0	0	0	0	0
1700045H11Rik	0	0	0	0	0	0	0	0	0	0	0	0	0	2	0	0	0	0	0	0	0	0
1700045I19Rik	0	1	0	0	0	0	0	0	0	0	0	0	0	0	0	0	0	0	0	0	0	0
1700046C09Rik	0	0	0	0	0	0	0	0	0	0	0	0	0	0	1	0	0	0	0	0	0	0
1700047E10Rik	0	3	0	0	0	0	0	0	0	0	0	0	0	0	0	0	0	0	0	0	0	0
1700047G03Rik	0	0	0	0	0	0	0	0	0	0	0	0	0	0	0	0	0	0	0	0	0	0
1700047I17Rik2	0	0	0	0	0	0	0	0	0	0	0	0	0	0	0	0	0	0	0	0	0	0
1700047L14Rik	0	0	0	0	0	0	0	0	0	0	0	0	0	0	0	0	0	0	0	0	0	0
1700047M11Rik	0	0	0	0	0	0	0	0	0	0	0	0	0	0	0	0	0	0	0	0	0	0
1700048M11Rik	0	0	0	0	0	0	0	0	0	0	0	0	0	0	0	0	0	0	0	0	0	0
1700048O20Rik	126	0	0	0	147	0	0	1	0	1	0	1	0	0	0	0	0	0	24	0	7	0
1700049E15Rik	0	0	0	0	0	0	0	0	0	0	0	0	0	0	0	0	0	0	0	0	0	0
1700049E22Rik	0	0	0	0	0	0	0	0	0	0	0	0	0	0	0	0	0	0	0	0	0	0
1700049G17Rik	57	3	1	156	0	3	16	0	0	315	1	2	0	9	51	0	0	745	5	0	0	0
1700049L16Rik	0	0	0	0	0	0	0	0	0	0	0	0	0	0	0	0	0	0	0	0	0	0
1700051A21Rik	0	0	0	0	0	0	0	0	0	0	0	0	0	0	0	0	0	0	0	0	0	0
1700052I22Rik	0	0	0	0	0	0	0	0	0	0	0	0	0	0	0	0	0	0	0	0	0	0
1700052K11Rik	0	384	86	2	6	9	12	0	0	217	0	476	0	1	170	150	10	45	27	0	693	1
1700052N19Rik	580	17	242	216	147	4	2	0	2	0	0	0	0	1	186	240	701	3	46	1	30	0
1700054A03Rik	0	0	0	0	0	0	0	0	0	0	0	0	0	0	0	0	0	0	0	0	0	0
1700054K19Rik	0	0	0	0	0	0	0	0	0	0	0	0	0	0	0	0	0	0	0	0	0	0
1700054M17Rik	0	0	0	0	0	0	0	0	0	0	0	0	0	0	0	0	0	0	0	0	0	0
1700054O13Rik	0	0	0	0	0	0	0	0	0	0	0	0	0	0	0	0	0	0	0	0	0	0
1700055C04Rik	0	0	0	0	0	0	0	0	0	0	0	0	0	0	0	0	0	0	0	0	0	0
1700055N04Rik	0	0	0	0	0	0	0	0	0	0	0	0	0	0	0	0	1	0	0	0	0	0
1700056E22Rik	0	0	0	2	1	0	0	0	0	89	0	0	769	0	11	0	0	13	41	0	0	0
1700057G04Rik	0	0	226	104	0	1	1	0	0	0	2016	0	1279	0	0	0	0	0	0	0	3	0
1700057H15Rik	0	0	0	0	0	0	0	0	0	0	0	0	0	0	0	0	0	0	0	0	0	0
1700058G18Rik	0	0	1	0	0	0	0	0	0	0	0	0	0	0	0	1	0	0	0	0	0	0
1700060C16Rik	0	0	0	0	0	0	0	0	0	0	0	0	0	0	0	0	0	0	0	0	3	0
1700060C20Rik	0	0	0	0	0	0	0	0	0	0	0	0	0	0	0	0	0	0	0	0	0	0
1700061F12Rik	0	0	0	0	0	0	0	0	0	0	0	0	0	0	0	0	0	0	0	0	0	0
1700061G19Rik	0	0	0	0	0	0	0	0	0	0	0	0	0	0	0	1	0	0	0	0	0	0
1700061I17Rik	0	0	0	0	0	0	0	0	0	0	0	0	0	0	0	0	0	0	0	0	0	0
1700063A18Rik	0	0	0	0	0	0	0	0	0	0	0	0	0	0	0	0	0	0	0	0	0	0
1700063D05Rik	0	0	0	1	0	0	0	0	0	0	0	0	0	0	0	0	0	0	0	0	0	0
1700063O14Rik	0	0	0	0	0	0	0	0	0	0	0	0	0	0	0	0	0	0	0	0	0	0
1700064J06Rik	0	0	0	0	0	0	0	0	0	0	0	0	0	0	0	0	0	0	0	0	0	0
1700064M15Rik	0	1	0	0	0	0	2	625	0	0	0	0	1	1232	0	0	0	0	0	0	0	0
1700065D16Rik	0	0	0	0	0	1	0	0	0	0	0	0	0	0	0	0	0	0	0	4	0	0
1700065I16Rik	0	0	0	0	0	0	0	0	0	0	0	0	0	0	0	0	0	0	0	0	0	0
1700065I17Rik	0	0	0	0	0	0	0	0	0	0	0	0	1	0	0	0	0	0	0	0	0	0
1700065J11Rik	0	0	18	0	0	34	0	0	0	0	0	0	0	0	0	0	0	0	0	0	0	0
1700065J18Rik	0	0	0	0	0	0	0	0	0	0	0	0	0	0	0	0	0	0	0	0	0	0
1700065O20Rik	0	0	0	0	0	1	0	0	0	0	0	0	0	0	1	0	0	0	0	0	0	0
1700066B17Rik	0	0	1	0	0	0	0	0	0	0	0	0	0	0	0	0	0	0	0	0	0	0
1700066B19Rik	0	0	0	0	0	0	0	0	0	0	0	0	0	0	0	0	0	0	1	0	0	0
1700066J24Rik	0	0	0	0	0	0	0	0	0	0	0	0	0	0	0	0	0	0	0	0	0	0
1700066M21Rik	540	342	1000	1233	754	127	846	1	1	1	1	263	632	70	773	368	2338	283	22	3385	231	677
1700066N21Rik	0	0	0	0	0	0	0	0	0	0	0	0	0	0	0	0	0	0	0	0	0	0
1700066O22Rik	0	0	0	0	0	0	0	0	0	0	0	0	0	0	0	0	0	0	0	0	0	0
1700067G17Rik	0	0	0	0	0	0	0	0	0	0	0	0	0	0	0	0	0	0	0	0	0	0
1700067K01Rik	0	0	0	0	0	0	0	0	0	0	0	0	0	0	0	0	0	0	0	0	0	0
1700067P10Rik	0	0	0	0	0	0	0	0	0	0	0	0	0	0	0	0	0	0	0	0	0	0
1700069L16Rik	0	0	0	0	0	0	0	0	0	0	0	2	0	0	0	0	0	0	0	0	0	0
1700069P05Rik	0	0	0	0	0	0	0	0	0	0	0	0	0	0	0	0	0	0	0	0	0	0
1700071K01Rik	0	0	0	0	0	0	0	0	0	0	0	0	0	0	0	0	0	0	0	0	0	0
1700071M16Rik	0	0	0	0	0	0	0	0	0	0	0	0	0	0	0	0	0	0	1	0	0	0
1700072B07Rik	0	0	0	0	0	0	0	0	0	0	0	0	0	0	0	0	0	0	0	0	0	0
1700072O05Rik	0	0	0	0	0	0	0	0	0	0	0	0	0	0	0	0	0	0	0	0	0	0
1700073E17Rik	0	3	0	0	0	1	0	0	0	1	0	1	0	0	0	0	0	0	0	0	1	0
1700074H08Rik	0	0	0	0	0	0	0	0	0	0	0	0	0	0	0	0	0	0	0	0	0	0
1700074P13Rik	0	0	0	0	0	0	0	0	0	0	0	0	0	0	0	0	0	0	0	0	0	0
1700080E11Rik	0	0	0	0	0	0	0	0	0	0	0	0	0	0	0	0	0	0	0	0	0	0
1700080N15Rik	0	0	0	0	0	0	0	0	0	0	0	0	0	0	0	0	0	0	0	0	0	0
1700080O16Rik	0	0	0	0	0	0	0	0	0	0	0	0	0	0	0	0	0	0	0	0	0	0
1700081H04Rik	0	0	0	0	0	0	0	0	0	0	0	0	0	0	0	0	0	0	0	0	0	0
1700081H22Rik	0	0	0	0	0	0	0	0	0	0	0	0	0	0	0	0	0	0	0	0	0	0
1700084C01Rik	0	0	28	7	0	0	0	0	0	0	0	126	3	0	0	0	0	0	81	0	0	0
1700084E18Rik	0	0	0	18	0	0	0	0	0	0	0	0	0	0	0	0	0	13	2	0	324	1
1700084F23Rik	0	1	0	0	0	0	0	0	0	0	0	0	0	0	0	0	0	0	0	0	0	1
1700084J12Rik	0	0	0	1	1	0	0	0	0	0	0	1	0	0	0	0	0	0	0	0	0	0
1700085B03Rik	0	0	0	0	0	0	0	0	0	0	0	0	0	0	0	0	0	0	0	0	25	0
1700085C21Rik	0	0	0	0	0	0	0	0	0	0	0	0	0	0	0	0	0	0	0	0	0	0
1700086L19Rik	0	0	24	50	345	1	0	0	0	0	0	0	0	31	0	0	0	0	0	0	0	0
1700086O06Rik	0	6	0	32	72	14	15	0	0	56	0	33	58	20	27	64	20	0	34	129	0	1
1700088E04Rik	0	2	76	95	2	178	1	0	0	0	162	54	230	11	23	27	33	18	56	12	59	549
1700091E21Rik	0	0	0	0	0	0	0	0	0	0	0	0	0	0	0	0	0	0	0	0	0	0
1700091H14Rik	0	0	0	0	0	0	0	0	0	0	0	0	0	0	0	0	0	0	0	0	0	0
1700092C02Rik	0	0	0	0	0	0	0	0	0	0	0	0	0	0	0	0	0	0	5	0	0	0
1700092C10Rik	0	0	0	0	0	0	0	0	0	0	0	0	0	0	0	0	0	0	0	0	0	0
1700092E19Rik	0	0	0	0	0	0	0	0	0	1	0	0	0	0	0	0	0	0	0	0	0	0
1700092K14Rik	0	0	0	0	0	0	0	0	0	0	0	0	0	0	0	0	0	0	0	0	0	0
1700092M07Rik	0	0	0	0	0	0	0	0	0	0	0	0	0	0	0	0	0	0	0	0	0	0
1700093K21Rik	0	0	0	0	0	0	0	0	0	0	0	0	0	0	1	0	0	0	0	0	0	0
1700094D03Rik	723	0	291	86	0	67	2	0	0	15	11	199	0	3	308	52	3	11	8	14	0	313
1700094J05Rik	3	0	0	0	0	0	0	0	0	0	0	0	0	0	0	0	0	0	3	0	0	0
1700094M24Rik	0	0	0	0	0	0	0	0	0	0	0	0	0	0	0	0	0	0	0	0	0	0
1700095A21Rik	0	0	0	0	0	0	0	0	0	0	0	1	0	0	0	0	0	0	0	0	0	0
1700095B10Rik	0	0	0	0	0	0	0	0	0	0	0	0	0	0	0	0	0	0	0	0	0	0
1700095B22Rik	0	0	237	10	0	0	6	0	0	0	0	5	0	9	2	22	60	0	0	8	7	45
1700096J18Rik	0	0	0	0	0	0	0	0	0	0	0	0	0	0	0	0	0	0	0	0	0	0
1700096K18Rik	145	1	85	111	21	951	31	0	0	638	0	1	114	1287	63	466	520	22	151	0	0	0
1700097N02Rik	0	0	0	0	0	0	0	0	0	0	0	0	0	0	1	0	0	0	0	0	0	0
1700100L14Rik	0	0	0	0	0	0	0	0	0	0	0	0	0	0	0	0	0	0	0	0	0	0
1700101E01Rik	0	0	0	0	0	0	0	0	0	0	0	0	0	0	0	0	0	0	0	0	0	0
1700101I11Rik	0	0	0	1	0	0	0	0	0	0	0	307	0	0	0	0	0	0	7	0	0	0
1700101O22Rik	0	0	0	0	0	0	0	0	0	0	0	0	0	0	0	0	0	0	0	0	0	0
1700102H20Rik	0	177	624	34	0	39	0	0	0	0	0	0	258	0	0	1	246	0	6	0	0	0
1700102P08Rik	0	681	0	37	16	0	0	0	9	3	0	0	0	0	0	0	1	0	0	0	0	0
1700104A03Rik	0	0	0	0	0	0	0	0	0	0	0	0	0	0	0	0	0	0	0	0	0	0
1700105P06Rik	0	11	0	3	0	0	0	0	0	0	0	0	0	0	0	0	0	0	2	0	0	0
1700106J16Rik	0	0	0	0	0	0	0	0	0	0	0	0	0	0	0	0	0	0	0	0	0	0
1700108F19Rik	10	0	0	0	0	0	0	0	0	0	0	0	0	0	0	0	0	0	0	0	0	0
1700108J01Rik	0	0	0	0	0	0	0	0	0	0	0	0	0	0	0	0	0	0	0	0	0	0
1700109F18Rik	0	14	0	0	0	0	0	0	0	0	0	0	0	1	0	0	0	0	0	0	0	0
1700109G14Rik	0	0	0	0	0	0	0	0	0	0	0	0	0	0	0	0	0	0	0	0	0	0
1700109G15Rik	0	0	0	0	0	0	0	0	0	0	0	0	0	0	0	0	0	0	0	1	0	0
1700109H08Rik	0	0	0	8	0	3	0	0	0	0	0	0	0	4	21	77	7	257	23	0	0	0
1700109I08Rik	0	0	0	0	0	0	0	0	0	0	0	0	0	0	0	0	0	0	0	0	0	0
1700110C19Rik	0	0	0	0	0	0	0	0	0	0	0	0	0	0	0	0	0	0	0	0	0	0
1700110I01Rik	0	0	0	0	0	0	0	0	0	0	0	0	0	0	0	0	0	0	0	0	0	0
1700110K17Rik	0	0	0	0	0	0	0	0	0	0	0	0	0	0	0	0	0	0	0	0	0	0
1700110M21Rik	0	0	0	0	0	0	0	0	0	0	0	0	0	0	0	0	0	0	0	0	0	0
1700111N16Rik	0	0	1	0	0	0	0	0	0	0	0	0	0	0	0	0	0	0	0	1	0	0
1700112E06Rik	0	0	0	0	77	160	0	0	0	0	0	0	0	0	0	0	0	0	0	0	0	0
1700112H15Rik	3	0	0	0	0	0	0	0	0	0	0	0	0	0	0	0	0	0	0	0	0	0
1700112J05Rik	0	0	0	0	0	0	0	0	0	0	0	0	0	0	0	0	0	0	0	0	0	0
1700113A16Rik	1	3	5	2	5	5	33	0	1	4	10	6	1	4	2	5	7	5	11	30	13	0
1700113H08Rik	0	0	0	0	0	0	0	0	0	0	0	0	0	0	0	0	0	0	0	0	0	0
1700119H24Rik	0	0	0	0	0	0	0	0	0	0	0	0	0	0	0	0	0	0	0	0	0	0
1700120C14Rik	0	0	0	6	0	0	0	0	0	0	0	0	0	0	1	0	0	0	0	0	0	0
1700120E14Rik	0	0	0	1	0	0	0	0	0	149	0	0	0	0	0	0	0	0	0	0	0	0
1700120G07Rik	0	0	0	0	0	0	0	0	0	0	0	0	0	0	0	0	0	0	0	0	0	0
1700120K04Rik	0	0	0	0	0	0	0	0	0	0	0	0	0	0	0	0	0	0	0	0	0	0
1700121L16Rik	0	0	0	0	0	0	0	0	0	0	0	0	0	0	0	0	0	0	0	0	17	0
1700121N20Rik	0	0	0	0	0	0	0	0	0	0	0	0	0	0	0	19	0	0	0	0	0	0
1700122O11Rik	0	0	0	0	0	0	0	0	0	0	0	0	0	0	0	0	0	0	0	0	0	0
1700123I01Rik	0	0	0	0	0	0	0	0	0	0	0	0	0	0	0	0	0	0	0	0	0	0
1700123K08Rik	0	0	0	0	0	0	0	0	0	0	0	0	0	0	0	0	0	0	0	0	0	0
1700123L14Rik	0	0	0	0	0	0	0	0	0	0	0	0	0	0	0	0	0	0	0	0	0	0
1700123M08Rik	0	28	8	0	0	0	0	0	0	0	0	1	0	0	1	0	240	0	454	137	515	2
1700123O12Rik	0	0	0	0	0	0	0	0	0	0	0	0	0	0	0	0	0	0	0	0	0	0
1700123O20Rik	700	6	311	81	403	2151	71	194	5	457	478	198	480	133	843	324	2154	313	532	155	1358	312
1700123O21Rik	0	0	0	0	0	0	0	0	0	0	0	0	0	0	0	0	0	0	0	0	0	0
1700125G02Rik	0	0	0	0	0	0	0	0	0	0	0	0	0	0	0	0	0	0	0	0	0	0
1700125G22Rik	0	0	1	0	0	0	0	0	0	0	0	0	0	0	0	0	0	0	2	0	0	0
1700125H03Rik	0	0	0	0	0	0	0	0	0	0	0	0	0	0	0	0	0	0	0	0	0	0
1700125H20Rik	0	0	0	0	0	0	0	0	0	0	0	0	0	0	3	0	0	0	0	0	0	0
1700126H18Rik	0	0	0	0	0	0	0	0	0	0	0	0	0	0	0	0	0	0	0	0	0	0
1700128A07Rik	0	0	1	0	0	0	0	0	0	0	0	0	0	0	0	0	0	0	0	0	0	0
1700128F08Rik	0	0	0	0	0	0	0	0	0	0	0	0	0	0	0	0	0	0	0	0	0	0
1700129C05Rik	0	0	0	0	0	0	0	0	0	0	0	0	0	0	0	0	0	0	0	0	0	0
1810006J02Rik	0	0	0	0	0	0	0	0	0	0	0	0	0	0	0	0	0	0	0	1	0	0
1810007C17Rik	0	0	0	0	0	0	0	0	0	0	0	0	0	0	0	0	0	0	0	0	0	0
1810007D17Rik	0	0	0	0	0	0	0	0	0	0	0	0	0	0	0	0	0	0	0	0	0	0
1810007I06Rik	0	0	0	0	0	0	0	0	0	0	0	0	0	0	0	0	0	0	0	0	0	0
1810008I18Rik	0	0	0	0	0	0	0	0	0	0	0	0	0	0	0	0	0	0	0	0	0	0
1810009A15Rik	67	70	451	268	818	115	673	2760	1	472	1803	322	1587	158	1089	338	822	191	342	297	0	70
1810009J06Rik	0	0	0	0	0	0	0	0	0	0	0	0	0	0	0	0	0	0	0	0	0	0
1810010D01Rik	0	0	0	0	0	0	0	0	0	0	0	0	0	0	0	0	0	0	0	0	0	0
1810010H24Rik	2	0	198	189	1	1334	0	0	0	1	28	51	0	0	37	153	1	0	62	0	6	0
1810011H11Rik	0	0	0	0	0	0	0	0	0	0	0	0	0	0	0	0	0	3	0	0	0	0
1810011O10Rik	0	0	5	0	0	0	0	0	0	0	0	0	0	0	0	0	0	0	125	0	0	17
1810012K16Rik	0	0	0	0	9	0	0	0	0	0	0	0	0	0	0	0	0	0	0	0	0	0
1810013A23Rik	0	3	0	0	0	0	0	0	0	0	0	0	0	0	0	0	0	0	0	0	0	0
1810013D10Rik	1970	134	2860	902	42	3	17	0	534	2	0	1047	1026	6	1399	619	4126	527	2444	3942	6704	2640
1810013L24Rik	3923	6253	2858	1475	1091	8448	1370	0	113	1852	1	3013	1795	803	9124	4601	3686	2714	5021	1081	553	1291
1810014B01Rik	0	88	115	266	61	5	103	0	1	0	4	70	1	1024	81	180	184	0	217	0	33	0
1810018F18Rik	0	0	0	0	0	0	0	0	0	0	0	0	0	0	0	0	0	0	0	0	0	0
1810019D21Rik	0	0	0	0	0	0	0	0	0	0	0	0	0	0	0	0	37	0	3	0	0	0
1810019J16Rik	0	0	0	0	0	0	0	0	0	0	0	0	0	0	0	0	0	0	0	0	0	0
1810020O05Rik	0	0	9	0	0	0	0	0	0	0	0	0	0	0	0	0	0	0	0	0	38	0
1810021B22Rik	2	0	3	9	0	0	0	0	0	0	0	0	8	0	0	0	0	124	31	3	0	21
1810022K09Rik	361	208	794	258	807	486	3502	155	42	570	1397	1325	2037	2883	1907	472	1317	276	684	1245	956	939
1810024B03Rik	0	0	0	0	7	0	1	4	0	0	0	0	77	0	0	9	0	0	2	96	0	0
1810026B05Rik	4435	615	648	718	326	1453	216	2052	391	124	1295	5228	14183	4593	4325	1950	1550	930	1568	196	1078	231
1810026J23Rik	92	7562	604	2505	215	1459	680	1	2	257	7	1091	1789	1124	1540	1202	1256	1049	1109	1033	3796	4190
1810030O07Rik	17	157	481	181	2	511	45	0	0	666	3581	599	2323	456	154	942	1176	601	295	764	1342	143
1810032O08Rik	6	8	281	55	155	749	3	0	0	324	0	46	3	447	1860	32	0	0	348	0	20	0
1810033B17Rik	0	0	0	0	0	0	0	0	0	0	0	0	0	0	0	0	0	0	0	0	0	0
1810034E14Rik	0	0	0	0	0	0	0	0	0	0	0	0	0	4	5	0	0	0	0	0	0	0
1810035I16Rik	0	2	0	0	0	0	0	0	0	0	0	0	0	0	0	0	0	0	0	0	0	0
1810037I17Rik	8960	1011	4770	1532	3388	1499	7842	2651	272	1858	9604	6237	3518	6647	5246	5346	7218	1827	2976	2829	3515	720
1810041L15Rik	7	1425	275	194	341	293	32	200	2	4	127	0	0	201	129	1	99	57	281	688	40	174
1810043G02Rik	388	33	23	6	14	0	3	102	103	1	32	0	100	48	48	230	135	100	316	196	2	3
1810043H04Rik	1226	131	300	61	254	41	121	0	0	29	6	293	38	61	149	31	610	156	316	51	555	525
1810044D09Rik	57	0	0	19	10	267	0	14	0	2	1	0	0	1	6	16	126	0	66	5	0	0
1810046K07Rik	0	0	0	0	0	0	0	0	0	0	0	0	0	0	0	0	0	0	0	0	0	0
1810053B23Rik	0	0	0	0	0	2	0	0	0	0	0	0	0	0	0	0	0	0	0	0	0	0
1810055G02Rik	418	3258	1152	285	2065	598	336	1	14	0	199	927	93	452	907	782	1000	351	499	461	696	672
1810058I24Rik	1862	692	1726	956	1207	1605	1877	4164	438	635	41	1020	2971	2180	2607	1261	2616	1099	2435	1365	6619	2541
1810062G17Rik	1	0	0	44	37	0	0	0	0	0	0	0	0	178	0	0	0	0	45	10	0	0
1810062O18Rik	0	2	0	108	205	0	231	0	0	3	0	0	0	0	50	0	115	0	1	0	1	0
1810064F22Rik	0	0	0	0	0	0	0	0	0	0	0	0	0	0	0	0	8	0	49	0	0	0
1810065E05Rik	0	0	0	0	0	0	0	0	0	0	0	0	0	0	0	0	0	0	0	0	0	0
2010001E11Rik	0	0	0	0	0	0	0	0	0	0	0	0	1	0	0	0	0	0	0	0	0	0
2010001M06Rik	0	0	1	0	0	0	119	0	0	0	1	0	0	0	0	0	0	0	135	0	0	0
2010002M12Rik	0	0	0	0	0	0	0	31	0	0	0	0	0	0	0	0	0	0	0	0	1	0
2010003K11Rik	0	0	0	0	0	0	0	0	0	0	0	0	0	0	0	0	8	0	0	0	0	0
2010003O02Rik	306	1287	302	81	331	228	195	883	3	395	158	309	27	6	272	75	503	88	301	165	129	234
2010005H15Rik	0	0	0	0	0	0	0	0	0	0	0	0	0	0	0	0	0	0	0	0	0	0
2010009K17Rik	0	0	0	0	0	0	0	0	0	4	0	0	0	0	0	0	0	0	0	0	0	0
2010010A06Rik	0	0	0	0	0	0	0	0	0	0	0	0	0	0	0	0	0	0	0	0	0	0
2010012O05Rik	31	149	726	90	24	123	0	0	8	250	37	190	1	431	268	111	352	4	265	52	1831	0
2010015L04Rik	0	4	0	1	1	0	0	0	0	0	0	0	0	0	24	0	0	2	0	4	407	10
2010016I18Rik	0	0	0	0	0	0	0	0	0	0	0	0	0	0	0	0	0	0	0	0	0	0
2010106C02Rik	0	0	0	0	0	0	0	0	0	0	0	0	0	0	0	0	0	0	0	0	0	0
2010106E10Rik	0	0	0	0	0	0	0	0	0	0	0	0	0	0	0	0	0	0	0	0	0	0
2010107E04Rik	4658	2399	15389	7604	5228	7529	3710	14504	1576	4469	16203	4461	9042	15590	12655	10669	11222	4072	13777	7072	25056	6950
2010107G12Rik	0	0	0	0	0	0	0	0	0	0	0	0	0	0	0	9	0	0	0	0	0	0
2010107G23Rik	12	1	623	299	830	1	0	0	0	0	0	2	0	0	418	1286	1403	0	471	0	768	0
2010109A12Rik	0	0	11	0	0	1	0	0	0	0	0	0	0	0	0	0	0	0	0	0	0	0
2010109I03Rik	0	0	1	0	0	0	0	0	0	5	0	1	0	0	0	0	0	0	0	1	0	1
2010111I01Rik	0	0	723	2	67	12	173	0	0	0	0	0	56	2	37	511	504	0	373	531	29	1
2010204K13Rik	946	37	682	9	17	1	9	7571	0	2	3299	19	824	494	35	31	794	19	0	0	900	1
2010300C02Rik	0	0	0	0	0	0	0	0	0	0	0	1	0	0	0	42	0	0	0	0	0	0
2010308F09Rik	0	0	0	0	0	0	0	0	0	0	126	0	0	0	0	0	0	0	16	0	0	0
2010310C07Rik	0	0	0	0	0	0	0	0	0	0	0	0	0	0	0	0	0	0	0	0	0	0
2010315B03Rik	14	1548	76	65	2	0	158	1	1	122	1	673	8	37	1002	15	10	22	73	361	149	1
2010320M18Rik	643	72	107	304	112	45	29	23	0	310	0	3	49	96	648	26	971	217	408	2	4315	6
2200002D01Rik	0	18	29	0	3	0	0	1	0	3	0	0	858	0	79	0	0	5	0	0	0	0
2200002J24Rik	0	0	0	0	0	0	0	0	0	0	0	0	0	0	0	0	0	0	0	0	0	0
2210010C04Rik	0	0	0	0	0	0	0	0	0	0	0	0	0	0	0	0	0	0	0	0	0	0
2210013O21Rik	546	1634	3065	416	1263	836	4672	319	951	355	3707	4923	1254	864	2114	1095	3206	2584	2531	910	7201	3287
2210015D19Rik	390	80	292	100	12	3	247	0	13	41	136	81	0	3	188	0	171	0	59	888	249	0
2210016F16Rik	231	2751	720	470	453	737	15	728	510	150	2764	2159	802	633	1691	353	1900	163	616	1331	898	66
2210016L21Rik	28	17	187	144	122	172	304	0	1	62	97	121	23	2	62	13	75	41	110	103	786	366
2210018M11Rik	20	16	137	100	373	208	0	0	250	1	0	219	2	34	392	383	628	5	240	1	40	42
2210019I11Rik	0	0	0	0	0	0	0	0	0	8	0	0	0	0	0	0	0	0	0	0	0	0
2210039B01Rik	0	0	0	0	0	0	0	0	0	0	0	0	0	0	0	0	0	0	0	0	0	0
2210404J11Rik	364	340	566	146	28	332	1	3	1593	452	2	22	150	0	654	1742	492	90	345	197	1	1272
2210404O07Rik	0	0	0	0	0	0	0	0	0	0	0	0	0	0	0	0	0	0	0	0	0	0
2210404O09Rik	2	2	97	3	0	0	9	0	0	0	4	0	2866	6	131	29	7	1073	200	42	317	6
2210407C18Rik	0	0	0	0	0	0	0	0	0	0	0	0	0	0	0	0	0	0	0	0	0	0
2210408F21Rik	297	63	190	90	6	262	440	5808	54	61	0	892	2367	1	913	0	1065	1156	901	996	982	376
2210408I21Rik	23	31	0	0	366	0	0	2	0	1	0	374	1024	18	383	0	3	2279	1060	72	369	0
2210409D07Rik	0	0	0	0	0	0	0	0	0	0	0	0	0	0	0	0	0	0	0	0	0	0
2210409E12Rik	10	0	0	0	0	0	0	0	0	0	0	4	0	0	0	0	0	0	0	0	0	0
2210414B05Rik	0	0	0	0	0	0	0	0	0	0	0	0	0	0	0	0	0	0	0	0	0	0
2210416O15Rik	0	0	0	0	1	3	0	0	0	0	0	0	0	0	0	0	0	0	0	0	0	0
2210417A02Rik	0	0	0	0	0	0	0	0	0	0	0	0	0	0	0	0	0	0	0	0	0	0
2210417K05Rik	6	0	0	0	0	0	0	5	0	0	13	0	0	12	0	21	0	1	12	37	0	45
2210420H20Rik	0	0	0	0	0	0	0	0	0	0	0	0	0	0	0	0	0	0	0	0	0	0
2300002M23Rik	0	0	0	0	0	0	0	0	0	0	0	0	0	0	0	0	0	0	0	0	0	0
2300003K06Rik	0	0	0	0	0	0	0	0	0	1	0	0	0	0	0	0	0	0	0	0	0	0
2300005B03Rik	0	0	0	0	0	0	0	0	0	0	0	0	0	0	0	0	0	0	0	0	0	0
2300009A05Rik	214	1290	455	362	300	171	330	4393	7	629	439	513	649	239	315	372	747	184	657	458	228	24
2310001H17Rik	0	2	0	0	0	0	0	0	0	0	0	1	0	0	0	0	0	0	1	0	0	0
2310001K24Rik	0	0	0	0	0	0	0	0	0	0	0	0	0	0	0	0	0	0	0	0	0	0
2310002D06Rik	0	0	0	0	0	0	0	0	0	0	0	0	0	0	0	0	0	0	0	0	0	0
2310002F09Rik	0	0	0	0	0	0	0	0	0	0	0	1	0	0	0	0	2	0	0	0	0	0
2310002J15Rik	0	0	0	0	0	0	0	0	0	0	0	0	0	0	0	0	0	0	0	0	0	0
2310002L09Rik	0	0	0	0	0	0	0	0	0	0	0	0	0	0	0	0	0	0	0	0	0	0
2310003H01Rik	1	0	2	42	12	7	0	0	0	1	146	0	0	3	1	2	7	31	17	18	8	0
2310005A03Rik	0	0	0	0	0	0	0	0	0	0	0	0	0	0	0	0	0	0	0	0	0	0
2310005E17Rik	0	0	0	0	0	0	0	0	0	0	0	0	0	0	0	0	0	0	0	0	0	0
2310005G13Rik	0	0	0	0	0	0	0	3	0	0	0	0	0	0	0	0	0	0	6	0	0	0
2310007B03Rik	0	0	0	0	0	0	0	0	0	0	0	0	0	0	0	0	0	0	0	0	0	0
2310007L24Rik	0	0	0	0	0	0	0	0	0	0	0	0	0	0	0	0	0	0	0	0	0	0
2310008H04Rik	1433	1678	0	160	1	0	1	0	324	237	1	0	4	8	28	811	1079	1272	151	33	8	1849
2310008H09Rik	1	3434	597	1022	1386	3351	5	0	1	257	14	561	2320	244	1328	898	2836	656	545	460	3301	758
2310008N11Rik	0	0	0	0	0	0	0	0	0	0	0	40	0	0	0	0	0	0	0	0	0	0
2310009A05Rik	144	1334	233	160	246	3	2317	36	0	1030	2420	436	39	364	472	439	151	118	148	91	621	482
2310009B15Rik	0	443	211	206	44	48	49	1	2	248	1075	36	1084	126	96	176	535	3	103	70	0	17
2310010J17Rik	750	123	153	40	180	42	401	294	2	2	191	62	12	31	1	79	63	126	156	791	107	37
2310010M20Rik	0	0	0	0	0	0	0	0	0	0	0	0	0	0	0	0	0	0	0	0	0	0
2310011J03Rik	174	503	237	92	122	434	36	0	459	12	180	60	830	13	120	353	370	77	271	265	501	39
2310014F07Rik	0	0	0	0	0	0	0	0	0	1	0	0	0	0	88	0	0	0	0	0	0	0
2310014L17Rik	0	0	0	0	0	0	0	0	0	0	0	0	0	0	0	54	4	0	506	0	117	0
2310015A10Rik	0	2448	195	28	0	0	1	0	1	129	0	47	83	2	41	87	102	933	285	103	123	0
2310015B20Rik	0	0	257	20	0	0	0	0	0	287	0	0	0	0	0	0	0	0	0	0	0	0
2310015D24Rik	0	0	0	0	0	0	0	0	0	0	0	0	0	0	0	0	0	0	0	0	0	0
2310016D03Rik	0	0	0	0	0	0	0	0	0	0	0	0	0	0	0	0	0	0	0	0	0	0
2310020H05Rik	0	0	0	0	0	0	0	0	0	0	0	0	0	0	0	0	0	0	0	0	0	0
2310022A10Rik	28	6	13	4	204	2	1	0	33	18	0	31	0	2	2	44	28	24	67	0	0	0
2310022B05Rik	879	586	332	515	374	133	57	413	1	514	552	394	608	466	377	75	839	168	950	785	4306	448
2310030A07Rik	0	1	0	3	0	0	0	0	0	0	0	0	0	0	0	2	0	0	0	0	0	0
2310030G06Rik	85	0	8	0	60	0	0	0	0	0	0	0	0	0	0	0	0	0	0	26	0	0
2310033P09Rik	299	35	77	107	233	25	281	0	26	2	3404	10	22	365	252	10	131	0	61	47	2929	1
2310034C09Rik	0	0	0	0	0	0	0	0	0	0	0	0	0	0	0	0	0	0	0	0	0	0
2310034G01Rik	0	52	0	0	0	113	0	0	0	0	0	0	410	0	18	1	576	0	84	0	2	9
2310034O05Rik	2	0	0	0	0	0	0	0	0	0	0	0	0	0	0	0	0	0	0	0	0	0
2310035C23Rik	72	1484	1468	682	836	5390	8	0	276	272	383	1721	6513	374	5290	3294	970	547	1469	1704	4111	723
2310036O22Rik	468	723	1024	1343	999	2752	688	419	177	748	3223	431	1427	2313	669	1920	2315	1658	1050	157	668	78
2310039H08Rik	24	158	359	227	143	161	179	1104	14	13	1199	181	955	455	321	331	733	918	124	195	477	833
2310039L15Rik	0	0	0	0	0	1	0	0	0	0	0	0	0	0	0	0	0	0	0	0	0	0
2310040G24Rik	0	0	0	2	0	0	0	0	0	0	0	0	0	0	105	0	0	0	0	0	26	8
2310042D19Rik	0	0	4	79	0	0	0	0	0	0	0	0	0	0	0	0	0	0	211	0	811	0
2310042E22Rik	0	0	0	0	0	0	0	0	0	0	0	0	0	0	0	0	0	0	0	0	0	0
2310043L19Rik	0	0	0	0	0	0	0	0	0	0	0	0	0	0	0	0	0	0	0	0	1	0
2310043O21Rik	0	0	0	0	0	0	0	0	0	0	0	0	0	0	0	0	0	0	0	0	0	0
2310044G17Rik	1617	1951	4527	3678	2588	15158	124	535	43	4769	6	336	1976	2133	1465	2370	1622	2872	5631	1509	887	25
2310045N01Rik	101	1	89	76	288	197	47	35	1	388	49	116	183	737	110	47	479	0	141	44	671	86
2310047M10Rik	5	2	604	172	372	600	363	2	0	321	370	21	0	12	238	485	101	4	673	151	235	1
2310050B05Rik	0	0	0	0	0	0	0	0	0	0	0	24	0	0	11	0	0	0	6	0	0	0
2310050C09Rik	0	0	0	0	0	0	0	0	0	0	0	0	1	0	0	0	0	0	0	0	0	0
2310057J18Rik	0	0	0	0	0	0	0	0	0	0	0	0	0	0	0	0	0	0	0	0	0	0
2310057M21Rik	91	3	735	531	7	25	3	1170	0	213	450	1919	0	1	1106	120	1072	473	336	1967	42	1243
2310057N15Rik	0	0	0	0	0	0	0	0	0	0	0	0	0	0	0	0	0	0	0	0	0	0
2310061I04Rik	11	440	171	203	95	273	152	0	159	145	1	228	87	8	126	21	193	191	133	119	186	0
2310061J03Rik	1	0	50	23	19	93	0	0	0	0	0	0	9	0	54	137	24	0	193	76	6	6
2310061N02Rik	0	0	0	0	0	0	0	0	0	0	0	0	0	0	0	0	0	0	0	0	0	0
2310065F04Rik	0	0	0	0	0	0	0	0	0	0	0	0	0	0	0	0	0	0	0	0	0	0
2310067B10Rik	0	13	19	3	0	3	1	1	0	0	0	0	1	0	3	6	14	17	3	48	9	95
2310068J16Rik	0	0	27	42	0	0	0	0	0	0	20	0	0	0	0	0	10	0	0	0	45	0
2310069B03Rik	0	0	0	0	0	0	0	0	0	0	0	0	0	0	0	0	0	0	0	0	0	0
2310069G16Rik	0	0	0	0	0	0	0	0	0	0	0	2	0	0	2	0	0	0	0	115	0	0
2310079G19Rik	0	0	0	0	0	0	0	0	0	0	0	0	0	0	0	0	0	0	0	0	0	0
2310081J21Rik	0	0	0	0	0	0	0	0	0	0	0	5	0	0	0	0	0	0	2	0	0	0
2410002F23Rik	99	22	155	206	328	112	242	0	0	75	1693	249	97	50	273	224	234	20	99	37	19	1270
2410003L11Rik	0	0	0	0	0	0	0	0	0	0	0	0	0	0	0	0	0	0	0	0	0	0
2410004B18Rik	244	793	863	1072	859	2555	52	3	304	73	2414	1816	4406	2530	3378	480	1095	2624	2617	705	4465	509
2410004I01Rik	0	0	0	0	0	1	0	0	0	0	0	0	0	0	0	0	0	0	0	0	0	0
2410004N09Rik	0	925	521	169	119	17	261	0	0	0	0	1	78	1193	576	47	331	184	554	0	873	2
2410004P03Rik	0	0	0	0	3	1	0	1	0	0	0	0	0	1	2	6	0	0	0	0	0	0
2410006H16Rik	545	35	227	116	1422	657	41	752	1	153	492	1379	1	438	1164	1190	191	467	1138	862	666	2
2410007B07Rik	0	0	1	0	0	0	0	0	0	0	0	0	0	0	0	0	0	0	0	0	0	0
2410012E07Rik	0	0	0	0	0	0	0	0	0	0	0	0	0	0	0	0	0	0	0	0	0	0
2410012M07Rik	0	0	0	0	0	0	0	0	0	0	0	0	0	0	0	0	0	0	0	0	0	0
2410015M20Rik	962	427	1342	385	1232	387	71	553	42	366	1838	1450	4174	1870	1338	1633	1634	149	478	1162	1645	843
2410016O06Rik	0	129	48	41	120	481	5	0	0	74	0	0	314	0	17	441	0	15	105	28	3	0
2410017I17Rik	0	0	0	0	0	0	0	0	0	0	0	0	0	0	0	0	0	0	0	0	0	0
2410018L13Rik	0	0	0	1	23	0	0	0	0	0	41	5	0	1	0	9	0	0	1	0	0	0
2410018M08Rik	40	38	219	81	4	28	37	13	0	3	12	10	11	10	326	2650	21	2	248	18	14	18
2410021H03Rik	0	0	0	0	0	3	0	0	0	0	0	0	0	0	0	0	0	0	0	0	2	0
2410057H14Rik	0	0	0	0	0	0	0	0	0	0	0	0	0	0	0	0	0	0	17	0	0	0
2410066E13Rik	0	0	40	521	0	32	0	0	10	0	1	0	368	26	71	0	409	0	3	0	119	198
2410076I21Rik	29	16	11	6	14	6	59	0	0	2	16	11	2	1	25	6	26	32	5	14	2	23
2410088K16Rik	0	0	0	0	0	0	0	0	0	0	0	0	0	0	0	0	0	0	0	0	0	0
2410089E03Rik	14	485	451	63	268	589	49	0	46	0	1	145	204	753	225	90	452	545	864	140	76	31
2410114N07Rik	0	0	0	0	0	0	0	0	0	0	0	0	0	0	0	0	0	0	0	0	0	0
2410124H12Rik	0	0	0	1	0	0	0	0	0	0	0	0	0	0	0	0	0	0	0	0	0	0
2410127L17Rik	0	11	84	3	71	65	133	0	0	28	25	218	13	794	391	55	234	302	28	2	5	0
2410131K14Rik	0	47	19	8	1	28	1	1	55	0	0	7	215	0	47	0	10	34	244	0	1	240
2410133F24Rik	0	0	13	3	0	0	0	0	0	0	0	0	0	27	0	5	0	0	8	0	0	0
2410137F16Rik	0	0	5	1	0	0	1	0	0	12	0	0	0	0	0	0	0	0	0	2	0	0
2410137M14Rik	0	0	0	0	0	0	0	0	0	0	0	0	0	0	0	0	0	0	0	1	0	0
2410141K09Rik	0	0	0	0	0	0	0	0	0	0	0	0	0	0	0	0	0	0	0	0	0	0
2500004C02Rik	8	1	7	107	4	1	4	1	1	436	3	0	0	109	776	0	876	85	990	276	0	5
2510002D24Rik	0	5	170	150	93	3	1	0	0	0	0	26	13	3	438	66	131	0	173	3	870	1
2510003D18Rik	0	2	0	0	0	0	0	0	0	10	0	0	0	0	157	0	0	0	4	0	0	90
2510003E04Rik	312	1013	5452	1647	1485	2623	44	10	2	841	5316	2811	1560	4412	5280	5545	2509	5431	3769	1840	1476	141
2510009E07Rik	1029	629	913	939	549	1779	5281	584	798	1175	159	73	1983	1632	2921	4717	2402	273	2216	967	165	2797
2510039O18Rik	50	22	103	66	119	33	1	0	25	63	123	327	122	114	123	104	63	542	260	29	346	0
2510049J12Rik	0	2	0	0	0	0	0	0	0	0	0	0	0	0	1	0	0	0	0	5	1	0
2600006L11Rik	4	0	0	0	0	0	0	0	0	0	0	0	0	0	0	0	0	0	0	0	0	0
2610001J05Rik	233	2228	2205	3158	1700	2474	7407	201	65	2118	1419	2486	2670	1989	2791	3314	1823	2503	1015	2313	1246	6367
2610002J02Rik	1011	120	344	297	198	275	5	0	2	135	915	24	49	1334	294	315	953	151	1190	1373	380	240
2610002M06Rik	3514	0	124	367	289	623	4	0	1	0	2	163	1	34	9	761	719	171	195	1	0	0
2610005L07Rik	0	218	31	20	7	211	1	72	0	1	2	0	35	13	22	54	3	0	126	4	17	9
2610008E11Rik	0	1	997	1122	4	1706	138	0	0	219	1	7	0	1	52	96	241	81	1232	903	236	3
2610015P09Rik	0	0	123	221	141	86	0	0	0	1504	1	79	0	16	452	296	952	0	457	149	4	1
2610016A17Rik	0	0	0	0	0	0	0	0	0	0	0	0	0	0	0	0	0	0	0	0	0	0
2610017I09Rik	1409	54	2788	1057	125	97	72	137	158	0	2	73	618	813	1786	1176	1983	380	484	1205	1042	131
2610018G03Rik	0	0	0	0	0	0	0	0	0	0	0	0	0	0	0	0	0	0	0	0	0	0
2610019E17Rik	0	20	257	56	1	396	27	0	0	394	0	1370	0	484	214	0	44	15	1175	69	13	35
2610019F03Rik	516	190	384	47	21	978	8	0	232	0	0	205	0	13	1321	717	206	16	293	845	373	31
2610020C07Rik	0	22	0	0	45	1	0	0	0	5	0	34	1	0	1	0	4	1	125	0	0	0
2610020H08Rik	90	0	27	15	107	134	0	5	0	26	0	0	0	14	35	92	1	0	44	0	69	0
2610027K06Rik	0	0	0	0	0	0	0	0	0	0	0	0	0	0	0	112	0	0	0	1	0	0
2610028E06Rik	0	0	0	0	0	3	0	0	0	0	0	0	0	0	0	0	0	0	0	0	0	0
2610028H24Rik	0	1	0	1	0	0	0	0	0	0	0	21	0	0	0	0	0	1	0	0	1	0
2610034B18Rik	197	7	242	296	56	3	5	0	1	305	3011	136	1	159	259	166	808	7	91	486	1	0
2610034M16Rik	0	0	0	0	0	0	0	0	0	0	0	0	0	0	0	0	0	0	0	0	0	0
2610035D17Rik	0	0	15	2	0	0	0	0	0	0	0	0	0	0	0	0	0	1	24	0	0	0
2610035F20Rik	0	0	0	0	0	0	0	0	0	0	0	1	0	392	2	0	12	0	39	0	0	0
2610037D02Rik	0	3	0	0	0	0	0	0	0	0	0	0	0	0	0	0	0	0	0	0	1	0
2610044O15Rik8	3245	6	0	318	363	349	0	0	1	0	0	0	96	59	634	89	1315	0	366	50	0	0
2610100L16Rik	1	0	0	0	0	0	0	0	0	0	0	0	0	0	0	0	0	0	0	0	0	0
2610203C20Rik	58	249	1709	376	169	1438	705	0	0	16	2	1845	336	25	1412	774	820	1526	370	209	861	1115
2610203C22Rik	0	0	1	0	0	3	0	0	0	0	0	0	0	0	154	1	0	55	0	9	0	0
2610204G22Rik	17	6	1	15	0	0	0	0	0	0	0	0	0	0	4	55	47	0	11	0	0	17
2610206C17Rik	0	0	0	0	0	0	0	0	0	0	0	0	0	0	0	0	0	0	0	0	0	0
2610301B20Rik	102	1200	976	543	524	675	6	40	79	2	1053	5	14	544	1934	2221	395	3303	480	810	415	13
2610301G19Rik	0	0	65	80	27	3	2	0	0	1	0	21	0	237	8	45	99	245	83	0	54	612
2610305D13Rik	0	2	0	0	0	0	0	0	0	0	0	9	0	0	0	0	0	0	9	5	0	0
2610306M01Rik	0	0	0	3	2	0	0	1	0	12	0	0	0	0	0	3	0	0	8	0	56	0
2610307P16Rik	0	0	22	0	0	7	0	0	0	0	0	0	0	0	3	0	0	0	310	0	31	0
2610316D01Rik	0	278	316	316	12	3	0	0	0	0	0	56	0	1	30	3	97	0	73	0	0	0
2610318N02Rik	0	0	0	0	0	0	0	0	0	0	0	0	248	0	0	0	0	0	0	0	0	0
2610507B11Rik	2213	780	3415	2134	2341	4530	3298	1	800	431	81	1997	1569	1365	3092	2648	3306	5015	4685	3075	505	5368
2610507I01Rik	12	153	532	260	112	180	133	903	0	0	0	230	8	54	22	204	185	5	636	577	40	2
2610524H06Rik	2	224	590	1525	528	275	104	0	0	1	981	372	1561	399	544	162	290	754	672	174	2	17
2610528A11Rik	0	0	0	2	0	0	0	0	0	167	0	0	0	0	0	0	0	0	1	0	0	0
2610528J11Rik	0	0	0	0	0	0	0	0	0	0	0	0	0	0	0	0	0	0	0	0	0	0
2700029M09Rik	772	2106	1605	2280	899	1154	218	16586	2	73	8082	10522	5127	5084	3204	2376	1869	483	3994	1768	495	952
2700038G22Rik	0	0	272	0	2	3	93	0	0	26	1	464	0	0	107	0	0	1	210	0	1	0
2700046A07Rik	0	0	0	4	0	0	0	0	0	0	0	0	0	0	0	0	0	0	0	0	0	0
2700046G09Rik	27	0	0	42	33	280	0	0	0	16	503	0	0	0	78	3	1	29	66	295	0	307
2700049A03Rik	5893	116	103	32	169	456	3	1	634	0	0	0	49	1003	5	148	187	1	240	275	5	2181
2700050L05Rik	0	107	896	228	687	1283	0	3	1289	1	11154	974	14	2	970	853	14	8	518	3	497	2278
2700054A10Rik	0	0	0	0	0	4	0	0	0	8	0	0	0	0	0	0	5	259	36	1	0	0
2700060E02Rik	3993	1961	3730	699	1464	396	1205	753	66	639	8709	2900	1598	5503	5548	2951	5225	2608	3016	2955	2413	535
2700062C07Rik	27	79	512	92	439	2	0	0	158	0	0	82	125	0	172	194	195	32	15	112	89	36
2700069I18Rik	0	0	0	0	0	0	0	0	0	0	0	0	0	0	0	0	0	0	0	0	0	493
2700070H01Rik	0	0	0	0	0	0	0	0	0	0	0	1	0	0	263	0	3	1	0	0	1	0
2700081L22Rik	0	0	32	0	0	0	0	0	0	0	0	0	0	1	131	0	0	0	4	0	0	0
2700081O15Rik	8	61	91	72	51	58	9	1	1	146	80	60	21	74	104	287	66	173	519	434	9	13
2700086A05Rik	0	0	0	0	0	0	0	0	0	0	0	0	0	0	0	0	0	0	0	0	1	0
2700089E24Rik	417	736	2025	2000	1806	592	2615	349	695	897	616	4428	2826	1526	5060	1825	4301	8666	1831	1658	1065	3376
2700089I24Rik	0	0	0	0	0	0	0	0	0	0	0	0	0	0	0	0	0	0	0	0	0	0
2700094K13Rik	6981	3201	909	149	282	563	208	3	0	244	1696	841	709	1625	1639	472	225	425	457	1311	1824	3
2700097O09Rik	4440	0	25	22	363	1145	175	9	15	0	0	661	0	422	11	0	121	30	336	0	29	0
2700099C18Rik	222	954	0	4	123	0	3	1	0	0	1092	0	1	3	5	0	1	0	66	63	0	0
2810001G20Rik	0	1	80	184	13	481	490	0	0	341	2315	153	2443	218	29	229	725	6	100	536	1	2060
2810002D19Rik	0	0	19	124	356	1	136	0	0	3	1	1	3	146	149	7	743	18	16	1384	0	1
2810004N23Rik	1027	241	663	225	76	185	870	1	184	116	232	81	1594	17	505	121	200	276	444	390	436	4
2810006K23Rik	6	0	0	24	177	1	25	0	4	36	14	99	0	1	12	53	81	0	14	8	87	0
2810007J24Rik	0	0	0	0	0	0	0	0	0	0	0	0	0	0	0	0	0	0	0	0	0	0
2810008D09Rik	15	2	231	500	5	1448	19	338	2	82	0	427	1	64	567	144	408	79	887	257	1623	153
2810011L19Rik	0	0	0	0	0	0	0	0	0	0	0	0	0	0	0	0	0	0	0	0	0	0
2810013P06Rik	14	0	271	896	2	0	19	66	0	169	1	12	0	6	311	0	573	129	672	261	346	125
2810021J22Rik	381	0	7	0	353	0	0	0	0	2	593	1	0	3	592	75	0	0	29	999	0	2
2810025M15Rik	6786	750	3042	2360	1266	100	129	179	3	6	6127	1871	4177	3567	1621	563	2763	678	1100	946	814	1933
2810029C07Rik	0	0	4	14	3	13	0	325	0	0	0	444	76	0	1	2	1	0	66	138	674	0
2810032G03Rik	12	0	0	0	0	0	0	0	0	0	0	0	36	4	5	134	4	0	0	0	0	86
2810047C21Rik1	0	0	19	0	0	0	0	0	0	0	0	0	0	0	0	0	0	0	3	0	0	0
2810049E08Rik	0	0	0	79	0	0	0	0	0	0	0	2	0	241	0	0	3	17	0	167	25	220
2810055G20Rik	0	1004	684	17	0	11	2	0	0	0	0	2	0	5	27	192	0	74	55	862	3	325
2810403A07Rik	73	1320	1966	830	71	2568	997	0	269	193	643	1609	374	31	2523	1954	260	4374	3461	654	5398	2022
2810403D21Rik	11	0	0	1	0	0	0	0	0	0	0	0	0	1	13	84	79	0	54	0	0	0
2810404M03Rik	0	0	0	0	0	0	0	0	0	0	0	0	1	0	0	0	0	0	0	0	0	0
2810405F15Rik	0	2	0	0	0	0	0	0	0	0	0	2	0	0	0	0	0	0	12	1	0	0
2810407C02Rik	15450	1915	8524	7407	5653	5974	4166	241	75	1371	3105	9203	9110	13767	12481	11572	7953	10966	5322	4560	9402	6350
2810408A11Rik	0	112	1	118	17	0	0	0	0	130	0	0	0	1	0	0	0	4	121	1	216	0
2810408I11Rik	206	98	60	0	1149	1	2	0	0	0	0	0	18	2339	14	89	0	0	2	0	0	0
2810408M09Rik	127	10	129	49	6	131	36	49	0	3	0	2	0	4	6	53	162	29	249	39	672	41
2810410L24Rik	0	0	0	3	0	62	0	0	0	0	0	1	1	0	39	26	4	0	41	1	6	0
2810417H13Rik	3438	4656	1	0	365	1	9	48	0	0	5822	0	1	4453	0	3	0	3	251	0	9	74
2810428I15Rik	192	260	305	165	459	64	17	852	0	125	62	3	8	211	206	360	541	20	512	407	1140	1788
2810429I04Rik	2	389	0	0	0	0	0	0	0	0	0	0	0	1	0	0	0	0	0	1	0	0
2810433D01Rik	0	0	0	0	0	0	0	0	0	0	0	0	0	281	0	0	0	0	6	15	0	0
2810442I21Rik	0	59	0	0	0	0	0	0	0	0	29	0	0	0	0	0	0	0	0	1	0	0
2810442N19Rik	0	0	0	0	0	0	0	0	0	0	0	0	0	0	0	0	0	0	0	0	0	0
2810454H06Rik	0	13	94	0	0	1	0	0	0	0	0	0	0	0	0	0	0	0	74	0	0	0
2810459M11Rik	85	258	823	583	315	427	348	312	350	111	76	169	0	2	372	2607	648	4325	656	691	306	3
2810468N07Rik	90	0	309	229	6	25	0	0	0	0	1	0	0	29	5	458	16	22	23	3	0	0
2810471M01Rik	0	0	1	0	0	1	0	0	0	0	0	0	0	0	0	0	0	0	0	0	0	0
2810474O19Rik	1796	472	1979	778	53	3888	2	0	85	701	4	806	236	4026	3289	657	25	5414	4710	938	540	1640
2900002K06Rik	0	0	0	0	0	0	0	0	0	14	0	0	0	0	1	0	0	0	10	12	0	0
2900005J15Rik	0	0	0	16	0	0	0	0	0	0	1	0	0	66	0	0	1	0	103	0	183	0
2900008C10Rik	0	0	0	0	1	0	0	0	0	0	0	0	0	0	0	0	0	0	0	0	0	0
2900009J06Rik	0	0	0	45	0	0	0	0	0	0	0	33	156	0	0	0	0	0	0	0	0	0
2900011O08Rik	2201	1724	2504	895	915	1580	809	1954	58	1430	1709	4104	882	1058	1692	1998	2404	449	724	1802	60	174
2900026A02Rik	76	585	78	363	442	4	2	0	1	486	572	178	3469	114	308	607	134	314	422	2585	0	457
2900041M22Rik	0	0	0	0	1	0	0	0	0	376	0	2	0	28	0	0	0	0	0	0	0	1
2900052N01Rik	0	0	0	6	0	0	0	0	0	0	0	0	0	0	0	0	0	0	0	0	0	0
2900055J20Rik	0	0	0	0	1	0	0	0	0	2	0	0	0	0	226	0	0	0	0	797	75	1
2900056M20Rik	0	1411	181	850	1124	52	32	974	0	302	0	200	41	7	447	41	278	381	1	1015	6	1
2900057B20Rik	0	0	0	0	0	0	0	0	0	0	0	0	0	0	0	0	0	0	0	0	0	0
2900060B14Rik	0	0	1	0	0	3	0	3	1	29	1	652	924	0	0	3	0	2	108	5	1	5
2900076A07Rik	0	13	0	219	6	1	0	0	0	0	0	0	0	1	35	3	239	606	0	1	349	854
2900079G21Rik	0	0	0	0	0	0	0	0	0	0	0	0	0	1	0	1	0	0	0	0	0	0
2900092C05Rik	0	0	2	0	0	0	0	0	0	0	0	0	0	1	4	0	0	0	0	0	0	0
2900092D14Rik	349	85	805	573	187	4	38	0	0	98	2	160	17	5	916	166	229	113	212	1077	2973	272
2900093L17Rik	0	0	0	0	0	0	0	0	0	0	0	0	0	0	0	0	0	0	0	0	0	0
2900097C17Rik	42	37	590	1350	728	797	3559	50	57	73	1401	701	4402	1339	1360	1297	2333	1604	1210	1800	953	3963
3000002C10Rik	0	0	27	4	0	0	0	0	0	0	0	1	0	0	0	0	0	0	4	0	0	0
3010001F23Rik	0	0	0	0	0	2	0	0	0	0	0	313	0	0	9	0	0	0	1	11	5	0
3010026O09Rik	59	1	10	11	48	1	0	1	0	3	43	0	0	2	24	87	6	0	78	0	31	0
3010033K07Rik	0	0	0	0	0	0	0	0	0	0	0	0	0	0	0	0	0	0	0	0	0	0
3100003L05Rik	0	0	0	0	0	0	0	0	0	0	0	0	0	0	0	0	0	0	0	0	0	0
3110001D03Rik	1189	16	666	186	546	1141	129	25	33	146	3120	1431	15	95	934	1359	364	1145	1237	62	2975	3317
3110001I22Rik	0	1	12	0	0	20	0	0	0	0	0	0	0	0	158	0	0	108	687	0	0	0
3110002H16Rik	10	18	33	22	190	5	0	0	0	154	25	13	0	88	81	29	157	368	19	61	33	7
3110007F17Rik	0	0	0	0	0	0	0	0	0	0	0	0	0	0	8	0	0	0	30	0	0	0
3110009E18Rik	0	0	4	70	0	40	0	0	0	0	0	16	367	0	69	2	177	4	0	0	28	0
3110009F21Rik	0	0	0	0	8	0	0	0	0	0	0	0	0	1	0	0	0	0	0	0	0	0
3110015C05Rik	5	0	0	0	0	2	0	0	0	0	0	0	0	0	0	0	0	0	0	0	0	0
3110021A11Rik	1	0	11	0	0	0	0	0	0	1	0	0	0	0	2	1	0	0	200	0	405	1
3110021N24Rik	0	0	0	0	0	0	0	0	1	114	0	0	0	0	5	0	0	0	17	4	0	0
3110035E14Rik	16	0	187	6	3	28	2	0	0	1375	3	0	1	2276	388	0	150	2	247	0	948	1
3110039I08Rik	0	0	0	0	0	0	0	0	0	0	0	0	0	0	1	20	83	0	0	0	0	0
3110039M20Rik	17	10	1092	711	117	90	363	470	261	296	0	481	2	832	403	113	682	123	419	316	696	149
3110040N11Rik	18	96	17	25	40	0	29	0	0	7	758	332	496	3	225	23	56	427	390	661	5227	2
3110043O21Rik	225	0	1819	206	190	378	5	184	0	287	2438	491	2552	2	3457	553	3357	1	565	601	0	0
3110045C21Rik	0	15	872	13	210	13	0	0	1	0	0	6	1	11	11	12	6	60	6	1	0	0
3110047P20Rik	0	0	0	44	0	0	0	0	0	0	0	0	0	0	0	0	0	0	0	1	1	0
3110052M02Rik	147	0	299	0	31	3	10	7	0	94	0	2	0	0	0	36	1	0	738	40	100	27
3110056K07Rik	0	799	113	0	1	168	1	0	0	0	0	345	0	124	4	137	207	0	35	10	420	6058
3110057O12Rik	0	0	0	70	41	31	1	0	0	0	0	0	0	0	0	0	681	0	3	0	0	31
3110062M04Rik	5	1	68	49	14	54	0	0	0	0	0	2	29	1	9	3	3	2	99	6	10	0
3110070M22Rik	0	0	0	0	0	0	0	0	0	0	0	0	0	0	0	0	0	0	0	0	6	0
3110079O15Rik	0	0	0	0	0	0	0	0	0	0	0	0	0	0	0	0	0	0	0	0	0	0
3110082I17Rik	90	0	63	180	36	736	52	0	24	8	2	0	1	17	46	26	92	0	126	70	42	26
3110082J24Rik	0	0	13	4	1	0	0	0	0	25	0	0	0	6	0	2	0	14	5	0	0	1
3110099E03Rik	0	0	366	3	2	0	0	0	0	0	1527	1	0	0	3	0	3	3	0	0	0	3
3200001D21Rik	0	0	0	0	0	0	0	0	0	0	0	0	0	1	0	0	0	0	0	0	0	0
3230401D17Rik	2	0	113	27	137	649	0	3	0	7	88	339	0	9	236	15	10	221	250	75	11	600
3300002I08Rik	0	0	3	0	0	0	0	0	0	0	0	0	0	0	9	0	0	0	39	0	0	4
3300005D01Rik	0	0	0	0	0	0	0	0	0	0	0	0	0	0	0	0	0	0	0	0	0	0
3425401B19Rik	0	0	0	0	0	0	0	0	0	0	0	0	0	0	0	0	0	0	0	0	0	0
3632451O06Rik	0	68	0	1	2	0	0	0	0	1	0	408	0	0	664	0	297	0	36	0	0	4879
3632454L22Rik	0	0	0	1	0	45	0	0	0	0	0	0	0	0	0	0	0	0	0	0	0	0
3830403N18Rik	0	0	0	0	0	0	0	0	0	0	0	1	0	0	0	0	0	0	0	0	0	0
3830406C13Rik	116	16	3268	945	690	1111	99	486	504	751	154	5279	200	152	2244	244	3375	462	1908	1577	2066	0
3830408C21Rik	0	0	28	0	0	0	0	0	0	0	0	0	0	21	0	0	0	0	0	1	169	0
3830417A13Rik	0	0	0	0	0	0	0	0	0	0	0	0	0	0	0	0	0	1	0	0	0	0
3930402G23Rik	25	618	33	9	1	0	6	1	0	320	0	374	8	171	81	16	97	82	65	29	0	1
4430402I18Rik	4	0	137	46	51	233	0	0	0	0	0	0	0	0	58	0	60	163	91	69	0	0
4632415K11Rik	0	0	0	0	0	0	0	0	0	0	1	47	0	5	10	6	3	5	21	0	0	0
4632415L05Rik	30	35	450	168	14	941	35	0	1379	133	10	4164	2	2	3	145	106	66	137	476	842	101
4632427E13Rik	0	0	41	0	0	0	0	0	0	0	0	0	7	0	0	0	0	0	0	142	147	0
4632428C04Rik	0	0	0	0	2	0	0	14	0	0	0	172	0	0	7	0	0	0	0	0	0	0
4632428N05Rik	40	2078	833	403	2064	309	171	0	568	60	406	500	125	2272	1256	1671	789	1270	1421	756	367	5189
4632434I11Rik	0	1732	113	65	1177	0	1	0	0	212	236	1	0	78	208	116	1	3	433	0	9	0
4732415M23Rik	2	0	31	2	1	0	17	0	0	0	0	388	0	0	10	0	79	0	28	0	0	0
4732416N19Rik	0	0	0	0	0	0	0	0	0	0	0	0	0	0	0	0	21	0	0	0	0	0
4732456N10Rik	0	0	0	0	0	0	0	0	0	0	0	0	0	0	0	0	0	0	0	0	0	0
4732471J01Rik	1	0	113	0	1	145	0	0	0	0	0	0	0	0	0	0	45	0	0	1	0	854
4732490B19Rik	0	0	0	0	0	0	0	0	0	0	0	0	0	0	0	0	0	0	0	0	0	0
4732491K20Rik	30	16	2	0	857	15	0	0	0	2	3310	2	0	21	35	288	12	0	97	3	0	21
4831440E17Rik	0	0	378	12	1	316	14	0	0	0	1	19	0	2	12	0	161	0	37	2	0	0
4833403I15Rik	0	0	186	0	0	0	0	0	0	0	0	0	0	0	0	0	0	0	0	0	0	0
4833411C07Rik	0	0	0	0	0	0	0	0	0	0	0	0	0	0	0	0	0	0	0	0	0	0
4833412C05Rik	0	0	0	0	0	0	2	0	0	0	0	0	741	1	0	0	0	0	0	0	0	0
4833417C18Rik	0	0	0	0	0	0	0	0	0	0	0	0	0	0	53	0	1	0	0	0	0	0
4833418N02Rik	0	0	26	0	0	0	0	0	0	0	0	0	0	0	4	0	0	0	0	0	20	0
4833419F23Rik	0	0	62	0	0	0	0	0	0	0	533	0	0	1	4	0	0	0	94	0	2	0
4833420G17Rik	59	12	375	97	137	231	1	0	0	38	0	254	14	158	508	775	180	673	1440	1784	2664	21
4833422C13Rik	0	0	1	0	35	0	0	0	0	0	0	0	0	15	0	0	0	0	0	0	0	0
4833423E24Rik	0	0	0	0	0	0	0	0	0	0	0	0	0	0	0	0	0	0	0	0	0	0
4833424O15Rik	235	5785	776	56	745	623	70	2	0	786	4743	206	0	916	69	3065	621	1409	316	48	1147	374
4833427F10Rik	0	0	1	0	0	0	0	0	0	0	0	0	0	0	0	0	0	0	0	0	0	0
4833427G06Rik	0	0	0	8	2	0	0	0	0	0	0	0	0	0	0	0	0	61	0	12	11	0
4833428L15Rik	0	0	0	0	0	0	0	0	0	0	0	0	0	1	0	0	0	0	0	0	0	0
4833439L19Rik	5438	4183	10626	5990	5981	4696	19671	541	2590	3948	8783	10157	6982	12974	14742	16683	18930	6076	15022	6853	17755	13762
4921501E09Rik	0	0	0	8	0	0	0	0	0	0	0	0	0	0	0	0	0	1	0	0	0	0
4921504A21Rik	0	3	4	0	0	1	8	0	0	0	0	0	0	0	31	5	0	0	4	4	1	0
4921504E06Rik	0	21	0	3	0	0	0	0	0	0	0	0	0	0	0	1	0	0	0	0	0	0
4921506M07Rik	0	0	0	0	0	0	0	0	0	0	0	0	0	0	0	0	0	0	0	0	0	0
4921507L20Rik	0	0	0	0	0	0	0	0	0	0	0	0	0	0	2	0	0	0	0	0	0	0
4921507P07Rik	0	0	0	0	0	0	0	0	0	1	0	0	0	0	32	0	0	0	0	0	0	14
4921508A21Rik	0	0	0	0	0	0	0	0	0	0	0	0	0	0	0	0	0	0	0	0	0	0
4921508D12Rik	0	0	0	0	0	0	0	0	0	0	0	0	0	0	0	0	0	0	0	0	0	0
4921509C19Rik	0	0	0	0	0	0	0	0	0	0	0	0	0	0	0	0	0	0	0	0	0	0
4921509O07Rik	0	0	0	0	0	0	0	0	0	0	0	0	0	0	0	0	0	0	0	0	0	0
4921511C10Rik	0	0	0	0	0	0	0	0	0	0	0	0	0	0	0	0	0	0	0	0	0	0
4921511C20Rik	0	0	0	0	0	0	0	0	0	0	0	0	0	0	0	0	0	0	0	0	0	0
4921511H03Rik	0	0	0	0	0	0	0	0	0	0	0	0	0	0	0	0	0	0	0	0	0	0
4921511I17Rik	0	0	0	0	0	0	0	0	0	0	0	0	0	0	0	1	0	0	0	0	0	0
4921511M17Rik	0	0	0	0	0	0	0	0	0	0	0	0	0	0	0	0	0	0	0	0	0	0
4921513I03Rik	0	0	0	0	0	0	0	0	0	0	0	0	0	0	0	0	0	0	0	0	0	0
4921515E04Rik	0	0	3	0	0	0	0	0	0	0	0	0	0	0	0	0	0	0	0	0	0	0
4921517D22Rik	1	0	0	0	0	0	0	0	0	0	0	0	0	0	0	0	0	0	0	0	0	0
4921524J17Rik	116	1364	723	26	188	111	28	17	9	3	803	1	89	653	729	413	570	87	332	2	1008	0
4921524L21Rik	0	1	0	0	0	2	0	0	0	0	0	0	0	0	0	0	0	0	0	0	0	0
4921525B02Rik	0	0	0	0	0	0	0	0	0	0	0	0	0	0	0	0	0	0	0	0	0	0
4921525O09Rik	0	0	0	0	0	0	0	0	0	0	0	0	0	0	0	0	0	0	0	0	0	0
4921530D09Rik	0	0	0	0	0	0	0	0	0	0	0	0	0	0	0	0	0	0	0	0	0	0
4921530L18Rik	0	0	0	10	0	0	0	0	0	0	90	0	0	0	347	0	1	0	327	1	4074	0
4921530L21Rik	0	0	0	0	0	0	0	2	0	0	0	0	0	0	0	0	0	23	0	0	0	0
4921531C22Rik	0	1	107	86	44	6	0	0	0	481	1	0	102	0	141	13	0	39	263	21	0	38
4921531P14Rik	0	0	0	0	0	0	0	0	0	0	0	0	0	0	0	0	0	0	0	0	0	0
4921533I20Rik	0	0	0	0	0	0	0	0	0	0	0	0	0	0	0	0	0	0	0	0	0	0
4921536K21Rik	0	0	0	0	0	0	0	0	0	0	0	0	0	0	0	0	0	0	0	0	1	0
4921539E11Rik	0	0	1	0	0	0	0	0	0	0	0	0	0	0	0	0	0	0	0	0	0	0
4922501C03Rik	0	637	81	6	95	131	0	4	297	5	0	523	0	8	432	304	229	368	159	11	4	0
4922501L14Rik	0	0	30	0	0	0	0	0	0	0	0	0	0	5	1	0	0	0	0	0	0	0
4922502D21Rik	0	0	2	0	0	0	0	0	0	0	0	0	0	0	0	0	0	0	0	0	0	0
4922502H24Rik	0	0	0	0	0	0	0	0	0	0	0	0	0	0	0	0	0	0	0	0	0	0
4922502N22Rik	0	0	2	0	0	0	0	0	0	0	0	0	0	0	0	0	0	0	0	0	0	0
4922505E12Rik	0	0	0	0	0	0	0	0	0	0	0	0	0	0	0	0	0	0	0	0	0	0
4930401C15Rik	0	0	0	0	0	0	0	0	0	154	0	0	0	0	0	0	0	0	0	0	0	0
4930401O10Rik	0	0	0	0	0	0	0	0	0	0	0	0	0	0	0	0	0	0	0	0	0	0
4930401O12Rik	0	0	0	0	0	0	0	0	0	0	0	0	0	0	0	0	0	0	0	1	0	0
4930402F06Rik	0	0	0	0	0	0	0	0	0	0	0	0	0	1	0	0	0	0	0	0	0	0
4930402F11Rik	0	0	0	0	0	0	0	0	0	0	0	0	0	0	0	0	0	0	0	0	0	0
4930402H24Rik	756	586	1351	945	1213	191	695	1	202	2470	71	34	137	680	651	2040	463	4059	2108	963	33	1450
4930402K13Rik	0	0	0	0	0	0	0	0	0	0	0	0	0	0	0	0	0	0	0	0	0	0
4930404A05Rik	0	0	0	0	0	0	0	0	0	0	0	0	0	0	0	0	0	0	0	0	0	0
4930404A10Rik	0	5	0	0	0	0	0	0	0	0	0	0	0	0	174	0	0	0	0	0	0	0
4930404H11Rik	0	0	0	0	0	0	0	0	0	0	0	0	0	0	0	0	0	0	0	0	1	0
4930404I05Rik	0	10	1	0	0	0	0	0	0	0	0	0	0	0	0	0	0	0	1	0	0	0
4930404N11Rik	0	0	0	0	0	0	0	0	0	0	0	0	0	0	0	0	0	0	0	0	39	0
4930405A10Rik	0	0	0	0	0	0	0	0	0	0	0	0	0	0	0	0	0	0	0	0	0	0
4930405A21Rik	0	0	0	0	0	0	0	0	0	0	0	0	0	0	0	0	0	0	0	0	0	0
4930405D11Rik	0	0	0	0	0	0	0	0	0	0	0	0	0	0	0	0	0	0	0	0	0	0
4930405J17Rik	1	0	0	0	2	0	0	1	0	0	0	0	0	0	0	1	0	0	0	0	0	0
4930405P13Rik	0	0	0	0	0	0	0	0	0	0	0	0	0	0	0	0	0	0	0	0	0	0
4930406D18Rik	0	0	0	0	0	0	0	0	0	0	0	0	0	0	0	0	0	0	0	0	0	0
4930407I10Rik	0	0	0	0	0	0	0	0	0	0	0	0	0	0	0	0	0	0	0	0	0	0
4930408F14Rik	0	0	0	0	0	0	0	0	0	0	0	0	0	0	0	0	0	0	0	0	0	0
4930412B13Rik	0	0	0	0	0	0	0	0	0	0	0	0	0	0	0	0	0	0	1	0	0	0
4930412C18Rik	0	1	278	0	0	0	0	0	0	0	0	0	0	11	0	1	1	0	276	0	0	0
4930412O13Rik	0	0	0	0	0	0	0	0	0	0	0	0	0	0	0	0	0	0	0	0	0	0
4930413E15Rik	0	0	0	0	0	0	0	0	0	0	0	0	0	0	0	0	0	0	0	0	0	0
4930413F20Rik	0	0	0	0	0	0	0	0	0	0	0	0	0	0	0	0	0	0	0	0	0	0
4930413G21Rik	0	1	0	0	1	56	0	0	0	0	0	0	0	0	5	0	0	0	25	0	0	0
4930413M19Rik	0	0	0	0	0	0	0	0	0	0	0	0	0	0	0	0	0	0	0	0	0	0
4930414L22Rik	595	3	0	88	6	0	0	0	0	7	0	0	208	0	5	136	151	196	58	0	6	0
4930414N06Rik	0	0	0	0	0	0	0	0	0	0	0	1	0	0	0	0	0	0	0	0	0	0
4930415F15Rik	0	0	0	0	0	0	0	0	0	0	0	0	0	0	0	0	0	0	0	0	5	0
4930415L06Rik	0	0	0	0	0	0	0	0	0	0	0	0	0	0	0	0	0	0	0	0	0	0
4930415O20Rik	0	0	0	1	0	0	0	0	0	0	0	0	0	0	0	0	0	0	5	0	0	0
4930417O13Rik	0	0	0	0	0	0	0	0	0	0	0	0	0	0	0	0	0	0	0	0	0	0
4930417O22Rik	0	0	0	0	0	0	0	0	0	0	0	0	0	0	0	0	0	0	0	0	0	0
4930419G24Rik	0	0	0	0	0	2	0	0	0	0	0	0	0	0	0	0	0	0	0	0	0	0
4930422G04Rik	31	10824	350	84	148	280	3	0	0	0	1990	0	0	143	399	0	46	130	314	175	119	130
4930423M02Rik	0	0	0	0	0	0	0	0	0	0	0	0	0	0	0	0	0	0	0	0	0	0
4930425K10Rik	0	0	0	0	0	0	0	0	0	0	0	0	0	0	1	0	0	0	0	0	0	0
4930425O10Rik	0	0	0	0	0	0	0	0	0	0	0	0	0	0	0	0	0	0	0	0	0	0
4930426D05Rik	0	0	0	0	0	0	0	0	0	0	0	0	0	0	0	0	0	0	0	0	0	0
4930426L09Rik	33	0	0	0	98	0	0	0	0	0	0	0	0	0	0	0	0	0	0	0	0	0
4930427A07Rik	175	712	0	0	130	2	0	0	0	1	2537	0	0	1	5	0	0	0	6	0	0	0
4930428D18Rik	0	0	0	0	0	0	0	0	0	0	0	0	0	0	0	0	0	0	0	0	0	0
4930428E07Rik	0	0	0	0	0	0	0	0	0	0	0	0	0	0	1	0	0	0	0	0	0	0
4930428G15Rik	0	0	0	0	0	0	0	0	0	0	0	0	0	0	0	0	0	0	0	0	0	0
4930428O21Rik	0	0	0	0	0	0	0	0	0	0	0	0	0	0	0	0	0	0	0	0	0	0
4930429B21Rik	155	0	37	36	32	0	0	0	50	0	0	0	0	1	2	0	1	0	33	12	0	0
4930429D17Rik	0	0	0	0	0	0	0	0	1	0	0	0	0	0	0	0	0	0	0	0	0	0
4930429F11Rik	0	0	0	0	0	0	0	0	0	0	0	0	0	0	0	0	0	0	0	0	0	0
4930429F24Rik	0	0	0	0	0	0	0	0	0	0	0	4	0	3	0	0	0	0	0	0	1	0
4930430A15Rik	0	0	0	0	0	0	0	0	0	0	0	0	0	0	0	0	0	0	0	0	0	0
4930430D24Rik	0	0	0	0	0	0	0	0	0	0	0	0	0	0	0	0	0	0	0	0	0	0
4930430F08Rik	466	94	171	117	466	761	100	0	195	113	0	15	625	149	520	7	318	1467	588	4	967	0
4930430F21Rik	0	0	0	0	0	0	0	0	0	0	0	0	0	0	0	0	0	0	0	0	0	0
4930430J02Rik	0	0	0	0	0	0	0	0	0	0	0	0	0	0	0	0	0	0	0	0	0	0
4930431F12Rik	0	0	0	0	0	0	0	0	0	0	0	0	0	0	0	0	0	0	0	0	0	0
4930431P03Rik	0	0	0	0	0	0	0	250	0	0	0	0	0	0	0	0	0	0	0	198	0	0
4930432J09Rik	0	1	0	0	0	0	0	0	0	0	0	0	0	0	0	7	0	0	0	0	0	0
4930432K09Rik	0	0	0	0	0	0	0	0	0	0	0	0	0	0	0	0	0	0	0	0	0	0
4930432K21Rik	0	0	0	8	0	0	0	0	0	0	0	0	0	481	3	0	0	0	0	0	0	1
4930432M17Rik	0	0	0	0	0	0	0	0	0	0	0	0	0	0	0	0	0	0	0	0	0	0
4930433B08Rik	0	0	0	0	0	0	0	0	0	0	0	0	0	0	0	0	0	0	0	0	0	0
4930433I11Rik	0	0	0	0	0	0	0	0	0	0	0	0	0	0	0	0	0	0	0	0	0	0
4930433N12Rik	0	0	0	0	0	0	0	0	0	1	0	0	0	1	0	0	0	0	0	0	0	0
4930434J06Rik	0	0	0	0	0	0	0	0	0	0	0	0	0	0	0	0	0	0	0	0	0	0
4930435E12Rik	0	0	0	0	0	0	0	0	0	0	0	0	0	0	0	0	0	0	0	0	0	0
4930438E09Rik	0	0	0	0	0	0	0	0	0	0	0	0	0	0	0	0	0	0	0	0	0	0
4930440C22Rik	0	23	0	0	0	0	0	3	0	7	0	16	1	3	0	0	5	0	0	0	0	0
4930441J16Rik	0	0	0	0	0	0	0	0	0	0	0	0	0	0	0	0	0	0	1	0	0	0
4930441O14Rik	0	0	0	5	0	364	0	15	0	131	0	0	1	0	0	0	0	1	0	0	0	0
4930442J19Rik	0	0	0	0	0	0	0	0	0	0	0	0	0	0	0	0	0	0	0	0	0	0
4930442L01Rik	0	0	0	0	0	0	0	0	0	0	0	0	0	0	0	0	0	0	0	0	0	0
4930443O20Rik	0	0	0	0	0	0	0	0	0	0	0	0	0	0	0	0	0	0	0	0	0	0
4930444A02Rik	57	195	196	169	425	18	292	0	0	0	17	2	841	2	261	715	123	133	71	828	37	0
4930444F02Rik	0	0	0	0	0	0	0	0	0	0	0	0	0	0	0	0	0	0	0	0	0	0
4930444G20Rik	0	0	0	0	0	0	0	0	0	0	0	0	0	0	0	0	0	0	0	0	0	0
4930444M15Rik	0	0	0	0	0	0	0	0	0	0	0	0	0	0	0	0	0	0	0	0	0	0
4930444P10Rik	0	0	0	0	0	0	0	0	0	0	0	0	0	2	0	0	0	0	0	1	0	0
4930447A16Rik	0	0	0	0	0	0	0	0	0	0	0	0	0	0	0	0	0	0	0	0	0	0
4930447C04Rik	0	0	1	0	1	0	0	0	0	0	0	0	0	0	0	0	0	0	0	0	0	1
4930447J18Rik	0	0	0	0	0	0	0	0	0	0	0	0	0	0	0	0	0	0	0	0	0	0
4930447K03Rik	78	0	0	0	0	0	0	0	0	0	0	0	0	2	0	0	80	0	0	0	0	0
4930447N08Rik	0	0	0	0	0	0	0	0	0	0	0	0	0	0	0	0	0	0	0	0	0	0
4930448C13Rik	0	0	1	0	0	0	0	0	0	0	0	0	0	0	0	0	0	0	0	0	1	0
4930448F12Rik	0	0	0	0	0	0	0	0	0	0	0	0	0	0	0	0	0	0	0	0	0	0
4930448H16Rik	0	0	0	0	0	0	0	0	0	0	0	0	0	0	0	0	0	0	0	0	0	0
4930448I06Rik	0	0	0	0	0	0	0	0	0	0	0	0	0	0	0	0	0	0	0	0	0	0
4930448I18Rik	0	0	0	0	0	0	0	0	0	0	0	0	0	0	0	0	0	0	0	0	0	0
4930448K20Rik	0	0	0	0	0	0	0	0	0	0	0	0	0	0	0	0	0	0	0	0	0	0
4930449E01Rik	0	0	0	0	0	0	0	0	0	0	0	0	0	0	0	0	0	0	0	0	0	0
4930449E18Rik	0	0	0	0	0	0	0	0	0	2	0	3	0	0	0	0	0	0	0	0	0	0
4930449I24Rik	0	0	0	0	0	0	0	0	0	0	0	0	0	0	0	0	0	0	0	0	0	0
4930451C15Rik	0	0	0	0	0	0	0	0	0	0	0	0	0	0	0	0	0	0	9	0	1	0
4930451G09Rik	0	0	0	6	0	0	0	0	0	38	0	0	0	0	0	0	240	241	1	151	0	0
4930451I11Rik	0	0	0	0	0	0	0	0	0	0	0	0	0	0	0	0	0	0	0	0	0	0
4930452A19Rik	0	0	0	0	0	0	0	0	0	0	0	0	0	0	0	0	0	0	0	0	0	0
4930452B06Rik	2	95	0	1	21	0	0	0	0	0	0	1382	0	0	210	0	223	76	151	57	12	381
4930452G13Rik	0	0	0	0	0	0	0	0	0	0	0	0	0	0	0	0	0	0	0	0	0	0
4930452N14Rik	0	0	0	0	0	0	0	0	0	0	0	0	0	0	0	0	0	0	0	0	0	0
4930453H23Rik	0	0	0	0	0	0	0	0	0	0	0	0	0	0	0	0	0	0	0	0	0	0
4930453L07Rik	0	0	0	0	0	0	0	0	0	0	0	0	0	0	0	0	0	0	0	0	0	0
4930453N24Rik	3768	1018	546	341	155	19	11	0	122	37	827	793	1149	1154	1674	1395	2542	144	670	1605	427	111
4930455B14Rik	0	0	0	0	0	0	0	0	0	0	0	0	0	0	0	0	0	0	0	0	0	0
4930455C13Rik	0	0	0	0	0	0	0	0	0	0	0	0	0	0	0	0	0	0	0	1	0	0
4930455D15Rik	0	0	0	0	0	0	0	0	0	0	0	0	0	0	0	0	0	0	0	0	0	0
4930455F16Rik	0	0	0	0	0	0	0	0	0	0	0	0	0	0	0	0	0	0	0	0	0	0
4930455F23Rik	31	56	25	267	16	5	2	295	3	0	0	2	0	117	6	643	1096	0	410	764	145	149
4930455H04Rik	0	0	0	0	0	0	0	0	0	0	0	0	0	0	0	0	0	0	0	0	0	0
4930455J16Rik	0	1	3	0	0	0	0	0	0	0	0	0	0	0	0	0	0	0	0	0	0	0
4930456L15Rik	0	1	0	0	0	0	0	0	0	0	0	0	0	0	0	0	0	0	0	0	0	0
4930459L07Rik	0	0	0	0	0	0	0	0	0	0	0	0	0	0	0	0	0	0	0	0	0	0
4930461G14Rik	0	0	15	0	0	0	0	0	0	0	0	0	0	0	0	0	0	0	0	0	0	0
4930465A12Rik	0	0	1	0	0	0	0	0	0	0	0	0	0	0	0	1	0	0	0	0	0	0
4930465K10Rik	0	0	0	0	0	0	0	0	0	0	0	0	3	0	0	0	0	0	0	0	0	0
4930465M20Rik	0	0	0	0	0	1	0	0	0	0	0	0	0	0	0	0	0	0	0	0	0	0
4930467D21Rik	0	1	0	0	0	0	0	0	0	0	0	0	0	0	0	0	0	0	0	0	0	0
4930467E23Rik	0	0	0	0	0	0	0	0	0	0	0	0	0	0	0	0	0	0	0	0	0	0
4930467K11Rik	0	0	0	0	0	0	0	0	0	0	0	0	0	0	0	0	0	0	53	0	0	0
4930468A15Rik	0	0	0	0	0	0	0	0	0	0	0	0	0	1	0	0	0	0	0	1	0	0
4930469G21Rik	0	0	0	0	0	1	0	0	0	0	0	0	0	0	0	0	0	0	9	0	0	0
4930470H14Rik	0	0	0	0	0	0	0	0	0	0	0	0	0	0	0	0	0	0	0	0	0	0
4930470P17Rik	0	0	0	0	0	0	0	0	0	0	0	0	0	0	0	0	0	0	0	0	0	0
4930471C04Rik	0	0	0	0	0	0	0	0	0	0	0	0	0	0	0	0	0	0	0	0	0	0
4930471G03Rik	0	0	0	0	0	0	0	1	0	0	0	0	0	0	0	0	0	0	1	2	0	0
4930471I20Rik	0	0	0	0	0	0	0	0	0	0	0	0	0	0	0	0	0	0	0	0	0	0
4930471M09Rik	1	0	0	0	0	0	0	0	0	0	0	0	0	0	0	0	0	0	0	0	0	0
4930473A02Rik	3	14	4	3	4	6	40	0	0	0	46	2	3	9	4	2	2	6	4	5	0	0
4930473O22Rik	0	0	0	0	0	0	0	0	0	0	0	0	0	0	0	0	0	0	4	0	0	0
4930474G06Rik	0	0	0	0	0	0	0	0	0	0	0	0	0	0	0	0	0	1	0	5	0	2
4930474H20Rik	0	0	0	0	0	0	0	0	0	0	0	0	0	0	0	0	0	0	0	0	0	0
4930474M22Rik	0	0	0	0	0	1	0	0	0	0	0	0	0	0	0	0	0	0	0	0	0	0
4930474N05Rik	0	0	0	0	0	0	0	0	0	0	0	0	0	0	0	0	0	0	0	0	0	0
4930474N09Rik	0	0	0	0	0	0	0	0	0	0	0	0	0	0	0	0	0	0	10	0	0	0
4930478L05Rik	0	0	0	0	0	3	0	1	0	0	0	0	0	0	0	0	0	0	0	0	0	0
4930478P22Rik	0	0	0	0	0	0	0	0	0	0	0	0	0	0	0	0	28	0	0	0	0	0
4930479D17Rik	0	4	0	0	0	0	0	0	0	0	0	0	0	0	0	0	0	0	0	0	0	0
4930479M11Rik	0	0	0	0	0	0	0	0	0	0	0	0	0	0	0	0	0	0	0	0	0	0
4930480E11Rik	0	0	0	0	0	0	0	0	0	0	0	0	0	0	0	0	0	0	0	0	0	0
4930480G23Rik	0	0	0	0	0	0	0	0	0	0	0	0	0	0	0	0	0	0	0	0	0	0
4930480K15Rik	0	0	0	2	0	0	0	0	0	0	0	0	0	0	0	0	0	0	0	0	0	0
4930480M12Rik	0	0	0	0	0	0	0	0	0	0	0	0	0	0	0	0	0	0	0	0	0	0
4930481A15Rik	2	1	5	45	2	0	0	1	0	3	51	3	0	0	0	0	47	2	129	0	0	2
4930483J18Rik	0	0	0	0	0	0	0	0	0	0	0	0	0	0	1	0	0	0	0	0	0	0
4930483K19Rik	0	0	0	0	1	0	0	0	0	0	0	0	0	0	0	0	0	0	1	0	0	0
4930483O08Rik	0	0	0	0	0	0	0	0	0	0	0	0	0	0	0	0	0	0	0	0	0	0
4930486F22Rik	0	0	0	0	0	0	0	0	0	0	0	0	0	0	0	0	0	0	0	0	0	0
4930486I03Rik	0	0	2	0	0	0	0	0	0	0	0	0	0	0	0	0	0	0	0	0	0	0
4930486L24Rik	0	0	0	0	0	0	0	0	0	0	0	0	0	0	0	0	0	0	0	0	0	0
4930487D11Rik	0	0	0	0	0	0	0	0	0	0	0	0	0	0	0	0	0	0	0	0	0	0
4930487H11Rik	0	0	0	0	0	0	0	0	0	0	0	0	0	0	0	0	0	0	0	0	0	0
4930488B22Rik	0	0	0	0	0	0	0	0	0	0	0	0	0	0	0	0	0	0	0	0	0	0
4930488L21Rik	0	0	0	0	0	0	0	0	0	0	0	0	0	0	0	0	0	0	0	0	0	0
4930500F04Rik	0	0	0	0	0	0	0	0	0	0	0	0	0	0	0	0	0	0	0	0	0	0
4930500J02Rik	0	0	0	0	0	0	0	0	0	0	0	0	0	0	0	0	0	0	0	0	0	0
4930500L23Rik	0	0	0	0	0	0	0	0	0	0	0	0	0	0	0	0	0	0	0	0	0	0
4930502A04Rik	0	0	0	0	0	0	0	0	0	0	0	0	0	0	0	0	0	0	0	1	0	0
4930502E09Rik	0	0	0	0	0	0	0	0	0	0	0	0	0	0	0	0	0	0	1	0	1	0
4930502E18Rik	0	0	0	0	0	0	0	0	0	0	0	0	0	0	0	0	0	0	0	0	0	0
4930503B20Rik	0	0	0	0	178	2	0	0	0	0	0	0	0	2	0	0	0	0	8	0	0	0
4930503E14Rik	0	0	0	0	0	0	0	0	0	0	0	0	0	0	11	0	0	0	0	0	0	0
4930503E24Rik	2	4	2	0	5	3	1	0	0	2	19	10	11	1	15	11	15	1	3	1	34	20
4930503H13Rik	0	0	0	0	0	0	0	0	0	0	0	0	0	0	0	0	0	0	0	0	0	0
4930503L19Rik	21	0	0	2	0	0	0	0	0	5	0	0	0	9	40	0	0	0	4	6	1124	43
4930503O07Rik	0	0	0	0	0	0	0	0	0	0	0	0	0	0	0	0	0	0	0	0	0	0
4930504O13Rik	0	0	0	0	0	0	0	0	0	0	0	0	0	0	0	0	0	0	0	0	0	0
4930505A04Rik	0	0	1	0	0	0	0	0	0	0	0	0	0	0	0	0	23	0	0	0	0	0
4930505G20Rik	0	0	0	0	0	0	0	0	0	0	0	0	0	0	0	0	0	0	0	0	0	0
4930506C21Rik	0	0	1	3	0	0	0	0	1	0	1	2	1	0	10	2	3	2	6	8	4	8
4930506M07Rik	0	55	150	42	0	0	4	0	0	0	0	1	0	0	1	0	10	0	0	3	119	1
4930507D05Rik	1	0	0	0	12	1	2	0	0	0	2	0	0	18	1	0	1	0	141	0	6	0
4930509E16Rik	104	0	0	0	0	0	0	0	0	0	0	0	0	0	0	0	72	0	0	0	0	0
4930509J09Rik	0	0	0	0	0	0	0	0	0	0	0	0	0	0	0	0	0	0	0	0	0	0
4930509K18Rik	0	0	0	0	0	0	0	0	0	0	0	0	0	0	0	1	0	0	0	0	3	0
4930511A02Rik	0	0	0	0	0	1	0	0	0	0	0	0	0	1	0	0	0	0	0	0	0	0
4930511E03Rik	0	0	0	0	0	0	0	0	0	0	0	2	0	0	0	0	0	0	0	0	0	0
4930511M06Rik	0	0	0	0	0	0	0	0	0	0	0	0	0	1	0	0	0	0	0	0	0	0
4930511M11Rik	0	0	0	0	0	0	0	0	0	4	0	0	0	0	0	0	0	0	0	0	0	0
4930512B01Rik	1	0	0	0	0	0	0	0	1	0	0	0	0	0	0	0	0	0	0	0	0	0
4930513D17Rik	0	0	86	0	0	0	0	0	0	2	0	0	0	0	0	0	0	0	0	0	2	0
4930513N10Rik	0	0	0	0	425	1	0	0	0	3	0	0	0	0	0	0	0	0	0	204	0	0
4930513O06Rik	0	0	0	0	0	0	0	0	0	0	0	0	0	0	0	0	0	0	0	105	0	0
4930515B02Rik	0	0	0	0	0	0	0	0	0	0	0	0	0	0	0	0	0	0	0	0	0	0
4930515G01Rik	0	0	0	1	0	0	0	0	0	0	0	80	0	0	0	0	0	0	1	137	0	0
4930515G16Rik	0	0	0	0	0	0	0	0	0	0	0	0	0	0	0	0	0	0	0	0	0	0
4930515L03Rik	0	0	0	0	0	0	0	0	0	0	0	0	0	0	0	0	0	0	0	0	0	0
4930515L19Rik	0	0	0	0	0	0	0	0	0	0	0	0	0	0	0	0	0	0	0	0	0	0
4930517E11Rik	0	0	0	0	0	0	0	0	0	0	0	0	0	0	1	0	0	0	0	0	0	0
4930518P08Rik	0	0	0	0	0	0	0	0	0	0	0	0	0	0	0	0	0	0	0	0	0	0
4930519D14Rik	0	0	0	0	0	0	0	0	0	0	0	0	0	0	0	0	0	0	0	0	0	0
4930519F09Rik	4	0	0	0	0	0	0	0	0	4	0	2	0	0	0	0	0	0	0	0	3	0
4930519F16Rik	0	0	0	0	0	0	0	0	0	0	0	0	0	0	0	0	0	0	0	0	0	0
4930519F24Rik	0	0	0	0	0	0	0	0	0	0	0	0	0	0	0	0	0	0	0	0	0	0
4930519G04Rik	0	0	0	0	0	0	0	0	0	0	0	0	0	0	0	0	0	0	0	0	0	0
4930519H02Rik	0	0	0	0	0	0	0	0	0	0	0	0	0	0	0	0	0	0	0	0	0	0
4930520O04Rik	68	0	0	0	0	0	0	0	0	0	0	0	0	0	0	0	2	0	0	0	0	0
4930520P13Rik	0	0	0	0	0	0	0	0	0	0	0	0	0	0	0	0	0	0	0	0	0	0
4930521E06Rik	0	0	0	0	0	0	0	0	0	1	0	0	0	0	0	0	0	0	0	0	0	0
4930522H14Rik	0	0	1	0	0	0	0	0	0	0	0	0	0	1	0	0	0	0	0	0	13	0
4930522O17Rik	0	0	0	1	1	0	0	0	0	0	0	0	0	0	0	0	0	0	0	6	1	0
4930523C07Rik	0	321	392	136	297	0	3	0	2	48	2364	16	21	6954	529	274	94	1543	783	560	1499	3474
4930523O13Rik	0	0	0	0	60	0	0	0	0	0	0	0	0	2	0	0	0	0	0	0	0	0
4930524B15Rik	0	0	0	0	0	0	0	0	0	0	0	0	0	0	0	0	0	0	0	0	0	0
4930524C18Rik	0	0	0	0	0	0	0	0	0	0	0	0	0	2	1	0	0	0	0	0	0	0
4930524L23Rik	0	0	0	0	0	0	0	0	0	0	0	0	0	0	1	0	0	0	0	0	0	0
4930524N10Rik	0	0	633	0	0	0	0	0	0	0	0	0	0	0	0	0	0	0	0	0	0	0
4930524O05Rik	0	0	0	0	0	0	0	0	0	0	0	0	0	0	0	0	0	0	0	0	0	0
4930524O08Rik	0	0	0	0	0	0	0	0	0	0	0	0	0	0	0	0	0	0	0	0	0	0
4930525D18Rik	0	0	0	0	0	0	0	0	0	0	0	0	0	0	0	0	0	0	0	0	0	0
4930525G20Rik	0	1	0	90	0	0	0	0	0	0	0	0	0	0	4	35	0	0	122	0	0	0
4930525M21Rik	0	0	0	0	0	0	0	0	0	0	0	0	0	0	0	0	0	0	0	0	0	0
4930526D03Rik	0	0	0	0	0	0	0	0	0	0	0	0	0	0	0	0	0	0	0	0	0	0
4930526I15Rik	0	24	100	558	201	447	66	40	0	1006	1	607	0	19	45	188	5	166	161	21	2	1023
4930526L06Rik	0	0	0	0	0	0	0	0	0	0	0	0	0	0	0	0	0	0	0	0	0	0
4930527F14Rik	0	0	0	0	0	0	0	0	0	0	0	0	0	0	0	0	0	0	0	0	0	0
4930527G23Rik	0	0	0	0	0	0	0	0	0	0	0	0	0	0	0	0	0	0	0	0	0	0
4930528A17Rik	0	0	0	0	11	0	0	0	0	0	0	0	0	0	25	0	0	0	0	0	0	0
4930528D03Rik	0	0	0	0	0	0	0	0	0	0	0	0	0	0	0	0	0	0	0	0	0	0
4930528P14Rik	0	0	0	0	0	0	0	0	0	0	0	0	0	0	0	0	0	0	0	0	0	0
4930529C04Rik	0	3	0	0	0	0	0	0	0	1	0	0	0	0	0	0	0	0	0	10	0	0
4930529F24Rik	0	0	0	0	0	0	0	0	0	0	0	0	0	0	0	0	0	0	0	0	0	0
4930529K09Rik	0	0	0	0	0	0	0	0	0	0	0	0	0	0	0	0	0	0	0	1	0	0
4930529L06Rik	0	0	0	0	0	0	0	0	0	0	0	0	0	0	0	0	0	0	0	0	0	0
4930529M08Rik	0	0	12	0	0	0	0	0	0	0	0	0	0	0	0	0	0	0	0	0	0	0
4930533B01Rik	0	0	0	0	0	0	0	0	0	1	0	0	0	0	0	0	0	0	0	0	0	0
4930533P14Rik	0	0	0	0	0	0	0	0	0	0	0	0	0	0	0	0	0	0	0	0	0	0
4930538K18Rik	0	0	0	0	0	0	0	0	0	13	0	0	1	0	5	0	0	0	0	0	0	0
4930539C22Rik	2	0	0	0	0	0	0	0	0	0	0	0	0	0	0	0	0	0	0	0	0	1
4930539E08Rik	0	0	0	0	0	0	0	0	0	5	0	0	0	0	0	0	2	0	0	0	0	0
4930539J05Rik	22	0	0	4	0	0	0	0	0	0	0	137	0	183	0	0	0	0	0	0	0	222
4930539M17Rik	0	0	0	0	0	0	0	0	0	0	0	0	0	0	0	0	0	0	0	0	0	0
4930539N22Rik	0	0	0	0	0	0	0	0	0	0	0	0	0	0	0	0	0	0	0	0	0	0
4930540M03Rik	0	0	0	0	0	0	0	0	0	0	0	0	0	1	0	0	0	0	0	0	0	0
4930542C21Rik	0	0	0	0	0	0	0	0	0	0	0	0	0	0	0	0	0	0	0	0	0	0
4930542D17Rik	0	0	0	0	0	0	0	0	0	2	0	0	0	0	0	1	0	0	0	0	0	0
4930542H20Rik	0	0	0	0	0	0	0	0	0	0	0	0	0	0	0	0	0	0	0	0	0	0
4930543E12Rik	0	0	0	0	0	0	0	0	0	0	0	0	0	0	0	0	0	0	0	0	1	0
4930544D05Rik	0	0	0	0	0	0	0	0	0	0	0	0	0	0	0	0	0	0	0	0	0	0
4930544G11Rik	0	0	0	0	0	0	0	0	0	0	0	0	0	0	0	0	0	0	0	0	0	0
4930544M13Rik	0	0	0	0	0	0	0	0	0	0	0	0	0	0	0	0	0	0	0	0	0	0
4930545E07Rik	0	0	0	0	0	0	0	0	0	0	0	0	0	0	0	0	0	0	0	0	0	0
4930545H06Rik	0	0	0	0	0	0	0	0	0	0	0	0	0	0	0	0	0	0	0	0	0	0
4930545L23Rik	0	5	0	0	0	0	0	0	0	0	0	0	0	0	0	0	0	0	0	0	0	0
4930546C10Rik	0	0	0	0	0	0	0	0	0	0	0	0	0	0	0	0	0	0	0	0	0	0
4930546K05Rik	0	0	0	0	0	1	1	0	0	0	0	18	0	0	4	0	0	1	0	0	0	0
4930547C10Rik	0	0	0	0	0	0	0	0	0	10	0	0	0	0	0	0	0	0	0	0	0	0
4930547E08Rik	0	0	0	0	0	0	0	0	0	0	0	0	0	0	0	0	0	0	0	0	0	0
4930547E14Rik	0	0	0	0	0	0	0	0	0	0	0	0	0	0	0	0	0	0	0	0	0	0
4930548G14Rik	0	0	0	0	0	0	0	0	0	0	0	0	0	0	0	0	0	0	0	0	0	0
4930548H24Rik	0	0	0	0	0	0	0	0	0	0	0	0	0	0	0	1	0	0	0	0	0	0
4930548J01Rik	0	0	0	0	0	0	0	0	0	0	0	0	0	0	0	0	0	0	0	0	0	0
4930548K13Rik	0	0	0	0	0	0	0	0	0	0	0	0	0	0	0	0	0	0	0	0	0	0
4930549C01Rik	0	0	0	0	0	0	0	0	0	0	0	0	0	0	0	0	0	0	0	0	0	0
4930549G23Rik	0	0	0	0	0	0	0	0	0	0	0	0	0	0	0	0	0	1	3	0	0	0
4930550C14Rik	0	0	0	0	0	0	0	0	0	0	0	0	0	0	0	0	0	0	0	0	0	0
4930550L24Rik	0	0	0	0	0	0	0	0	0	0	0	0	0	0	0	0	0	0	0	0	0	0
4930552N02Rik	0	0	0	0	0	0	0	0	0	0	0	2	0	0	0	0	0	0	0	0	6	0
4930552P12Rik	0	0	0	0	0	0	0	0	0	0	0	0	0	0	0	0	0	0	0	0	0	0
4930553E22Rik	0	0	0	0	0	0	0	0	0	0	0	0	0	0	0	0	0	0	0	0	0	0
4930554C24Rik	0	0	0	0	0	0	0	0	0	0	0	0	0	0	0	0	0	0	0	0	0	0
4930555B11Rik	0	0	0	5	0	0	0	0	0	0	0	0	0	0	0	0	0	0	0	0	0	0
4930555G01Rik	0	0	0	0	0	0	0	0	0	0	0	0	0	0	0	0	0	0	0	0	0	0
4930556C24Rik	0	0	0	0	0	0	0	0	0	0	0	0	0	0	1	0	0	0	0	0	0	0
4930556G01Rik	0	2	0	0	0	0	0	0	0	0	0	0	0	0	0	0	0	0	0	0	0	0
4930556J02Rik	0	0	0	0	0	0	0	0	0	0	0	0	0	0	0	0	0	0	0	0	0	0
4930556M19Rik	0	0	0	0	0	0	19	0	0	2	0	0	0	0	18	0	16	0	0	0	0	0
4930556N09Rik	0	0	0	0	0	0	0	0	0	0	0	0	0	0	0	0	0	0	5	0	1	4
4930557A04Rik	0	0	0	0	0	0	0	0	0	0	0	0	0	0	0	0	0	0	0	0	0	0
4930557J02Rik	0	0	0	0	0	0	0	0	0	0	0	0	0	0	0	0	0	0	0	0	0	0
4930558C23Rik	0	0	0	0	0	0	0	0	0	0	0	0	0	0	0	0	0	0	0	0	0	0
4930558G05Rik	0	0	0	0	0	0	0	0	0	0	0	0	0	0	0	0	0	0	0	0	0	0
4930558J18Rik	443	2	0	0	4	0	0	0	0	2	5989	0	0	18	0	0	0	0	15	0	0	0
4930558K02Rik	0	1	140	0	0	0	0	0	0	0	0	0	0	0	3	0	0	0	0	0	0	0
4930562C15Rik	0	0	0	0	0	0	0	0	0	0	0	0	0	0	0	0	0	0	0	0	0	0
4930562F07Rik	0	0	0	1	2	0	0	0	0	0	0	0	0	79	0	0	0	1	1	0	0	2
4930563D23Rik	0	0	0	0	0	0	0	0	0	0	0	0	0	0	0	0	0	0	0	0	0	0
4930563E18Rik	0	0	0	0	0	0	0	0	0	0	0	1	0	0	0	25	0	0	0	0	0	0
4930563E22Rik	0	1	17	260	2	1	0	0	634	0	0	1	0	0	493	6	137	0	0	0	0	0
4930563F08Rik	0	0	1	0	0	0	0	0	0	0	0	0	0	0	0	0	0	0	0	0	0	0
4930563M20Rik	0	0	0	0	0	0	0	0	0	0	0	0	0	0	0	0	0	0	0	0	0	0
4930564B18Rik	0	0	0	0	0	0	0	0	0	0	0	0	0	0	0	0	0	0	0	0	0	0
4930564C03Rik	0	0	0	0	0	0	0	0	0	0	0	0	0	0	0	0	0	0	0	0	0	0
4930564D02Rik	0	0	0	0	0	0	0	0	0	0	0	0	0	0	0	0	0	0	0	0	0	0
4930564G21Rik	0	0	0	0	4	0	0	0	0	0	0	0	0	0	0	0	0	0	0	0	0	1
4930564K09Rik	0	0	0	0	0	0	0	0	0	0	0	0	0	0	0	1	0	0	0	0	2	0
4930565D16Rik	0	0	0	0	0	0	0	0	0	0	0	0	0	0	0	0	0	0	0	0	0	0
4930565N06Rik	0	0	0	0	0	0	0	0	0	0	0	0	0	0	0	0	0	0	0	0	0	0
4930567H12Rik	0	0	0	0	0	0	0	0	0	0	0	0	0	0	0	0	0	0	0	0	0	0
4930567H17Rik	0	0	0	0	0	0	0	0	0	0	0	0	0	0	0	0	0	0	0	0	0	0
4930567J20Rik	0	0	0	0	0	0	0	0	0	0	0	0	0	0	0	0	0	0	0	0	0	0
4930567K20Rik	0	0	0	0	0	0	0	0	0	0	0	0	0	0	0	0	0	0	0	0	0	0
4930568D16Rik	0	0	0	0	0	0	0	0	0	0	0	0	0	0	0	0	0	0	0	0	0	0
4930568E12Rik	0	0	0	1	0	0	0	0	0	0	0	0	0	0	0	0	0	0	0	0	0	0
4930568G15Rik	0	2	0	0	0	0	0	0	0	0	0	0	0	0	0	0	0	0	0	0	0	0
4930568K20Rik	0	0	0	1	0	0	0	0	0	0	0	0	0	0	0	0	0	0	0	0	0	0
4930570G19Rik	1139	0	454	42	0	447	1	0	0	0	0	0	0	0	168	299	18	229	4	246	0	126
4930571K23Rik	0	0	0	0	0	0	0	0	0	0	0	0	0	0	0	0	0	0	0	0	0	0
4930572K03Rik	0	0	0	0	0	0	0	0	0	0	0	0	0	0	0	0	0	1	0	0	0	0
4930572O03Rik	0	0	0	0	0	0	0	0	0	0	0	0	0	0	0	0	0	0	0	0	0	0
4930572O13Rik	0	0	0	0	0	0	0	0	0	0	0	0	0	0	0	0	0	0	0	0	0	0
4930573O16Rik	0	0	0	0	0	0	0	0	0	0	0	0	633	0	0	0	0	0	1	0	0	0
4930577N17Rik	350	0	3	24	0	3	0	0	0	0	0	0	0	52	1	116	353	0	0	2	0	0
4930578C19Rik	0	0	0	0	0	0	0	0	0	0	0	0	0	0	0	0	0	0	0	0	0	0
4930578E11Rik	0	0	0	0	0	0	0	0	0	123	0	0	0	1	0	0	0	0	0	0	0	0
4930578I06Rik	0	0	0	0	0	0	0	0	0	0	0	0	0	0	0	0	0	0	0	0	0	0
4930578M01Rik	0	0	0	0	0	0	0	0	0	51	0	0	0	1	2	0	0	399	66	0	0	0
4930578N18Rik	0	0	0	0	0	0	0	0	0	0	0	0	0	0	0	0	0	0	0	0	0	0
4930579F01Rik	0	0	0	0	0	0	0	0	0	0	0	0	0	0	0	0	0	0	0	0	0	0
4930579G18Rik	0	0	0	0	0	0	0	0	0	0	0	0	1	0	0	0	0	0	0	0	0	0
4930579G24Rik	3706	7691	0	3	332	1	8	0	0	1	257	9	25	41	71	0	0	0	76	67	0	0
4930579K19Rik	0	57	7	239	0	0	0	0	5	0	0	28	0	0	69	0	0	0	66	0	0	0
4930581F22Rik	0	0	9	0	0	0	0	0	0	0	0	0	0	0	0	0	0	1	0	0	0	0
4930583K01Rik	0	0	0	0	0	0	0	0	0	0	0	0	0	0	0	0	0	0	0	0	3	0
4930583P06Rik	0	0	0	0	0	0	0	0	0	0	0	0	0	0	0	0	0	0	0	0	0	0
4930584F24Rik	0	0	0	0	0	0	0	0	0	0	0	0	0	0	0	0	0	0	0	0	0	0
4930590J08Rik	0	0	0	0	0	0	0	0	0	0	0	0	0	0	0	0	0	0	0	0	0	0
4930590L20Rik	0	0	0	0	0	0	0	0	0	0	0	0	0	0	0	0	0	0	0	0	0	0
4930591A17Rik	0	0	0	0	0	0	0	0	0	0	0	0	0	0	0	0	0	0	0	0	0	0
4930592A05Rik	2	2	2	3	15	1	0	0	0	0	2	3	3	0	0	4	2	8	2	4	0	0
4930592I03Rik	0	0	0	0	0	0	0	0	0	0	0	0	0	0	0	0	0	0	0	0	4	4
4930593A02Rik	0	0	0	0	0	0	0	0	0	0	0	0	0	258	0	0	0	0	0	0	0	0
4930593C16Rik	0	0	0	0	0	0	0	0	0	0	0	0	0	0	0	0	0	0	0	0	0	0
4930594C11Rik	3	0	0	0	0	2	1	0	0	0	1	1	0	0	2	5	6	1	37	0	0	0
4930595M18Rik	0	4	0	0	0	0	0	0	0	0	0	0	0	0	0	0	0	0	0	0	1	0
4930596D02Rik	0	0	0	0	0	0	0	0	0	0	0	0	0	0	0	0	0	0	0	0	0	0
4930596M17Rik	0	0	0	0	0	0	0	0	0	0	0	0	0	0	0	0	0	0	0	0	0	0
4930597G03Rik	0	0	0	0	0	0	0	0	0	0	0	0	0	0	0	0	0	0	0	0	0	0
4930598F16Rik	1	0	0	0	0	0	0	0	0	0	0	0	0	0	0	0	0	0	0	0	0	0
4930599N23Rik	454	0	9	2	1	0	1	0	0	0	0	0	7	3	0	321	0	1	2	0	4	0
4931402G19Rik	0	0	0	0	0	0	0	0	0	0	0	3	1	0	0	0	0	0	1	5	0	0
4931403E22Rik	0	0	0	0	0	0	0	0	0	0	0	0	0	0	0	1	0	0	0	0	0	0
4931403G20Rik	0	0	0	0	0	0	0	0	0	0	0	0	0	0	0	0	0	0	0	0	0	0
4931406B18Rik	0	0	0	0	0	0	0	0	0	0	0	0	0	0	0	0	0	0	0	0	0	0
4931406C07Rik	407	869	2649	1806	1426	1739	333	41	1	696	390	3214	1078	591	1051	2414	4794	1707	799	1425	3222	767
4931406H21Rik	0	0	0	2	0	0	0	0	0	0	0	0	100	2	0	5	3	0	0	0	0	0
4931406P16Rik	585	375	701	845	1615	5349	19	1	171	278	2	1797	250	495	3283	1116	1614	2566	407	2258	3966	2769
4931408C20Rik	0	0	0	0	0	0	0	0	0	1	1	0	0	0	0	0	0	0	0	0	0	3
4931408D14Rik	0	0	0	0	0	2	0	0	0	0	0	0	0	0	0	0	0	0	0	0	1	0
4931409K22Rik	0	0	0	0	0	0	0	0	0	1	0	0	0	0	0	0	0	0	0	0	0	0
4931414P19Rik	0	0	26	77	0	0	0	0	0	0	0	1	0	0	0	0	0	12	101	0	28	0
4931417E11Rik	0	0	0	0	0	0	0	0	0	3	0	0	0	0	0	0	0	0	0	0	0	0
4931419H13Rik	0	0	0	0	0	0	0	0	0	0	0	0	0	0	0	0	0	0	0	0	0	0
4931420L22Rik	0	0	0	0	0	0	0	0	0	0	0	0	0	0	0	0	0	0	0	0	0	0
4931423N10Rik	0	0	0	0	0	0	0	0	0	0	0	0	0	0	0	0	0	0	53	0	0	0
4931428F04Rik	0	0	0	0	0	0	0	0	0	0	0	1	0	0	13	0	159	2	0	3	0	0
4931428L18Rik	0	0	0	0	0	0	0	0	0	0	0	0	0	0	0	0	0	0	0	0	0	0
4931429I11Rik	0	0	0	0	0	0	1	0	0	0	1	0	0	0	0	0	0	0	0	0	0	5
4931429L15Rik	0	0	0	0	0	0	0	0	0	0	0	0	0	0	0	0	0	0	0	0	0	0
4931429P17Rik	0	0	0	0	0	0	0	0	0	0	0	0	0	0	0	0	0	0	0	0	0	0
4931430N09Rik	0	0	0	0	0	0	0	0	0	0	0	0	0	0	0	0	0	0	0	0	0	0
4931431B13Rik	0	0	0	0	0	0	0	0	0	0	0	0	0	0	0	0	0	0	0	0	0	0
4931431C16Rik	0	0	0	0	0	0	0	0	0	0	0	0	0	0	0	0	0	0	0	0	0	0
4931431F19Rik	0	0	0	0	0	0	0	0	0	0	0	0	0	0	0	0	0	0	0	0	0	0
4931440F15Rik	0	2	0	0	0	0	0	0	0	198	0	0	0	2	0	0	0	0	0	0	0	0
4931440J10Rik	0	0	0	0	0	0	0	0	0	0	0	0	0	13	1	0	0	0	0	0	0	0
4931440L10Rik	0	0	0	0	0	0	0	0	0	0	0	0	0	0	0	0	0	0	0	0	0	0
4931440P22Rik	0	17	13	0	21	0	0	14	0	0	0	0	0	78	23	0	28	0	6	0	22	0
4932411E22Rik	0	0	0	0	0	0	0	0	0	0	0	0	0	0	0	0	0	0	0	0	0	3
4932411N23Rik	0	0	1	0	0	0	0	0	0	0	0	0	0	0	0	0	0	0	0	0	0	0
4932412D23Rik	0	0	0	0	0	0	0	0	0	2	0	0	0	2	0	0	0	0	0	0	0	0
4932413F04Rik	0	0	0	0	0	1	0	0	0	0	0	0	0	0	0	0	0	0	1	0	0	0
4932414J04Rik	0	1	2	0	0	0	0	0	0	0	0	0	0	0	0	0	0	0	0	0	0	0
4932414N04Rik	0	0	0	0	0	0	0	0	0	0	0	0	0	0	225	0	0	0	0	0	0	3
4932415G12Rik	21	406	21	106	0	36	0	0	0	0	0	1	0	320	57	389	421	90	149	2807	640	840
4932415M13Rik	4	0	0	0	0	0	0	0	0	0	0	0	0	0	0	1	0	1	0	0	0	0
4932416H05Rik	0	0	0	37	112	532	1	0	0	1	0	0	2	327	33	320	106	192	1059	278	0	0
4932416K20Rik	0	0	0	0	0	0	0	0	0	0	0	0	0	0	0	0	0	0	0	0	0	0
4932418E24Rik	0	0	0	0	0	0	0	0	0	0	0	0	0	0	0	0	0	0	0	0	0	0
4932429P05Rik	0	0	0	0	0	0	0	0	0	0	0	0	0	0	0	0	0	0	0	0	0	0
4932435O22Rik	0	0	0	0	0	0	0	0	0	1	0	0	1	2	1	0	0	0	8	0	0	0
4932438A13Rik	1454	11	1262	737	799	1618	0	0	178	231	54	22	275	474	526	797	703	868	1378	1735	946	24
4932438H23Rik	29	0	73	18	298	325	0	108	0	1	0	619	4	21	9	8	43	120	168	108	458	529
4932441J04Rik	0	0	0	0	0	0	0	0	0	0	0	0	6	0	0	0	0	0	6	0	0	0
4932443I19Rik	0	0	275	0	0	3	0	0	0	223	0	0	0	2	16	0	1	138	46	0	0	1051
4932702P03Rik	0	0	0	0	0	0	0	0	0	0	0	0	0	1	0	0	0	0	2	0	0	0
4933400A11Rik	0	0	0	0	0	0	0	0	0	0	0	0	0	0	0	1	1	0	0	0	0	0
4933400B14Rik	0	0	0	0	0	0	0	0	0	0	0	0	0	0	0	0	0	0	0	0	0	0
4933400C23Rik	0	0	1	0	0	0	0	0	0	0	0	0	0	0	0	0	1066	0	0	0	0	0
4933400F21Rik	0	0	0	1	0	0	0	0	0	0	0	0	0	0	1	0	0	0	0	0	0	0
4933400L20Rik	0	0	0	0	0	0	0	0	0	0	0	0	0	0	0	0	0	0	0	0	0	0
4933401B06Rik	0	0	0	0	0	0	0	0	0	0	0	0	0	0	0	0	0	0	0	0	0	0
4933401D09Rik	0	0	0	0	0	0	0	0	0	0	0	0	0	0	0	1	0	0	0	0	1	0
4933401H06Rik	0	0	2	0	1	0	0	0	0	288	0	0	0	0	0	0	0	0	0	0	1	0
4933401P06Rik	0	0	0	0	0	0	0	0	0	0	0	0	0	0	0	0	0	0	0	0	0	0
4933402C06Rik	0	0	0	0	0	0	0	0	0	2	0	0	0	0	0	0	0	0	0	0	0	0
4933402D24Rik	0	0	0	0	0	0	0	0	0	0	0	0	0	0	0	0	0	0	0	0	0	0
4933402E13Rik	0	0	0	0	0	0	0	0	0	0	0	0	0	0	0	0	0	0	0	0	0	0
4933402J07Rik	0	0	0	0	0	0	0	0	0	0	0	0	0	0	0	0	0	0	0	0	0	0
4933402J10Rik	0	0	0	0	0	0	0	0	0	0	0	0	0	0	0	0	0	0	0	0	0	0
4933402J15Rik	0	0	0	0	0	0	0	0	0	0	0	0	0	0	0	0	0	0	0	0	0	0
4933402N03Rik	0	0	0	0	0	0	0	0	0	0	0	0	0	0	0	0	0	0	0	0	0	0
4933402N22Rik	0	0	0	0	0	1	0	0	0	0	0	0	0	0	0	0	0	0	0	0	0	0
4933402P03Rik	0	0	0	0	0	0	0	0	0	0	0	0	0	0	0	0	0	0	0	0	0	0
4933403O08Rik	0	0	0	0	0	0	0	0	0	0	0	0	0	0	0	0	0	0	0	0	0	0
4933404G15Rik	0	0	0	0	0	0	0	0	0	0	0	0	0	0	0	0	0	0	0	0	0	0
4933404K08Rik	0	0	0	0	0	0	0	0	0	0	0	0	0	0	0	0	0	0	0	0	0	0
4933404O12Rik	158	41	8	0	1	0	2	1	0	4	152	254	0	336	65	0	0	2	289	1	0	19
4933405D12Rik	0	0	0	0	0	0	13	0	0	0	0	78	0	0	0	0	0	0	0	0	0	0
4933405E24Rik	0	0	0	0	0	0	0	0	0	0	0	0	0	0	0	0	0	0	0	0	0	0
4933405L10Rik	0	0	0	0	0	0	0	0	0	0	0	0	0	0	0	0	0	0	0	0	0	0
4933405O20Rik	0	0	0	0	0	0	0	0	0	0	0	0	0	0	0	0	0	0	0	0	0	0
4933406C10Rik	1	0	0	13	0	0	0	0	0	0	0	0	0	0	0	0	0	0	0	0	0	0
4933406D12Rik	0	0	0	0	0	0	0	0	0	0	0	0	0	0	0	0	0	0	0	0	0	0
4933406F09Rik	0	0	0	0	0	0	0	0	0	0	0	0	0	0	0	0	0	0	0	0	0	0
4933406G16Rik	0	0	0	0	0	0	0	0	0	0	0	0	0	0	0	0	0	0	0	0	0	0
4933406I18Rik	0	0	0	0	0	0	0	0	0	11	0	0	0	0	0	0	0	0	0	0	0	0
4933406J08Rik	0	0	0	0	0	0	0	0	0	0	0	1	0	0	0	0	0	0	0	0	0	0
4933406J10Rik	0	0	0	4	0	0	0	0	0	0	0	0	0	0	0	0	0	0	0	0	0	0
4933406K04Rik	0	0	0	0	0	0	0	0	0	0	0	0	0	0	0	0	0	0	0	0	0	0
4933406M09Rik	0	1	0	0	0	1	0	0	0	0	0	0	0	0	0	0	0	0	0	0	0	0
4933407E24Rik	0	0	0	0	0	0	0	0	0	0	0	0	0	0	0	0	0	0	0	0	0	0
4933407G14Rik	0	0	0	0	0	0	0	0	0	0	0	0	0	0	0	0	0	0	0	0	0	0
4933407I05Rik	0	0	0	0	0	0	0	0	0	0	0	0	0	0	0	0	0	0	0	0	0	0
4933407K13Rik	1	0	275	66	0	0	0	0	0	0	0	493	0	2	63	0	130	0	85	0	1	1
4933407L21Rik	0	0	0	351	2	4	0	0	0	0	0	0	0	243	0	70	0	0	6	0	0	0
4933408B17Rik	0	0	1	0	3	0	0	0	0	0	0	0	0	0	145	0	0	0	73	0	0	0
4933408J17Rik	0	371	3	0	0	0	0	0	0	0	0	0	0	1	0	0	0	0	0	0	0	2
4933408N05Rik	0	0	0	0	0	0	0	0	0	0	0	0	0	0	0	0	0	0	0	0	0	0
4933409G03Rik	0	0	0	3	0	0	0	0	0	0	0	0	0	6	0	0	0	0	0	0	0	2
4933409K07Rik	0	0	0	0	0	0	0	0	0	0	0	0	0	0	0	0	0	0	0	0	0	0
4933411E08Rik	0	0	0	0	0	0	0	0	0	0	0	0	0	0	0	0	0	0	0	0	0	0
4933411G06Rik	0	0	0	0	0	0	0	0	0	0	0	0	0	0	0	0	0	0	0	0	0	0
4933411G11Rik	0	0	0	0	0	0	0	0	0	0	0	0	0	0	0	0	0	0	0	0	0	0
4933411K16Rik	0	0	0	0	0	0	0	0	0	0	0	0	0	0	0	0	0	0	0	0	0	0
4933411K20Rik	20	0	460	243	12	2967	123	0	314	2	146	1	247	0	1148	391	101	1473	137	2414	356	4382
4933412E12Rik	0	9	13	14	7	3	28	0	8	10	0	7	1	10	7	0	46	0	45	6	0	0
4933412E24Rik	0	0	0	0	0	0	0	0	0	0	0	0	0	0	0	0	0	0	0	0	0	0
4933412O06Rik	0	0	0	0	0	0	0	0	0	0	0	1	0	0	0	0	0	0	0	1	0	0
4933413G19Rik	0	0	0	0	0	0	0	0	0	0	0	0	0	0	0	0	0	0	0	0	0	0
4933413J09Rik	0	0	0	0	0	0	0	3	0	0	0	0	0	0	0	0	0	0	0	0	0	0
4933413L06Rik	0	0	0	0	0	0	0	4	0	0	0	0	0	0	0	0	0	0	0	0	0	0
4933415F23Rik	0	2	0	0	0	0	0	0	0	0	0	0	0	0	0	0	0	0	0	0	1	0
4933416C03Rik	0	0	0	0	0	0	0	0	0	0	0	0	0	0	0	0	0	0	0	0	0	0
4933416E03Rik	0	0	0	0	0	0	0	0	0	0	0	0	0	0	0	0	0	0	0	0	0	0
4933416I08Rik	0	0	0	0	0	0	0	0	0	0	0	0	0	0	0	1	0	0	19	0	0	0
4933416M06Rik	0	0	0	0	0	0	0	0	0	0	0	0	0	0	0	0	0	0	0	0	0	0
4933416M07Rik	0	0	0	0	0	0	0	0	0	0	0	0	0	0	0	0	0	0	0	0	0	0
4933417A18Rik	0	0	0	0	0	0	0	0	0	0	0	0	0	0	0	0	0	0	0	0	0	0
4933417D19Rik	0	0	0	0	0	0	0	0	0	0	0	0	0	0	0	19	0	0	2	0	0	0
4933417E11Rik	0	0	0	0	0	0	0	0	0	0	0	0	0	0	0	0	0	0	0	0	0	0
4933417G07Rik	0	0	1	0	0	0	0	0	0	0	0	1	4	0	2	0	1	1	0	0	1	0
4933417O13Rik	0	0	0	0	0	0	0	0	0	0	0	0	0	0	0	0	0	0	0	0	0	0
4933421I07Rik	0	0	0	0	0	0	0	0	0	0	0	0	0	0	0	0	0	0	0	0	0	0
4933421O10Rik	0	44	9	0	7	19	324	0	0	687	0	90	0	173	303	0	36	61	605	248	922	1
4933422A05Rik	0	0	0	0	0	0	1	0	0	0	0	0	0	0	0	0	0	0	0	0	1	0
4933422H20Rik	0	0	0	0	0	0	0	0	1	0	0	0	0	0	0	0	0	0	0	0	0	0
4933424G05Rik	0	0	0	0	0	0	0	0	0	0	0	0	0	0	0	0	0	0	0	0	0	0
4933424G06Rik	0	1	0	0	0	0	0	0	0	0	0	0	0	0	0	0	0	0	0	0	0	0
4933425B07Rik	0	0	0	0	0	0	0	0	0	0	0	0	0	0	0	0	0	0	0	0	0	0
4933425H06Rik	0	0	0	0	0	0	0	0	0	0	0	0	0	0	0	0	0	0	0	0	0	0
4933425L06Rik	0	0	0	0	0	0	0	0	0	0	0	0	0	0	0	0	0	0	0	0	0	0
4933426D04Rik	0	0	0	0	0	0	0	0	0	0	0	0	0	0	0	0	0	0	0	0	0	0
4933426M11Rik	3327	454	330	430	239	570	135	25	258	157	1	54	1958	334	1472	753	838	8353	1092	19	103	1304
4933427D06Rik	0	0	0	0	0	0	0	0	0	0	0	0	0	0	0	0	0	0	0	0	0	0
4933427D14Rik	16	0	117	160	19	727	15	0	0	296	0	0	0	2	46	2	810	11	4	143	56	1380
4933427E11Rik	0	0	0	0	0	0	0	0	0	0	0	0	0	0	0	0	0	0	0	0	0	0
4933427E13Rik	0	0	0	0	0	0	0	0	0	0	0	0	0	0	0	0	0	0	0	0	0	0
4933427G17Rik	0	0	0	0	0	0	0	0	1	0	0	399	0	2	0	0	0	0	478	0	4	0
4933427I22Rik	0	0	0	0	0	0	0	0	0	0	0	0	0	0	102	0	0	0	0	0	0	0
4933428C19Rik	0	0	0	0	0	0	0	0	0	0	0	0	0	0	0	0	0	0	0	0	0	0
4933429K18Rik	0	0	0	0	0	0	0	0	0	0	0	0	0	0	0	0	0	0	0	0	0	0
4933429O19Rik	0	0	0	0	0	0	0	0	0	0	0	0	0	0	0	0	0	0	0	1	0	0
4933430H16Rik	0	0	0	0	0	0	0	0	0	0	0	0	0	0	0	0	0	0	0	0	0	0
4933430I17Rik	0	0	49	0	0	0	0	0	0	0	0	0	0	0	0	18	0	0	0	0	0	0
4933430M04Rik	0	3	0	0	0	0	0	0	0	0	0	292	0	0	0	0	0	0	0	1	1	0
4933430N04Rik	0	0	0	0	0	0	0	0	0	0	0	0	0	0	0	0	0	0	0	0	0	0
4933431E20Rik	26	2487	530	56	12	113	0	31	0	1	0	11	3	5	45	553	764	110	292	53	35	12
4933431G14Rik	0	0	0	0	0	0	0	0	0	0	0	0	0	0	0	0	0	0	0	0	0	0
4933432G23Rik	0	1	0	0	0	0	0	0	0	0	0	0	0	0	0	0	0	0	0	0	0	0
4933432I03Rik	0	0	0	0	0	0	0	0	0	0	0	0	0	0	0	0	0	0	0	0	0	0
4933432I09Rik	0	0	0	0	0	0	0	0	0	0	0	0	0	0	0	0	0	0	0	0	0	0
4933432K03Rik	0	0	0	0	0	0	0	0	0	0	0	0	0	0	0	14	0	0	0	0	0	0
4933433C11Rik	0	0	0	0	0	0	0	0	0	0	0	0	0	0	0	0	0	0	0	0	0	0
4933433F19Rik	0	0	0	0	3	0	0	0	0	0	0	0	0	0	0	0	0	0	0	0	0	0
4933433G15Rik	0	469	0	2	0	0	0	0	0	0	0	0	0	1	2	52	0	0	0	0	0	0
4933433G19Rik	0	0	0	6	3	0	0	0	0	0	0	0	0	0	2	0	0	5	0	0	0	0
4933433H22Rik	0	0	0	0	0	0	0	0	0	0	0	0	0	1	1	1	0	0	0	0	0	0
4933434E20Rik	2511	880	3022	1074	869	2249	573	539	19	136	43	2630	1906	1875	3170	3549	1830	2602	1645	1667	2006	6611
4933434I20Rik	0	0	0	0	0	0	0	0	0	0	0	0	0	0	0	0	0	0	0	1	0	0
4933436C20Rik	0	27	0	0	0	0	0	0	0	0	0	0	0	0	238	0	0	0	0	0	0	0
4933436E23Rik	0	0	0	0	0	0	0	0	0	0	0	0	0	0	0	0	0	0	1	0	0	0
4933436H12Rik	0	0	0	0	0	0	0	0	0	0	0	0	0	0	0	0	0	0	0	0	0	0
4933436I01Rik	0	0	0	0	0	0	0	0	0	0	0	0	0	1	0	0	0	0	0	0	0	0
4933438B17Rik	0	0	0	0	0	0	0	0	0	0	0	0	0	0	0	0	0	0	0	0	0	0
4933438K21Rik	0	36	15	0	0	0	0	0	0	0	0	1	1	4	4	2	0	0	0	0	0	0
4933439C10Rik	8	20	31	91	0	113	0	0	0	0	0	0	0	2	266	53	2	181	294	88	0	9
4933439K11Rik	0	0	0	0	0	0	0	0	0	0	0	0	0	0	0	0	0	0	11	0	0	0
4933440J02Rik	0	0	0	0	0	0	0	0	0	0	0	0	0	0	0	0	0	0	0	0	0	0
4933440M02Rik	0	0	0	0	0	0	0	0	0	0	0	0	0	0	0	0	0	0	1	0	0	0
5031410I06Rik	0	0	0	0	0	0	0	0	0	0	0	0	0	0	0	0	0	0	0	0	0	0
5031414D18Rik	0	1	0	0	0	0	0	0	0	0	0	0	0	0	0	0	0	0	0	0	0	1
5031425E22Rik	0	134	673	83	351	47	18	0	0	70	88	2	0	0	1532	195	375	1	832	47	263	299
5031425F14Rik	0	0	0	0	0	0	0	0	0	0	0	0	0	0	0	0	0	0	0	0	0	0
5031426D15Rik	1	237	2	450	4	1	0	0	0	1	1	2	0	4	232	143	1772	368	268	215	291	1
5031434C07Rik	0	0	0	2	0	0	0	0	0	0	0	0	0	0	0	1	0	0	0	0	0	0
5031434O11Rik	0	0	10	1	0	196	0	0	0	319	0	0	0	4	0	3	0	0	49	5	0	0
5031439G07Rik	0	40	40	40	9	2	95	0	0	0	0	85	13	34	28	1	0	60	149	278	102	0
5033403H07Rik	0	0	0	0	0	0	0	0	0	0	0	0	0	0	0	1	0	0	0	0	0	0
5033404E19Rik	0	0	0	151	0	0	0	0	0	0	0	0	0	0	0	0	1	0	0	0	0	0
5033406O09Rik	0	0	0	0	0	45	0	0	0	0	0	0	0	0	4	0	0	0	104	0	0	0
5033411D12Rik	153	0	84	15	676	0	1	0	0	80	3	0	0	412	466	49	1076	8	521	111	0	3375
5330411J11Rik	0	0	0	0	0	0	0	0	0	1	0	0	0	0	0	0	0	0	760	0	0	0
5330413P13Rik	0	0	0	0	0	0	0	0	0	0	0	0	0	0	0	0	0	0	1	0	111	0
5330417C22Rik	0	1	0	0	0	0	0	0	0	0	0	0	0	0	0	0	0	0	0	0	0	0
5330426P16Rik	0	326	446	39	97	1	0	0	0	0	0	0	114	169	1345	0	285	14	287	764	0	0
5330434G04Rik	0	63	406	36	146	257	0	17	27	0	1	0	4	29	442	55	0	0	114	10	1	0
5330439B14Rik	0	0	0	0	0	0	0	0	0	0	0	0	0	0	0	0	0	0	0	0	0	0
5430401F13Rik	0	0	1	0	0	0	0	0	0	0	0	0	0	0	0	0	0	0	0	0	0	0
5430402E10Rik	0	0	0	0	0	0	0	0	0	0	0	0	0	0	0	0	0	0	0	0	0	0
5430402O13Rik	0	0	0	28	2	0	101	0	0	0	0	0	165	40	35	0	368	4	76	0	0	6527
5430403N17Rik	0	1	0	0	1	0	0	0	0	2	0	0	0	0	0	0	1	2	0	0	0	0
5430405H02Rik	16	0	168	9	17	234	0	0	5	19	1	0	0	255	7	143	0	243	335	169	29	2
5430416N02Rik	367	74	31	290	274	82	17	0	0	951	1586	2477	8	336	1562	0	42	5	1764	196	61	0
5430416O09Rik	0	0	0	0	0	0	0	0	0	1	0	0	0	0	0	0	0	0	0	0	0	0
5430417L22Rik	654	276	1378	1513	2720	2980	691	29	3	651	19	1605	4650	949	3288	5269	5114	2994	1762	4167	8447	18142
5430419D17Rik	0	1	0	0	0	0	0	0	0	0	0	0	0	0	0	0	0	0	0	0	0	0
5430421F17Rik	0	0	0	50	0	0	0	0	0	0	0	0	1	0	0	0	0	0	0	0	0	0
5430421N21Rik	0	0	0	0	0	0	0	0	0	0	0	0	0	0	0	0	0	0	0	0	0	0
5430425J12Rik	0	0	0	0	0	0	0	0	0	0	0	0	0	0	0	0	0	0	0	0	0	0
5430427M07Rik	0	0	0	0	0	0	0	0	0	0	0	0	0	0	0	0	0	0	0	0	12	0
5430427O19Rik	0	0	0	0	0	0	3	0	0	0	0	0	1	0	0	0	0	0	0	2	0	0
5430428K19Rik	0	0	0	0	0	0	0	0	0	0	0	0	0	0	0	0	0	0	0	0	0	0
5430434I15Rik	0	0	0	0	0	0	0	0	0	0	0	0	0	0	0	0	0	0	0	0	0	0
5430435G22Rik	100	0	0	111	7	0	1	2589	0	4	0	838	1	920	860	3	4	32	631	8	536	1
5430437J10Rik	0	0	0	0	0	0	0	0	0	0	0	0	0	0	0	0	0	1	0	0	0	0
5430440P10Rik	0	0	0	0	0	1	0	0	0	0	0	7	0	1	0	1	0	0	0	0	0	0
5530400C23Rik	0	0	0	0	0	0	0	0	0	0	0	0	0	0	0	0	0	0	0	0	0	0
5530401A14Rik	0	0	0	0	0	0	0	0	0	0	0	0	0	1	0	0	0	0	0	0	0	0
5530601H04Rik	761	1	71	13	155	13	5	2	23	1	0	0	0	14	19	2	539	0	211	2	2	0
5730403I07Rik	0	0	0	0	0	0	0	0	0	0	0	0	0	0	1	0	0	0	0	0	0	0
5730405O15Rik	0	0	3	224	0	1	0	1	0	0	0	2	0	0	107	0	0	0	28	0	0	0
5730408K05Rik	1	1	107	0	0	0	0	0	0	0	55	11	188	9	423	0	31	0	535	1	1	0
5730409E04Rik	3	2	230	758	717	550	0	0	719	1	12	1178	52	1346	1020	116	794	531	303	1145	1	112
5730412P04Rik	0	0	0	0	0	0	0	0	0	0	0	0	0	0	0	0	0	0	0	0	0	0
5730416F02Rik	0	0	0	1	0	0	0	0	0	0	0	0	0	0	0	0	1	0	0	0	0	0
5730420D15Rik	0	0	0	0	0	0	0	0	0	0	0	0	0	0	0	0	0	0	0	0	0	0
5730422E09Rik	0	1	10	19	1	0	9	0	0	434	0	0	0	1	0	0	0	0	7	0	0	0
5730435O14Rik	0	0	0	0	0	0	0	0	0	0	0	0	0	0	1	0	0	0	20	0	0	0
5730455P16Rik	2676	17	1657	349	249	775	136	1	138	514	1774	686	3675	3580	621	1127	669	245	1221	541	1503	8612
5730457N03Rik	0	0	0	0	0	0	0	0	0	0	0	0	0	0	0	0	0	0	0	0	0	0
5730460C07Rik	0	0	0	0	0	0	0	0	0	0	0	2	0	0	0	0	0	0	0	0	0	0
5730480H06Rik	0	0	0	288	5	129	88	0	0	1	0	0	0	0	0	37	0	2665	0	0	82	0
5730488B01Rik	0	0	0	0	0	0	0	0	0	0	0	0	0	0	0	0	0	0	0	0	0	0
5730507C01Rik	0	0	2	0	0	0	0	7	0	0	0	1	9	0	0	2	6	0	0	0	0	0
5730508B09Rik	2	923	18	864	1	2	1	0	0	0	1	1	1	2834	1	0	34	111	10	1006	4767	8
5730522E02Rik	0	0	0	0	1	0	0	0	0	0	0	0	0	0	0	0	0	0	0	0	0	0
5730559C18Rik	0	0	6	1	57	52	16	0	20	84	12	0	0	0	9	0	17	25	46	2	104	0
5730577I03Rik	0	0	0	4	0	10	0	0	0	0	0	0	369	0	5	0	54	0	14	0	0	0
5830403L16Rik	0	0	0	0	0	0	0	0	0	0	0	0	0	0	0	0	0	0	0	0	0	0
5830403M04Rik	0	0	0	0	0	0	0	0	0	0	0	0	0	0	0	0	0	0	0	0	0	0
5830411N06Rik	0	0	0	0	0	0	0	0	0	0	0	0	0	0	0	0	0	0	0	0	0	0
5830415F09Rik	1411	323	0	0	0	0	0	0	0	0	0	0	0	0	0	21	1	0	65	2	16	0
5830416I19Rik	0	0	0	0	0	0	0	0	0	0	0	0	0	0	0	0	0	0	0	0	0	0
5830416P10Rik	0	0	10	0	422	2	1	0	0	0	0	2	5	1839	0	0	0	0	1	0	0	2
5830417I10Rik	75	53	10	18	43	152	1	0	0	0	3	0	557	36	61	210	204	938	116	57	609	17
5830418K08Rik	92	5437	11	1	324	447	6	33	293	9	2	0	2	39	45	226	1	35	204	1	4	4
5830418P13Rik	0	0	0	0	0	0	0	0	0	0	0	0	0	0	0	0	0	0	0	1	0	0
5830428M24Rik	0	0	0	0	0	0	0	0	0	0	0	0	0	0	0	0	0	0	0	0	0	0
5830432E09Rik	0	0	0	0	1	0	0	0	0	0	0	0	0	0	0	0	0	0	0	0	0	0
5830444B04Rik	0	0	0	0	0	0	0	0	0	0	0	0	0	0	0	0	1	0	0	0	0	0
5830454E08Rik	0	0	0	4	0	4	0	0	0	2	0	0	0	0	0	0	0	0	398	0	0	0
5830473C10Rik	0	0	0	0	0	0	0	0	0	0	0	0	0	0	0	0	0	0	1	0	0	0
5930403L14Rik	703	3227	579	591	413	23	7	2	861	633	377	2	1359	331	721	1184	2182	659	432	881	9	2686
5930412G12Rik	0	0	0	0	0	0	0	0	0	326	1	0	0	0	0	0	223	0	81	31	20	0
5930438M14Rik	0	0	1	1	0	0	0	0	0	0	0	0	0	0	0	0	0	0	0	0	2	0
6030407O03Rik	0	12	0	0	28	0	14	0	0	0	0	0	0	0	0	7	0	0	0	0	0	0
6030408B16Rik	0	0	0	0	0	0	0	0	0	4	0	0	0	0	0	0	0	0	195	0	0	0
6030419C18Rik	0	85	23	47	46	0	3	1	0	56	0	1	0	2	72	26	8	9	281	4	60	0
6030440G07Rik	0	0	0	0	0	0	0	0	0	0	0	0	0	0	0	0	0	0	0	0	0	0
6030443J06Rik	0	0	0	0	0	0	0	0	0	0	0	0	0	0	0	0	0	0	0	0	1	0
6030458C11Rik	17	9	95	427	379	897	317	679	0	0	0	428	147	203	123	1412	219	295	117	7	2165	45
6030466F02Rik	0	0	0	0	0	0	0	0	0	0	0	0	0	0	0	0	0	0	0	0	0	0
6030468B19Rik	0	0	0	0	0	0	0	0	0	0	0	0	0	0	0	0	0	0	0	0	0	0
6030498E09Rik	0	0	0	0	0	0	0	0	0	0	0	0	0	0	0	0	0	0	0	0	0	0
6230400D17Rik	0	0	1	0	2	1	0	3	0	914	0	3	0	0	7	0	0	0	1	0	0	116
6330403A02Rik	0	1	0	0	0	0	7	0	0	0	0	0	0	23	0	0	0	0	0	0	0	2
6330403K07Rik	8	56	3338	6079	23	510	995	1185	51	1215	4466	1142	4204	14086	2394	2945	2202	1639	1190	5107	7298	1576
6330403M23Rik	377	2025	3242	2816	1050	1991	373	0	1537	485	8896	612	1	1256	4959	3093	3998	3229	3333	3920	558	178
6330407A03Rik	0	0	377	0	1	400	0	0	0	1	0	2	418	0	0	760	0	0	0	36	0	0
6330408A02Rik	1	52	0	0	281	7	0	0	0	0	9	0	0	0	31	111	1	0	96	0	0	0
6330409D20Rik	0	0	0	0	0	0	0	0	0	0	0	0	0	0	0	0	0	0	0	0	1	0
6330410L21Rik	0	0	0	0	0	0	0	0	0	0	0	0	0	0	0	0	0	0	0	0	0	0
6330415B21Rik	0	46	563	526	2	720	0	0	1397	1	0	17	0	6	1	1318	0	138	805	35	0	0
6330416G13Rik	0	1	283	128	50	0	3	0	0	1	0	2	0	0	0	0	20	0	614	576	0	0
6330418K02Rik	441	18	92	70	4	0	0	0	0	10	3	425	3	0	402	94	1	3	367	26	0	2026
6330549D23Rik	0	0	0	0	1	0	0	0	1	0	5	0	0	99	0	15	0	0	19	0	0	0
6430411K18Rik	0	0	0	2	0	0	0	0	0	0	0	0	0	0	0	0	0	0	0	0	0	0
6430531B16Rik	0	0	0	0	0	0	0	0	0	0	0	0	0	0	0	0	0	0	0	0	0	0
6430548M08Rik	0	42	22	569	394	2	1	0	20	6	1	0	162	101	509	134	4	253	276	463	0	961
6430550D23Rik	0	0	0	0	13	0	79	0	14	0	0	0	0	0	0	0	0	97	8	0	0	0
6430562O15Rik	0	0	0	0	0	0	0	0	0	0	0	0	0	0	0	0	0	0	28	0	0	0
6430571L13Rik	0	0	5	0	0	0	0	0	0	0	0	0	0	0	0	0	0	0	0	0	0	0
6430573F11Rik	0	0	0	9	0	0	0	0	0	0	0	1	0	2	0	10	0	0	90	0	0	1
6430584L05Rik	0	0	0	0	0	0	0	0	0	0	0	0	0	0	0	0	0	0	3	0	0	0
6430706D22Rik	0	0	0	0	0	0	0	0	0	0	0	0	0	0	0	0	0	0	0	0	0	0
6430710C18Rik	0	1	0	0	0	0	0	0	0	0	0	0	0	0	0	0	0	0	0	0	0	0
6530402F18Rik	3	0	0	0	0	0	0	0	0	0	0	1	0	24	1	13	0	2	0	3	0	8
6530411M01Rik	0	0	0	6	0	0	0	0	0	0	0	0	0	0	1	0	0	0	32	3	0	9
6720401G13Rik	14	287	834	382	18	1236	149	0	45	0	0	661	50	63	321	542	70	294	166	547	496	1329
6720456H20Rik	21	96	508	529	33	359	575	0	0	0	0	558	326	27	791	886	6	18	36	130	12	15
6720468P15Rik	0	0	0	0	0	0	0	0	0	0	0	0	0	0	0	0	0	0	0	0	0	0
6720483E21Rik	0	1	0	0	0	0	0	0	0	0	0	0	0	81	0	0	1	0	0	0	1437	0
6720489N17Rik	267	733	0	180	0	12	4	0	0	230	2	1	0	5781	119	67	1187	127	1266	1461	37	0
6820408C15Rik	124	9	7	0	0	0	12	0	0	0	0	0	0	16	0	0	0	0	5	6	0	0
6820431F20Rik	0	0	28	155	6	53	2	2	2	1	0	2	989	10	39	49	31	2	71	6	0	0
7420426K07Rik	0	0	0	0	0	0	0	0	0	0	0	0	0	0	0	0	0	0	0	0	0	0
7420461P10Rik	0	0	0	0	0	0	0	0	0	0	0	0	0	0	2	0	0	0	0	0	0	0
7420700N18Rik	0	0	0	0	0	0	0	0	0	0	0	0	0	0	0	0	0	0	0	0	0	0
7420701I03Rik	0	0	0	0	0	0	0	0	0	0	0	0	0	0	0	0	0	0	0	0	0	0
7530416G11Rik	0	0	0	0	0	0	0	0	0	0	0	0	0	0	0	0	0	0	0	0	0	0
7530420F21Rik	0	0	0	0	0	0	0	0	0	0	0	0	0	0	1	0	0	0	0	0	0	0
7630403G23Rik	0	0	0	0	0	0	0	0	0	0	0	0	0	0	0	0	0	0	0	0	0	0
8030411F24Rik	0	0	0	0	0	0	1	0	0	0	0	0	0	0	0	0	0	0	0	0	0	0
8030423F21Rik	0	0	0	0	0	0	0	0	0	0	0	0	0	0	0	0	0	0	0	0	0	0
8030423J24Rik	0	0	0	0	0	0	0	0	0	0	0	0	0	0	0	0	0	0	0	0	0	0
8030442B05Rik	0	0	0	0	0	0	0	0	0	0	0	0	0	0	0	0	0	0	0	0	0	0
8030443G20Rik	0	0	26	0	0	0	0	0	0	0	0	0	0	0	0	0	0	0	0	0	0	0
8030462N17Rik	0	0	4	0	0	0	0	0	0	0	0	0	0	0	2	0	2	11	163	1	1	0
8430403D17Rik	0	0	0	0	0	0	1	0	0	0	0	0	0	0	0	1	0	0	0	0	1	0
8430408G22Rik	0	0	0	0	0	0	0	0	0	0	0	0	0	0	0	0	0	0	0	0	0	0
8430410A17Rik	82	0	188	92	58	12	0	0	0	103	56	618	1	48	10	41	86	49	94	132	0	5
8430419L09Rik	0	346	33	122	251	11	1	23	172	0	497	310	1710	37	279	1180	13	559	387	292	3	56
8430422H06Rik	0	0	0	31	0	0	0	0	0	0	0	1	0	0	0	0	0	0	0	0	0	0
8430423G03Rik	0	0	0	0	0	0	0	0	0	0	0	0	0	0	0	0	0	0	0	0	0	0
8430426J06Rik	0	0	0	0	0	0	0	0	0	0	0	0	0	0	0	0	0	0	0	0	0	0
8430427H17Rik	0	0	0	0	1	37	0	0	0	0	0	0	0	189	0	80	0	9	325	23	1	0
8430429K09Rik	1203	5	173	26	36	8	58	0	3	1	0	0	0	45	592	89	2	493	23	535	243	1
8430431K14Rik	0	0	0	0	0	0	0	0	0	0	0	0	0	3	0	0	0	4	0	0	0	0
8430436N08Rik	0	0	0	0	0	0	0	0	0	0	0	0	0	0	0	0	0	0	0	0	0	0
8430437L04Rik	0	0	0	0	0	0	0	0	0	0	0	0	0	0	1	0	0	0	0	0	0	0
9030025P20Rik	193	0	39	13	0	5	0	0	0	75	0	4	0	22	41	0	74	0	66	0	5	2
9030204H09Rik	0	0	1	0	0	0	0	0	0	0	0	0	0	0	0	0	0	0	0	0	0	0
9030404E10Rik	0	0	0	0	0	0	0	0	0	0	0	0	0	0	0	0	0	0	0	0	0	0
9030612E09Rik	0	1	0	14	116	103	0	0	0	0	0	0	0	0	0	0	0	0	43	0	0	0
9030617O03Rik	1	2	152	40	50	209	5	0	0	126	3	531	1768	21	239	652	890	82	167	18	20	784
9030619P08Rik	0	0	0	0	0	0	0	0	0	0	0	0	0	0	0	0	0	0	0	0	0	0
9030624G23Rik	0	0	6	0	0	0	0	0	0	0	11	0	5	0	0	4	10	0	0	0	0	0
9030624J02Rik	60	46	705	343	680	884	9	0	44	797	1259	1187	550	66	358	1177	1119	1175	1128	1264	627	670
9130008F23Rik	0	0	0	17	1	85	0	0	0	0	0	0	0	0	0	0	0	2	0	0	0	0
9130011E15Rik	1020	2	2	2	0	0	0	0	0	1	0	0	0	0	23	0	0	2	1	1	1	0
9130015A21Rik	0	0	1	0	0	2	0	0	0	0	0	0	0	0	0	0	0	0	0	0	0	0
9130015L21Rik	0	0	13	0	0	0	0	0	0	0	0	0	0	0	0	0	0	0	0	0	0	0
9130017N09Rik	0	0	0	1	0	0	0	0	0	0	0	91	0	0	0	0	0	0	0	0	0	0
9130019O22Rik	0	1	0	0	97	1	0	0	0	0	0	0	8	0	158	29	1	540	24	0	185	0
9130019P16Rik	0	0	1	0	1	0	0	0	0	0	0	0	0	0	0	1	0	0	0	1	0	3
9130023H24Rik	15	2289	290	155	540	1093	5	11	7	2	2	62	5	2229	2	1261	1111	7784	1610	0	53	6
9130024F11Rik	0	0	0	0	0	0	0	0	0	0	0	0	0	0	2	310	0	90	0	2	0	0
9130204L05Rik	0	0	0	0	0	0	0	0	0	0	0	0	0	0	0	0	0	0	0	0	0	0
9130206I24Rik	0	0	0	0	37	0	0	0	0	0	0	0	0	4	0	0	0	0	0	0	0	0
9130209A04Rik	0	0	0	0	0	0	0	0	0	0	0	0	0	0	0	0	0	0	0	0	0	0
9130221F21Rik	0	0	0	0	0	0	0	0	0	0	0	0	0	0	0	0	0	0	0	0	0	0
9130221H12Rik	0	18	17	2	479	27	98	0	8	0	0	172	0	92	159	0	34	0	38	24	2	0
9130227L01Rik	0	0	0	0	0	0	0	0	0	0	0	0	0	0	0	0	0	0	0	0	0	0
9130230L23Rik	0	0	0	0	0	0	0	0	0	0	0	0	0	0	0	0	0	0	0	0	0	0
9130401M01Rik	2030	3028	265	9	1524	641	67	0	0	51	488	0	21	47	1349	77	374	85	598	195	262	1032
9130409I23Rik	0	0	0	0	0	0	0	0	0	0	0	0	0	0	0	0	3	0	0	0	0	0
9230009I02Rik	0	0	0	0	0	0	0	0	0	0	0	0	0	0	0	0	0	0	0	0	0	0
9230102K24Rik	0	0	0	0	0	0	0	0	0	0	0	0	0	0	1	0	0	0	0	0	0	0
9230102O04Rik	0	0	0	0	0	0	0	0	0	0	0	0	0	0	0	0	0	0	0	0	0	0
9230104L09Rik	0	0	0	0	0	1	0	0	0	0	0	0	0	0	0	0	0	0	0	0	0	0
9230105E05Rik	0	0	0	0	0	0	0	0	0	1	0	0	0	0	0	0	0	0	0	0	0	0
9230110C19Rik	0	0	19	103	136	25	0	0	0	0	0	323	0	234	19	10	61	694	0	0	0	0
9230110F15Rik	0	0	0	0	0	0	0	0	0	0	0	0	0	0	0	0	0	0	0	1	0	0
9230112D13Rik	0	0	0	0	0	0	0	0	0	0	0	0	0	0	0	0	0	0	0	0	0	0
9230112J17Rik	0	0	0	0	0	0	0	0	0	0	0	0	0	0	0	0	0	0	0	0	0	0
9230114K14Rik	0	254	59	65	78	30	4	1	12	1	414	3237	5351	1308	463	836	946	7	82	158	215	3
9230115E21Rik	0	0	0	0	0	0	0	0	0	0	0	0	0	0	3	0	0	0	0	0	0	0
9230116N13Rik	4	0	0	3	0	0	0	0	0	0	0	0	0	0	0	0	0	0	1	1	0	2
9330020H09Rik	0	5	0	53	21	330	11	0	0	0	0	10	0	11	113	1	0	0	2	37	0	1
9330102E08Rik	0	0	26	0	1	0	1	0	0	0	0	0	0	11	7	0	0	0	0	0	0	0
9330111N05Rik	1	0	0	2	0	0	1	0	0	0	0	0	0	0	0	0	0	0	0	0	0	0
9330117O12Rik	0	0	0	0	0	0	0	0	0	1	0	0	0	0	0	0	0	0	0	0	0	0
9330133O14Rik	0	0	0	255	237	12	0	769	0	275	0	0	24	3	20	2	197	3	29	3	25	0
9330151L19Rik	0	0	26	93	37	0	3	1	2	0	1	3	483	1803	7	98	104	2	388	118	56	0
9330158H04Rik	0	0	0	1	0	0	0	0	0	0	0	0	0	1	0	0	0	0	0	0	0	0
9330159F19Rik	0	6	0	36	1	95	0	0	0	0	0	0	0	0	689	608	0	488	659	36	28	517
9330159M07Rik	1	0	0	0	0	0	0	0	0	4	0	57	0	0	79	0	101	19	46	147	0	29
9330162B11Rik	0	0	0	0	0	0	0	0	0	0	0	0	0	0	0	0	0	0	0	0	0	0
9330175E14Rik	0	0	0	0	0	0	0	0	0	0	0	0	0	0	0	0	0	0	0	0	0	0
9330175M20Rik	1	0	0	0	0	0	0	0	0	0	0	0	0	0	0	0	0	0	0	0	0	0
9330178D15Rik	0	3	0	0	0	0	0	0	1	0	0	0	0	0	1	0	0	0	0	0	0	0
9330179D12Rik	1	0	0	0	1	0	5	5338	0	0	0	0	0	181	0	0	0	0	10	1	0	0
9330182L06Rik	0	647	0	18	231	1	0	0	0	0	0	0	0	4	0	47	0	0	0	13	0	0
9330182O14Rik	0	0	0	0	0	0	0	0	0	0	0	0	0	0	0	0	0	0	0	0	0	0
9330188P03Rik	0	0	0	0	19	0	0	22	0	0	0	0	0	21	0	0	7	66	28	0	0	0
9430007A20Rik	0	0	0	0	0	0	0	0	0	1	0	0	0	0	0	0	0	0	0	0	1	0
9430008C03Rik	0	1	28	135	37	6	0	0	2	158	0	1	0	11	69	3	0	0	84	22	0	0
9430014N10Rik	0	0	0	0	0	0	0	0	0	0	0	0	0	0	0	0	0	0	0	0	0	0
9430015G10Rik	0	1	1	149	73	8	0	0	16	0	5	9	30	0	140	77	8	0	67	87	0	0
9430016H08Rik	290	3366	989	618	699	548	714	0	14	426	1	2071	1746	2779	786	773	374	1264	456	48	0	438
9430018G01Rik	0	2	0	1	0	0	0	0	0	0	0	0	0	0	0	0	0	0	0	0	0	0
9430019J16Rik	0	0	0	0	0	0	0	0	0	0	0	0	0	0	0	0	0	0	0	0	0	0
9430020K01Rik	172	865	5243	3858	1526	1203	25588	418	445	4475	13	3226	196	6365	6191	7711	14745	3582	753	5596	158	5969
9430021M05Rik	0	0	0	0	0	0	0	0	0	0	0	0	0	0	0	0	0	0	0	0	0	0
9430023L20Rik	412	33	849	504	315	1298	3	11	199	83	69	96	1	4	810	1414	1197	449	864	393	297	346
9430037G07Rik	0	0	41	4	29	6	0	0	0	0	0	1	0	0	9	0	0	1	5	1	0	0
9430038I01Rik	0	0	1	33	61	121	1	0	349	0	994	3	0	280	64	22	0	40	192	154	0	0
9430041J12Rik	0	0	0	13	0	9	0	0	0	0	0	0	0	0	0	8	0	0	8	0	0	0
9430060I03Rik	0	0	0	0	0	631	0	0	0	0	0	0	0	0	3	0	20	0	3	0	0	0
9430069I07Rik	0	0	0	0	0	0	0	0	0	0	0	0	0	0	0	0	0	0	0	0	0	0
9430076C15Rik	0	0	57	0	11	0	0	0	1	1	0	0	0	0	171	43	0	149	37	32	0	1
9430076G02Rik	0	0	0	0	0	0	0	0	0	0	0	0	0	0	0	0	0	0	0	1	0	0
9430083A17Rik	0	0	54	1	2	640	0	0	0	0	0	0	0	0	0	0	0	1814	0	0	0	0
9430091E24Rik	0	0	0	0	0	0	130	0	0	57	0	0	0	1	0	0	0	1510	32	0	2	0
9530002B09Rik	0	0	0	0	0	0	0	0	0	2	0	0	0	0	0	0	0	0	0	0	0	0
9530003J23Rik	0	0	0	0	0	0	0	0	0	0	0	0	0	0	0	0	0	0	0	0	0	0
9530026F06Rik	0	0	0	0	0	0	0	0	0	0	0	0	0	0	0	0	0	0	0	0	0	1
9530026P05Rik	0	0	154	317	0	0	0	0	0	0	0	1	0	0	0	0	0	0	0	1	0	0
9530027J09Rik	0	0	0	0	0	0	0	0	0	0	0	0	0	0	0	1	0	0	0	0	0	0
9530036O11Rik	0	0	0	0	0	0	0	0	0	1	0	0	0	0	0	0	0	0	0	0	0	2
9530048J24Rik	0	0	0	0	0	0	0	0	0	0	0	0	0	0	0	0	0	0	0	0	0	0
9530051G07Rik	0	4	56	309	71	1	0	0	0	4	0	0	5	0	1312	0	453	3	2	0	0	0
9530052E02Rik	0	0	0	66	1	0	0	0	0	0	0	0	0	0	20	33	951	0	0	11	0	0
9530053A07Rik	15	0	470	0	190	0	0	0	0	9	341	71	1969	2	102	462	124	2	6	0	59	0
9530059O14Rik	0	1	62	0	0	0	0	0	0	0	0	0	0	2	0	0	0	0	0	0	0	0
9530068E07Rik	5031	4168	4048	1668	3727	4599	2614	105	690	714	3782	6068	2098	3345	7101	4004	3810	8956	3705	11202	611	14789
9530077C05Rik	1992	206	159	47	108	644	239	0	0	103	3062	501	500	896	318	320	1070	2	248	841	31	2
9530080O11Rik	0	0	0	0	2	0	0	0	0	0	0	0	0	176	415	0	0	0	0	1	0	0
9530082P21Rik	7	10	5	8	5	0	7	12	1	0	8	2	2	45	295	29	9	1	48	15	5	1
9530091C08Rik	5	135	1059	288	3	1601	0	0	0	3	0	3	0	60	103	1895	1254	2604	716	666	1	216
9630013A20Rik	0	0	0	0	0	1	0	0	0	0	0	0	0	0	0	1	0	0	1	0	0	0
9630028B13Rik	0	0	1	0	1	0	0	0	0	0	0	0	0	0	1	0	0	0	0	0	0	0
9630028H03Rik	0	0	0	0	0	0	0	0	0	0	0	0	0	0	0	0	0	0	0	1	0	0
9630033F20Rik	165	122	331	225	310	319	0	0	1	5	978	202	332	50	899	316	336	28	80	212	237	2776
9830001H06Rik	9	71	197	315	645	1446	4	0	12	27	0	8	3	1826	137	34	99	810	91	7	19	1
9830107B12Rik	0	0	0	0	0	0	0	0	0	0	0	0	0	0	0	0	0	0	0	0	0	0
9830132P13Rik	0	0	0	0	0	0	0	0	0	0	0	9	0	0	0	0	0	0	0	0	0	0
9830147E19Rik	0	0	59	0	0	0	1	0	0	1	0	0	625	0	3	0	0	0	0	0	19	0
9830166K06Rik	0	0	0	63	0	0	0	0	0	0	0	0	0	0	0	0	0	0	0	0	0	0
9930012K11Rik	118	0	88	1	33	1	92	0	1	0	0	0	886	896	148	0	0	0	387	3	0	309
9930013L23Rik	0	1	8	46	2653	1755	3025	4	43	972	6	2462	12659	3677	2126	1442	669	1064	868	8850	4914	12056
9930014A18Rik	5	0	17	2	14	36	51	0	54	0	0	0	0	2	369	197	1	1	0	98	24	0
9930021J03Rik	869	614	260	195	848	603	44	0	53	4	3	482	2	68	1545	485	792	26	802	514	419	1211
9930104L06Rik	0	39	43	40	150	178	71	0	0	0	0	30	0	288	98	0	521	8	177	0	2	240
9930111J21Rik1	0	0	0	0	0	0	0	0	0	0	0	0	0	0	0	0	0	0	0	0	0	0
9930111J21Rik2	0	0	0	0	0	0	0	0	0	0	0	0	0	0	0	0	0	0	0	0	0	0
9330162012Rik	0	0	152	0	0	1	0	0	0	1	0	0	0	0	0	0	0	0	0	0	0	0
A1bg	0	0	0	0	0	0	0	0	0	0	0	0	0	0	0	0	0	0	0	0	0	0
A1cf	0	0	0	0	0	0	0	0	0	0	0	9	0	0	1	0	1	0	0	0	0	0
A2m	2360	1429	2954	2066	1369	7680	2411	0	981	1898	3480	46	5	5726	975	17547	4370	48254	15601	2952	7940	10037
A3galt2	0	0	23	0	0	0	0	0	0	0	0	0	0	0	0	0	0	0	0	0	0	0
A4galt	0	0	0	0	0	0	0	0	0	0	0	0	0	0	0	0	0	0	0	0	0	0
A4gnt	0	0	0	1	0	0	0	0	0	0	0	0	15	0	0	0	0	0	0	0	0	0
A030009H04Rik	53	128	337	9	0	11	0	0	0	1	0	0	12	81	3	0	0	332	78	14	0	0
A130010J15Rik	0	0	564	4	1	254	0	0	1	0	0	0	7	801	436	1	918	769	164	2	0	192
A130049A11Rik	250	3	0	2	4	3	1	0	0	9	0	0	28	0	5	0	0	25	152	0	0	290
A130077B15Rik	0	0	0	0	0	0	0	0	0	0	0	0	0	0	0	0	0	0	0	0	0	0
A230001M10Rik	0	0	0	0	0	0	0	0	0	33	0	0	0	0	0	0	0	0	0	0	0	0
A230009B12Rik	0	0	0	0	0	0	0	0	0	0	0	0	0	0	0	0	0	0	0	0	0	0
A230020J21Rik	0	0	0	0	0	0	0	0	0	0	0	0	0	0	0	0	0	0	0	3	0	0
A230028O05Rik	0	206	2	0	0	0	0	0	0	0	0	53	0	2	0	0	0	0	5	11	0	0
A230046K03Rik	6303	2482	2126	1198	1245	860	18960	0	249	1204	1	667	6688	4884	2741	4093	3533	34	1298	5699	7122	6627
A230050P20Rik	0	28	8	38	56	12	0	0	0	29	42	0	0	6	3	13	37	8	50	0	39	10
A230056J06Rik	0	0	0	1	0	65	0	0	0	0	2	0	0	1	0	0	0	53	0	0	0	0
A230056P14Rik	0	0	0	3	0	0	2	0	0	1	0	1	3	0	5	1	6	25	2	0	0	892
A230057D06Rik	0	2	0	9	76	570	2	0	0	0	0	0	0	1256	124	0	1	56	53	0	0	0
A230065H16Rik	0	0	0	0	0	0	0	0	0	0	0	0	0	0	20	0	0	0	0	0	0	0
A230070E04Rik	0	0	0	0	0	0	0	0	0	68	0	0	0	32	0	0	0	0	3	0	0	0
A230072C01Rik	1	0	356	6	0	8	0	0	0	29	0	25	0	7	40	0	987	1	231	442	0	1
A230072E10Rik	0	2	0	0	0	0	0	0	0	0	0	0	0	0	2	0	0	0	1	0	3	0
A230073K19Rik	1	3	49	19	27	16	4	0	2	9	122	10	38	40	42	43	16	50	22	20	56	17
A230077H06Rik	0	0	0	0	0	0	0	0	0	0	0	1	0	0	0	0	0	0	0	0	0	16
A230108P19Rik	0	0	0	0	0	0	0	0	0	0	0	0	0	0	0	0	0	0	0	0	0	0
A330009N23Rik	0	0	0	0	0	0	0	0	0	0	0	0	0	0	0	0	0	0	0	0	0	0
A330021E22Rik	0	1	420	12	53	537	1	0	0	0	0	0	0	2926	126	3	1	0	55	2	0	1036
A330023F24Rik	0	0	17	10	1	0	0	0	0	0	0	0	77	0	0	0	0	0	58	2	1	0
A330032B11Rik	0	0	0	0	0	0	0	0	0	0	0	0	0	0	0	0	0	0	0	0	0	0
A330033J07Rik	0	0	0	0	0	0	0	0	0	11	0	1	0	266	0	0	0	0	0	1	0	1
A330035P11Rik	0	0	0	0	0	0	0	0	0	0	0	0	0	0	0	0	0	0	0	0	0	0
A330040F15Rik	0	0	0	1	0	0	0	0	0	0	0	0	0	0	0	0	0	0	0	0	0	0
A330041J22Rik	137	0	142	0	608	2	0	0	0	0	439	130	0	0	7	19	0	39	11	0	0	1
A330048O09Rik	2	0	696	346	2	11	0	0	0	0	1	34	0	458	2	41	627	68	579	0	6	12
A330049N07Rik	0	4	0	0	0	0	0	0	0	0	0	0	0	1	0	0	0	0	0	0	0	0
A330050B17Rik	0	0	0	0	0	0	0	0	0	0	0	1	0	0	0	0	0	0	1	0	0	0
A330050F15Rik	0	0	0	0	0	0	0	0	0	0	0	0	0	0	0	0	0	0	0	0	0	0
A330069E16Rik	0	0	397	237	180	1	0	0	0	2	0	4	0	27	0	481	32	0	7	0	32	0
A330070K13Rik	0	0	0	0	0	0	0	0	0	0	0	0	0	0	0	0	0	0	0	0	0	0
A330076C08Rik	0	0	0	0	0	0	0	0	0	0	0	0	0	0	0	0	0	0	0	0	0	0
A330076H08Rik	0	3	4	3	1	481	0	0	0	1	0	0	0	106	597	61	490	1085	581	0	1463	1
A330093E20Rik	2	0	1	0	0	0	0	0	0	2	0	0	0	0	0	0	0	0	1	1	0	0
A330102I10Rik	0	0	0	0	0	8	0	0	0	0	0	0	0	0	0	0	642	0	0	0	0	0
A430005L14Rik	209	15	305	409	1077	36	146	10	0	153	1	275	1	1973	147	525	295	1000	331	242	57	16
A430033K04Rik	0	0	3	47	0	568	0	0	0	0	0	1	62	0	1	50	0	190	8	14	129	0
A430035B10Rik	0	45	22	3	3	81	0	0	1	1	0	3093	0	0	0	205	0	0	12	22	0	0
A430071A18Rik	0	0	0	1	0	0	0	0	0	0	0	0	0	0	0	0	0	0	0	0	0	0
A430078G23Rik	0	0	0	0	0	0	0	0	0	0	0	0	0	0	0	0	0	0	0	0	3	0
A430088P11Rik	0	0	0	0	0	0	0	0	0	0	0	2	0	0	0	0	0	0	0	0	0	0
A430089I19Rik	0	0	0	0	0	0	0	0	0	0	0	0	0	0	0	0	0	0	0	0	0	0
A430090L17Rik	0	0	0	0	0	0	0	0	0	1	0	0	0	0	0	0	0	0	0	0	0	0
A430092G05Rik	0	0	0	0	0	0	0	0	0	0	0	0	0	0	0	0	0	0	0	0	0	0
A430093F15Rik	0	0	0	0	0	0	0	0	0	0	0	0	0	0	0	0	0	2	0	0	0	0
A430105I19Rik	0	4	40	7	615	8	0	1	0	0	593	651	834	3	78	308	2	335	73	0	0	4
A430107P09Rik	0	0	0	0	0	0	0	0	0	0	0	0	0	0	0	0	0	0	0	0	0	0
A530006G24Rik	0	0	0	0	0	0	0	0	0	0	0	0	0	0	0	0	0	0	0	0	0	0
A530013C23Rik	0	0	0	0	0	14	0	0	0	0	0	0	0	0	65	0	0	0	1	0	0	0
A530016L24Rik	0	0	0	0	0	0	0	0	0	0	0	0	0	0	0	0	0	0	0	0	0	0
A530032D15Rik	0	0	0	0	0	0	0	0	0	0	0	0	0	0	0	0	0	0	0	0	0	0
A530046M15Rik	0	0	0	0	0	0	0	0	0	0	0	0	0	0	0	0	0	0	0	1900	0	1
A530050N04Rik	0	0	0	0	0	0	0	0	0	0	0	0	0	0	0	0	0	0	0	0	0	0
A530053G22Rik	0	0	0	0	0	1	0	0	0	1	0	0	0	0	0	0	0	0	0	0	1	0
A530054K11Rik	0	0	1240	716	30	6705	167	3839	0	717	0	104	2137	246	271	1539	0	13	80	5	10	0
A530058N18Rik	1	0	0	0	0	0	0	0	0	0	0	0	0	0	0	0	0	0	0	0	0	0
A530064D06Rik	0	0	0	0	0	0	0	0	0	0	0	0	0	0	0	0	0	0	0	0	0	0
A530065N20Rik	0	0	0	11	0	0	0	0	0	0	0	0	0	1	0	0	0	0	0	0	0	1
A530072M11Rik	0	1	0	0	0	0	0	0	0	0	0	0	0	0	0	0	0	0	0	0	0	0
A530088E08Rik	0	0	0	0	0	0	0	0	0	0	0	0	0	0	0	0	0	0	1	0	0	0
A530099J19Rik	0	0	0	0	0	0	0	0	0	0	0	0	0	0	0	0	0	0	0	0	0	0
A630001G21Rik	0	506	58	0	0	0	3	0	0	0	0	0	0	1	0	87	177	1217	4	0	0	2
A630007B06Rik	0	39	18	125	55	1345	5	0	0	161	1	2	698	1	393	375	481	11	70	74	912	1197
A630010A05Rik	0	0	0	0	0	0	0	0	0	0	0	0	0	0	0	0	0	0	0	0	1	0
A630012P03Rik	0	0	0	0	0	0	0	0	0	0	0	0	0	0	0	0	0	0	0	0	0	0
A630019I02Rik	0	0	0	0	0	0	0	0	0	0	0	0	0	0	0	0	0	0	0	0	0	0
A630020A06	0	0	0	5	0	0	0	0	0	0	0	0	0	0	0	0	0	0	0	0	0	0
A630023A22Rik	0	0	8	0	0	0	0	0	0	0	0	0	0	0	0	0	0	0	1	0	0	0
A630023P12Rik	0	0	0	0	0	0	0	0	0	0	0	0	0	0	0	0	0	0	0	0	0	0
A630033H20Rik	0	0	0	0	0	1	0	0	0	0	0	0	0	0	0	0	0	0	0	0	0	0
A630066F11Rik	0	2	0	38	0	0	1	0	0	0	0	1	35	8	0	1	32	1	136	0	239	99
A630072M18Rik	30	7	31	46	1	168	1	4	0	1	1	378	0	0	332	0	2	6	13	4	45	45
A630073D07Rik	0	0	0	0	0	0	0	0	0	0	0	0	0	0	0	0	0	0	0	0	0	0
A630075F10Rik	0	0	0	0	0	0	0	0	0	0	0	0	0	0	0	0	1	0	0	48	0	0
A630076J17Rik	0	0	0	0	0	0	0	0	0	0	0	0	0	0	0	0	0	0	0	0	0	0
A630077J23Rik	0	0	0	0	0	0	0	0	0	0	0	0	0	0	0	0	0	0	0	0	0	0
A630089N07Rik	1	14	23	1	7	85	1	0	7	0	0	0	0	1	0	477	0	2	49	0	0	0
A630095E13Rik	0	0	0	0	0	0	0	0	0	0	0	0	0	0	0	0	0	0	0	0	0	0
A630095N17Rik	0	0	0	0	0	0	0	0	0	0	0	0	0	0	0	0	0	0	0	0	0	0
A730008H23Rik	0	0	0	0	0	0	0	0	0	0	0	12	0	0	1	1	0	0	67	0	0	0
A730017C20Rik	117	0	1	0	1	0	0	7	0	0	0	0	0	5	0	0	0	20	0	0	0	10
A730017L22Rik	0	0	0	6	40	35	0	0	0	0	0	0	32	3	144	0	0	0	10	352	0	2
A730018C14Rik	0	0	0	0	0	0	0	0	0	0	0	0	0	0	0	0	0	0	0	0	1	0
A730020E08Rik	0	3	6	0	35	1	6350	0	0	0	0	86	2290	2	1	306	0	0	0	0	0	0
A730020M07Rik	17	0	66	0	1	28	0	0	0	0	0	1	0	1	235	0	4568	0	0	347	989	1
A730036I17Rik	0	0	0	4	0	0	0	0	0	0	0	0	0	0	0	0	0	525	2	0	0	0
A730043L09Rik	0	0	0	0	0	0	0	0	0	0	0	0	0	0	158	0	0	0	0	0	3	0
A730046J19Rik	0	0	0	0	0	0	0	0	0	0	0	0	0	0	0	0	0	0	0	0	0	0
A730056A06Rik	0	0	0	0	0	0	0	0	0	0	0	0	138	1	146	0	342	0	0	0	1	0
A730082K24Rik	0	0	0	0	0	0	0	0	0	0	0	0	0	0	0	0	0	0	0	0	0	0
A730085A09Rik	0	0	1	0	0	0	0	0	0	0	0	0	0	0	0	0	0	0	0	0	0	0
A730085K08Rik	0	0	0	0	0	0	0	0	0	0	0	0	0	0	0	0	0	0	0	0	0	0
A730090H04Rik	0	0	0	0	0	0	0	0	0	0	0	0	0	0	0	0	0	0	0	0	0	0
A730090N16Rik	0	0	487	36	10	0	2	0	0	12	0	0	1	0	0	0	0	0	240	0	0	0
A730098P11Rik	8	3	61	12	34	518	9	2	1	1	72	11	801	291	91	15	84	57	102	113	363	166
A830009L08Rik	0	0	0	0	0	8	0	0	0	0	0	0	0	0	0	0	0	0	3	0	0	0
A830010M20Rik	0	0	3	59	93	0	0	1	0	0	0	0	0	0	218	0	40	25	221	143	1	2297
A830018L16Rik	0	0	1	0	0	0	0	0	1	1	0	0	0	32	0	0	0	0	0	76	0	1
A830019L24Rik	0	0	0	0	0	0	0	0	0	0	0	0	0	0	0	0	0	0	0	0	0	0
A830052D11Rik	0	0	0	0	0	0	0	0	0	42	0	2	0	0	3	0	0	0	0	0	0	0
A830080D01Rik	0	267	0	52	93	66	1	0	17	1015	0	502	3914	6	390	524	367	4	384	0	0	0
A830082K12Rik	0	4	792	52	380	163	0	11	0	0	0	15	192	0	807	168	988	1385	48	43	9	266
A830082N09Rik	0	0	14	0	1	46	0	0	0	0	0	1	0	3	479	0	573	3	271	1	4264	5
A930001A20Rik	0	1	0	0	0	0	0	0	0	0	0	0	0	0	0	0	0	2	0	0	1	0
A930001C03Rik	1	0	0	3	0	0	0	0	0	0	0	15	44	0	387	6	1303	282	41	15	1504	35
A930003A15Rik	0	0	0	0	0	0	0	0	0	0	0	0	0	0	0	0	0	0	0	0	0	0
A930003O13Rik	0	0	0	0	0	0	0	0	0	0	0	0	0	1	0	0	0	0	16	0	0	0
A930004D18Rik	0	103	291	1	1	0	0	0	0	0	1	160	1	25	547	7	1835	0	182	20	0	36
A930005H10Rik	61	64	177	63	84	152	24	0	0	43	1	223	74	11	96	8	462	12	367	91	54	59
A930006I01Rik	0	0	0	0	0	0	0	0	0	0	0	0	0	0	0	0	0	0	0	0	0	0
A930006K02Rik	0	15	0	0	0	0	64	0	0	0	0	0	0	3	0	0	0	0	0	10	0	0
A930007I19Rik	0	0	0	0	0	1	0	0	0	0	0	0	0	0	0	0	0	56	0	2	0	0
A930009A15Rik	0	0	0	0	0	0	0	0	0	0	0	0	0	0	0	0	0	0	0	0	0	0
A930011G23Rik	0	0	0	0	0	0	0	0	0	0	0	0	0	0	0	0	0	0	0	0	0	0
A930011O12Rik	0	0	1	0	0	0	0	0	0	0	0	1	0	0	0	0	0	0	0	0	0	0
A930012L18Rik	0	0	0	0	2	0	0	0	0	0	0	0	0	1	1	27	0	0	108	1	0	0
A930013F10Rik	0	0	775	4	13	1	0	0	0	0	1	9	480	4	176	1	3	495	344	101	0	7
A930015D03Rik	0	0	0	3	4	0	0	0	0	0	0	0	0	0	9	0	1	50	95	0	0	0
A930016O22Rik	0	0	0	0	0	0	0	0	0	0	0	0	0	0	0	0	0	0	0	0	0	0
A930017M01Rik	0	27	0	42	0	0	0	0	0	0	0	0	0	0	2	17	0	177	85	0	0	0
A930018P22Rik	0	0	0	0	0	0	0	0	0	0	0	0	0	19	0	0	0	0	2	0	0	0
A930019D19Rik	0	0	0	0	0	0	0	0	0	0	0	0	0	0	0	1	0	0	1	0	1	0
A930024E05Rik	38	276	8	34	141	123	13	0	2	0	0	1	186	0	39	105	305	95	138	0	72	6
A930041C12Rik	0	0	0	0	0	0	0	0	0	0	0	0	0	0	0	1	0	0	0	0	0	0
AA387883	259	0	0	60	0	0	0	0	0	2	0	0	0	5	592	0	6	0	0	0	0	0
AA388235	256	0	0	22	2	1	5	0	0	1	1	1	0	0	0	0	0	3	1	0	0	0
AA414768	7	0	539	199	154	0	0	0	38	4	1	0	0	0	0	0	0	0	37	0	0	0
AA415398	1	0	7	1	85	2	0	0	0	0	0	0	0	8	8	116	123	50	244	0	65	0
AA465934	3	2	14	3	0	1	3	26	0	0	1	0	11	0	0	0	0	0	19	0	0	0
AA467197	0	0	6	140	0	153	0	0	0	1	7	253	0	0	139	1	0	3	55	0	0	213
AA474331	0	0	0	0	0	0	0	0	0	0	0	0	0	0	0	0	0	0	0	0	0	0
AA536875	0	0	0	0	0	0	0	0	0	0	0	0	0	0	0	0	0	0	0	0	0	0
AA543186	0	1	1	0	0	0	0	0	0	0	0	0	0	0	419	0	0	0	27	0	0	0
AA543401	0	0	0	0	0	0	0	0	0	0	0	0	0	0	0	0	0	0	0	0	0	0
AA545190	0	0	0	0	0	0	0	0	0	0	0	0	0	0	0	0	0	0	0	0	0	0
AA619741	0	0	0	0	0	0	0	0	0	0	0	0	0	0	0	0	0	0	0	0	0	0
AA792892	0	0	0	0	0	0	0	0	0	0	0	0	0	1	0	0	0	0	0	0	0	0
AA986860	0	0	5	0	0	0	0	0	0	0	0	6	0	0	0	0	15	0	54	0	951	0
AA987161	0	0	203	591	0	85	0	0	1	645	708	7	0	65	61	722	87	27	668	1	0	0
AB099516	0	0	0	0	0	0	0	0	0	0	0	0	0	0	0	0	0	0	0	0	0	0
AB124611	0	0	0	0	0	0	0	0	0	0	0	1	0	0	0	0	0	0	0	0	0	0
AF067061	0	0	0	0	0	0	0	0	0	0	0	0	0	0	0	0	0	0	0	0	0	0
AF067063	0	0	0	0	0	0	0	0	0	0	0	0	0	0	0	0	0	0	0	0	0	0
AF251705	0	0	0	0	0	0	17	0	0	6	0	0	3	0	0	0	0	137	62	0	16	0
AF357355	0	0	0	0	0	0	0	0	0	0	0	0	0	0	0	0	0	0	0	0	274	2
AF357359	0	0	0	0	0	0	0	0	0	0	0	0	0	0	3	0	0	0	0	0	0	0
AF357399	0	0	0	0	0	0	0	0	0	0	0	0	0	0	42	0	0	0	0	0	4	0
AF357425	23	3	273	0	0	217	0	0	0	0	0	6	629	0	0	0	0	8	0	0	0	0
AF357426	0	0	0	0	0	0	0	0	0	0	0	0	0	0	0	0	0	0	0	0	0	0
AF366264	0	0	0	0	0	0	0	0	0	0	0	0	0	0	0	0	0	0	0	0	0	0
AF529169	0	0	0	0	0	0	1	0	0	0	0	0	0	0	0	0	0	0	28	0	0	3
AI115009	0	0	0	1	32	0	0	0	0	0	0	0	537	10	0	0	45	39	129	0	0	0
AI118078	0	0	0	0	0	0	0	0	0	0	0	0	0	0	0	0	0	0	0	0	0	0
AI182371	0	0	0	70	0	0	0	0	0	0	0	26	0	0	0	0	44	0	3	1	0	0
AI197445	0	0	0	0	0	0	0	0	0	1	0	83	0	0	0	0	0	0	0	0	0	0
AI314180	686	241	787	357	486	843	53	3	54	279	321	109	4517	179	2064	473	2337	1768	1197	2328	10039	3349
AI314278	0	0	0	0	0	0	0	0	0	0	0	0	0	0	0	0	0	0	0	0	0	0
AI314831	0	0	0	0	0	1	0	0	0	0	0	0	0	0	0	0	0	0	0	0	0	0
AI316807	154	4	875	1110	488	35	2135	1211	286	1439	188	734	0	166	340	1370	1484	1247	1455	933	2962	2027
AI317395	0	0	0	0	0	0	0	0	0	0	0	0	0	0	0	0	0	0	0	1	0	0
AI413582	1	25	118	100	125	170	55	279	3	258	0	50	392	69	84	99	214	73	133	2	180	1
AI414108	0	4	50	36	158	788	172	1	16	27	0	744	228	173	1298	1497	107	1	119	27	773	3
AI427809	0	0	44	0	0	0	0	0	0	0	0	0	0	0	0	0	0	0	0	0	0	0
AI429214	0	0	125	59	57	0	0	0	0	0	0	0	0	3	3	0	0	0	106	959	2	0
AI450353	0	0	4	0	0	0	0	0	0	0	7	0	0	1	0	199	0	1	0	0	13	0
AI462493	53	569	2339	185	617	108	100	415	0	36	1309	22	3040	1195	2097	391	1645	598	2132	676	321	2317
AI463170	0	0	0	0	0	0	0	0	0	0	0	0	0	0	0	0	0	0	0	0	0	0
AI464131	0	69	475	76	3	0	0	1	0	1	0	0	0	1780	778	0	1227	173	474	159	4	4
AI467606	0	0	1	0	0	0	0	0	0	0	0	0	0	0	0	0	0	0	0	0	6	0
AI480653	347	4	286	49	442	3	3	0	1	0	1	181	17	80	334	85	452	75	23	1597	4	1
AI504432	0	0	184	92	51	1	0	0	1	0	0	0	0	0	930	0	0	0	557	0	0	7487
AI506816	0	0	0	0	0	0	0	0	0	0	0	0	0	0	0	0	0	0	1	0	0	0
AI507597	0	0	0	0	0	0	0	0	0	0	0	0	0	0	0	0	10	0	0	0	0	0
AI593442	0	39	0	25	433	179	0	0	0	0	0	0	0	140	0	0	17	1	710	0	0	0
AI597468	3259	91	532	735	530	462	5650	858	132	596	3539	2913	5489	1076	1590	434	2459	3973	773	516	3135	24
AI597479	0	0	6	107	653	2139	1	0	0	810	1366	2191	0	2	3462	542	1371	1553	1204	1303	3421	13
AI606473	0	0	0	0	0	1	0	0	0	0	0	0	0	6	0	0	0	0	0	0	0	0
AI607873	0	0	0	0	0	0	9	0	0	9	0	0	2	0	0	1	0	381	0	0	0	0
AI646519	0	0	0	0	0	0	0	0	0	0	0	0	0	0	0	0	0	0	0	0	0	0
AI661453	0	0	0	0	2	74	0	0	0	0	0	0	0	0	64	0	1	0	0	0	0	0
AI662270	0	0	0	0	0	0	0	0	0	0	0	0	0	0	0	0	0	0	0	0	0	0
AI747448	0	4	0	0	0	0	0	0	0	0	0	0	0	0	0	0	0	0	0	0	0	0
AI836003	124	0	266	83	8	210	22	0	0	20	1	0	16	0	31	17	224	1	66	0	0	0
AI837181	4	0	14	20	47	15	30	2	2	4	0	11	4	0	21	32	46	2	55	23	11	22
AI839979	8	0	0	7	0	0	0	0	0	0	0	0	0	1	0	0	68	0	11	0	0	0
AI846148	99	871	3	32	277	43	6	2	0	6	34	1	0	1	257	36	4	287	185	7	0	0
AI847159	0	0	0	0	0	0	0	0	0	0	0	0	0	0	0	0	0	0	0	0	0	0
AI848285	0	0	0	0	0	193	0	0	0	0	0	0	0	1	0	0	35	36	56	0	3	0
AI854517	345	451	1643	924	1554	1369	266	1	189	2179	561	1604	1586	3522	1674	3699	2655	2839	2071	2099	1113	136
AI854703	0	0	0	0	0	0	0	0	0	0	0	110	0	0	0	0	37	0	0	0	0	0
AI987944	85	703	78	1009	797	663	80	482	890	492	1	865	3	19	837	1185	96	795	580	769	0	1266
AK010878	119	174	125	33	438	616	0	0	0	276	1850	64	313	20	1461	581	79	2	712	16	18	198
AK129341	0	0	0	7	0	118	1	1	0	24	0	0	0	160	243	125	1	0	0	0	0	0
AU015228	0	0	0	0	0	0	0	0	0	0	0	0	0	0	0	0	0	0	0	0	0	0
AU015836	0	0	0	0	0	0	0	0	0	0	0	0	0	0	0	0	0	0	0	0	0	0
AU016765	0	0	0	0	1	0	0	0	0	0	0	0	0	0	0	0	0	0	0	0	0	0
AU018091	0	0	0	0	0	0	0	0	0	0	0	0	0	0	0	0	0	0	0	0	0	0
AU018829	0	0	0	0	0	0	0	0	0	0	0	0	0	0	0	0	0	0	0	0	0	0
AU019823	8	107	75	263	1396	665	4705	850	1	43	28	11	2314	344	1214	1316	115	3532	2150	1517	224	431
AU019990	0	0	0	0	0	0	0	0	0	0	0	3	0	0	0	0	0	0	0	0	1	0
AU021063	0	0	0	0	0	0	0	0	0	0	0	0	0	0	0	0	0	0	0	0	0	0
AU021092	0	0	0	0	0	0	0	0	0	0	0	0	0	0	0	0	0	0	0	0	0	0
AU022252	0	22	150	46	167	0	1	0	0	6	0	5	299	630	308	1	0	50	116	14	0	2041
AU022751	0	0	0	0	0	0	0	0	0	0	0	0	0	0	0	0	0	0	0	0	0	0
AU022754	0	0	0	0	0	0	0	0	0	0	0	0	0	0	0	0	0	0	2	0	0	0
AU022793	0	0	0	0	0	0	0	0	0	0	0	0	0	0	0	0	0	0	0	0	0	0
AU023762	0	0	0	0	4	0	0	0	0	0	0	0	0	0	0	0	0	0	0	0	0	0
AU023871	0	1	0	0	0	1	0	0	0	0	0	0	0	0	0	0	0	0	0	0	0	0
AU040320	104	16	956	826	1468	1743	8	0	38	61	0	1386	1686	1036	1180	600	457	1620	2045	838	223	17
AU040972	0	0	0	0	0	0	0	0	0	0	0	0	0	0	0	0	0	0	0	0	0	0
AU041133	0	0	530	814	2	0	0	0	66	16	0	1	3	29	266	254	0	377	446	1409	2	1
AV039307	0	0	262	0	0	0	0	0	0	0	0	0	0	0	0	0	0	0	1	0	0	0
AV051173	0	3	1	2	8	1	0	0	0	0	0	0	1	0	149	1	2	0	0	1	2	2
AV320801	0	0	0	0	0	0	0	0	0	0	0	0	0	0	0	0	0	0	0	0	0	0
AW011738	0	0	298	15	0	0	0	0	0	1	1	0	0	0	0	0	0	0	0	52	192	0
AW046200	1	0	0	0	0	0	0	0	0	0	0	0	0	0	0	0	0	0	162	0	0	0
AW112010	0	0	0	0	0	0	0	0	0	0	0	0	0	0	0	0	0	0	0	0	0	0
AW146154	0	0	37	53	24	10	0	0	0	0	1	2	1	0	917	1049	14	0	175	174	0	1
AW209491	431	12	214	346	129	85	244	0	900	1683	0	204	1104	5	406	534	301	243	1480	138	40	2427
AW495222	0	0	0	0	0	0	0	0	0	0	0	0	0	0	0	0	0	0	0	0	0	0
AW549542	0	0	0	0	0	0	0	0	0	0	0	0	0	0	0	0	0	0	0	0	0	4
AW549877	445	275	5817	4013	877	388	20	1	145	2305	987	7004	2312	697	2170	4487	6013	8015	7310	3463	6957	1120
AW551984	0	0	0	0	0	0	0	0	0	0	0	0	0	32	1	0	0	0	0	0	0	0
AW554918	10	1	21	16	0	0	95	0	0	61	291	0	0	7	4	9	157	0	24	0	0	0
AY074887	6	0	0	71	0	1	0	1	0	0	0	0	0	0	0	8	8	0	0	0	2	0
AY358078	0	5	2	1	16	3	0	0	0	0	0	0	1	0	1	1	3	0	0	0	0	1
AY512915	0	0	0	0	0	0	0	0	0	0	0	0	0	0	0	0	0	0	1	0	0	0
AY512931	0	0	0	0	0	0	0	0	0	0	0	0	0	0	0	0	0	0	0	0	0	0
AY761184	0	0	0	0	0	0	0	0	0	0	0	0	0	0	0	0	0	0	1	0	0	0
AY761185	0	0	0	0	0	0	0	0	0	0	0	0	0	0	0	0	0	0	0	0	0	0
Aaas	7	14	4	0	68	0	0	0	0	8	8	1	0	0	1	32	2	2	4	0	40	0
Aacs	40	0	177	349	375	135	2	2	40	114	509	8	132	510	305	32	796	403	233	303	63	47
Aadacl2	0	0	0	0	0	0	0	0	0	0	0	0	0	0	0	0	0	0	0	1	0	0
Aadacl3	0	0	0	0	0	0	0	0	0	0	0	0	0	0	0	0	0	0	0	0	0	0
Aadac	0	0	0	0	0	0	0	0	0	0	0	0	0	2	0	0	0	0	0	0	0	0
Aadat	0	0	0	13	0	0	0	0	0	0	0	0	0	0	0	0	0	0	4	0	0	0
Aaed1	0	0	177	0	454	0	1	0	0	0	0	0	742	0	0	0	0	0	69	0	0	0
Aagab	6595	486	2838	1144	945	1450	1192	1	778	687	3286	2252	3	880	981	1531	1837	55	431	720	2031	601
Aak1	7917	864	1481	2512	1888	824	58	0	2	354	3454	74	444	1241	2427	1883	4295	1238	1445	3969	1095	4721
Aamdc	503	6	934	334	221	621	2520	121	24	14	1877	7806	130	257	2074	501	4158	164	1638	1171	1985	41
Aamp	772	1243	2119	1402	1368	1551	694	1246	140	8068	2371	925	3608	310	1463	1507	2278	4146	2235	1998	1584	330
Aanat	0	0	0	0	0	0	0	0	0	0	0	0	0	0	0	0	0	0	0	0	0	0
Aar2	1422	142	1265	875	578	1952	874	1	0	8	2	3277	106	129	392	565	2338	173	1067	824	137	247
Aard	9309	451	906	415	2006	3	517	1	38	8	210	119	625	276	134	955	351	91	194	1434	6224	4
Aars2	151	0	61	10	156	0	75	0	0	24	0	0	1	0	23	0	275	0	37	0	60	1
Aarsd1	92	3134	1047	24	80	569	9	8	1	282	151	0	2143	186	297	444	76	45	298	627	361	2299
Aars	392	249	1015	2387	1255	1982	81	4396	527	176	1429	738	160	213	1483	860	993	1293	1569	698	1359	612
Aasdhppt	123	206	862	920	1508	1478	1087	1	842	114	0	548	5	1497	2489	1317	2421	1630	3040	2978	3314	27
Aasdh	0	27	121	181	0	630	3	0	0	0	0	2	0	0	90	389	2	455	178	0	0	0
Aass	7	0	357	171	2	1	58	0	13	0	0	45	35	2	15	0	1027	379	330	14	523	41
Aatf	1	90	3	45	48	43	1	0	0	92	33	1	0	4	18	80	30	7	118	87	0	0
Aatk	0	222	26	62	83	341	0	0	1	0	0	1	0	3	85	488	16	214	294	0	561	95
Abat	923	703	322	457	1388	754	74	7	354	29	4762	1358	5136	181	948	2761	2706	893	3050	324	158	8
Abca1	19966	2614	16675	4904	5592	19104	1759	15	1095	38	41	405	921	781	5396	15753	3427	9843	11100	7190	3887	4713
Abca2	0	7	14	51	6	12	11	0	3	0	6	4	0	4	4	5	29	5	48	38	1	7
Abca3	2288	3797	1001	434	945	692	17	2	644	146	1273	1023	408	836	664	1135	700	456	1123	1248	1492	2936
Abca4	0	0	1	0	0	6	0	0	0	0	0	0	0	0	0	0	0	0	0	39	0	0
Abca5	1	233	12	169	36	42	0	0	0	0	0	0	2	3	742	1046	17	1448	26	66	0	25
Abca6	0	0	0	0	0	2	0	3	0	0	0	0	0	0	10	0	0	0	134	1	0	4
Abca7	0	190	122	60	1	22	1	0	0	46	1	6	0	1	0	157	1	458	94	115	8	226
Abca8a	0	0	1	300	0	1	60	0	0	1	0	0	0	1	0	164	3	19	0	1	0	220
Abca8b	0	442	45	163	377	2	0	0	7	0	7	1	0	4	800	408	1584	38	314	97	3	761
Abca9	0	50	5	0	0	0	0	0	0	0	0	0	88	0	0	730	0	0	70	1	0	0
Abca12	0	0	1	0	0	0	0	0	0	0	0	0	0	1	0	0	0	0	0	0	0	0
Abca13	0	2	0	0	1	0	0	0	0	23	0	0	259	0	283	0	0	4020	30	0	1	0
Abca14	0	0	0	0	0	0	0	0	0	2	0	1	0	1	0	0	0	0	0	4	0	0
Abca15	0	0	0	0	0	0	0	0	0	0	0	0	0	2	0	0	0	0	1	0	0	0
Abca16	0	7	0	0	0	2	0	0	0	2	0	4	0	0	0	0	1	2	1	1	1	0
Abca17	497	0	0	0	0	0	0	0	0	0	0	0	0	0	0	0	0	0	0	163	0	0
Abcb1a	0	0	0	0	0	0	0	0	0	0	0	0	0	0	0	0	0	0	47	0	0	2
Abcb1b	7	1993	68	0	35	2	2	0	0	0	0	42	0	9	218	0	0	2	2	61	5	0
Abcb4	0	0	121	0	0	0	0	0	0	0	0	0	0	0	0	0	0	0	2	0	0	4
Abcb5	0	0	1	0	0	0	0	0	0	0	0	0	1	0	0	0	0	0	0	0	0	0
Abcb6	2	110	194	99	520	1598	1	0	0	0	0	12	0	3	98	139	700	153	190	195	0	6
Abcb7	2330	95	1331	604	355	3	366	0	733	112	2	2400	4518	231	1737	3236	755	479	152	8	828	0
Abcb8	29	3	192	36	86	239	268	2	30	31	276	44	1	58	82	689	225	11	165	36	49	43
Abcb9	25	0	12	1	0	4	0	0	0	0	0	8	0	0	3	12	47	60	17	3	3	33
Abcb10	24	371	787	324	334	682	725	0	7	1554	3900	426	0	84	764	1176	180	811	482	90	29	4
Abcb11	0	0	3	0	0	0	0	0	0	0	0	0	0	0	0	0	1	0	0	0	2	0
Abcc1	15	477	1168	1107	36	2114	1	0	689	2	1303	1408	56	2367	1075	1837	63	321	1463	2442	4	1344
Abcc2	0	0	0	0	0	0	0	0	0	0	0	0	0	0	0	0	0	0	2	0	0	0
Abcc3	0	0	0	0	0	0	1	0	0	0	0	0	0	0	0	0	0	0	0	0	0	0
Abcc4	260	5031	351	899	6	1742	5	0	999	1205	0	93	809	4	137	650	2	1007	1073	413	1899	105
Abcc5	413	910	1321	643	1182	3646	474	0	1575	65	31	902	891	235	1276	2472	1899	130	980	1335	1098	5460
Abcc6	0	0	0	0	0	0	0	0	0	0	0	0	0	0	0	0	1	0	0	0	0	0
Abcc8	0	0	0	0	0	0	0	0	0	0	0	0	0	0	0	0	0	0	0	0	0	0
Abcc9	0	4	0	0	0	0	0	0	0	0	0	0	0	0	0	0	0	0	0	2	2	0
Abcc10	1	0	22	4	1	2	0	3	0	4	0	0	0	1	0	5	0	6	18	9	2	33
Abcc12	34	0	415	15	117	30	0	37	82	0	0	0	0	0	124	529	0	88	338	94	114	0
Abcd1	9	7	1	1	2	0	0	0	0	2	0	1	0	6	4	0	0	30	6	0	1	0
Abcd2	0	0	11	62	1	1243	2	5	0	0	0	0	0	396	891	2167	1	0	443	7	0	72
Abcd3	5466	8587	5929	1747	3624	7102	2863	88	653	2954	12527	4824	374	3506	5049	8199	8799	2542	8865	1399	1794	10942
Abcd4	0	14	513	122	1	342	1	0	0	0	0	2072	409	1	515	0	69	386	166	597	1095	5
Abce1	2505	3372	793	462	790	1605	462	2298	130	2192	8411	2352	1528	1218	1954	609	3103	2008	816	650	317	854
Abcf1	4813	962	2452	846	1728	1837	3430	0	1	235	110	2261	4312	345	1280	2919	3350	445	1295	107	1845	559
Abcf2	13	37	129	51	82	184	16	0	0	17	261	115	321	2	603	1819	210	164	126	30	30	739
Abcf3	27	9	395	608	444	8	107	2	315	12	2	60	113	45	135	185	764	166	50	215	62	0
Abcg1	0	0	0	0	0	0	7	0	0	0	0	0	1	0	1	0	0	123	0	0	0	1409
Abcg2	0	45	6	1164	2275	4522	46	0	1	26	1	2	814	1037	1015	1280	4798	0	548	266	3	833
Abcg3	0	0	0	0	0	0	0	0	0	0	0	0	0	0	0	0	0	0	0	0	0	0
Abcg4	6	56	39	19	19	3	16	0	7	0	0	29	186	1	11	34	47	28	51	5	3	60
Abcg5	0	0	0	0	0	0	0	0	0	0	0	0	0	0	13	0	0	0	0	0	0	0
Abcg8	0	0	0	0	0	0	0	0	0	0	0	0	0	0	0	0	0	0	0	0	0	0
Abhd1	1	21	0	24	0	68	4	0	0	0	0	9	0	0	5	0	10	498	28	2	1	0
Abhd2	0	124	53	278	11	5	181	0	0	66	0	0	111	0	12	123	0	33	282	365	0	0
Abhd3	91	10	5	164	1	0	0	0	0	0	0	3	0	907	423	541	38	234	372	1	0	31
Abhd4	732	195	919	1833	564	247	2631	2742	179	5709	733	1649	747	1551	1014	2856	3190	1002	1880	1211	2800	730
Abhd5	0	50	1277	830	150	337	166	0	75	389	64	324	24	3	1428	302	1389	814	539	13	739	19
Abhd6	62	11	24	51	481	157	32	1	97	3	0	5	304	757	539	571	701	1388	600	320	0	1
Abhd8	263	95	105	31	108	3	32	0	5	133	204	45	501	7	59	180	178	299	118	61	471	276
Abhd10	1971	28	1504	2251	164	984	54	0	5	1579	75	878	27	101	121	1009	858	448	177	145	477	48
Abhd11	156	57	371	118	281	322	198	0	2	391	939	984	1153	202	341	250	339	35	435	42	1168	96
Abhd12b	0	0	0	0	0	0	0	0	0	1	0	0	0	1	0	0	0	0	0	0	0	0
Abhd12	41	387	249	783	517	563	11	55	6	138	725	320	981	434	432	428	883	249	602	511	710	74
Abhd13	1254	159	536	841	431	4120	261	4	0	44	1490	13	397	349	2987	2061	89	175	470	1532	350	190
Abhd14a	0	11	168	54	17	1	6	7	0	0	21	351	50	28	103	51	98	27	61	132	1222	34
Abhd14b	58	0	416	106	1	43	2	318	17	0	1	216	370	2	157	102	257	6	74	380	634	8
Abhd15	0	0	0	0	0	2	0	0	0	0	0	0	0	0	0	11	0	0	0	0	0	0
Abhd16a	59	36	903	598	335	405	667	65	1	5	70	466	2	117	212	572	608	244	1021	217	178	22
Abhd16b	0	0	0	0	0	0	0	0	0	0	0	0	0	0	0	0	0	0	0	0	0	0
Abi1	3112	5598	783	820	1113	472	846	2301	1097	203	920	6347	2883	2326	3973	2394	1506	2820	2014	1001	4359	1736
Abi2	1311	2082	2933	2942	1423	1864	486	6796	1330	1688	67	1871	3660	3447	2847	1908	1892	2628	1541	2142	36	523
Abi3bp	0	0	0	5	0	25	0	0	0	0	0	0	0	0	6	0	0	14	0	1	0	7
Abi3	0	0	0	39	2	1	0	0	0	0	7	117	0	0	8	0	62	0	1	0	0	13
Abl1	25	495	433	124	113	334	2	1	0	228	0	153	876	204	318	338	548	208	144	318	808	152
Abl2	6	1	538	792	1868	3940	6	0	944	58	3167	34	839	13	683	1462	413	2544	1408	1785	0	1403
Ablim1	49	332	1580	776	604	1557	392	541	345	8	1779	2806	3837	83	1702	2763	4204	683	1282	1342	1978	5605
Ablim2	0	0	0	2	0	0	0	0	0	0	0	0	0	69	0	0	0	0	100	0	0	0
Ablim3	0	2	1	0	0	0	0	0	0	0	0	0	0	0	1	0	0	0	0	0	0	0
Abo	0	0	0	0	0	0	0	0	0	0	0	0	0	0	0	0	0	0	0	0	0	0
Abp1	0	0	0	0	0	0	0	0	0	0	0	0	0	0	0	0	0	1	0	0	0	0
Abracl	3402	1508	1743	657	1832	758	21	1	372	366	2525	1792	10253	1801	2146	0	4079	99	248	2487	1412	25
Abra	0	0	0	0	0	0	0	0	0	0	0	0	0	0	0	0	0	0	0	0	0	0
Abr	0	250	369	363	241	84	102	0	0	139	1	512	1	54	838	575	746	1088	279	148	8	633
Abt1	209	358	688	244	445	437	58	10	633	20	2950	66	47	463	1273	436	2368	653	501	937	6665	26
Abtb1	8	0	15	8	2	147	0	0	0	0	0	287	0	0	7	5	21	40	50	17	0	1
Abtb2	0	128	589	235	135	767	9778	3	0	28	1	585	95	111	625	40	378	216	1282	1346	23	2383
Acaa1a	374	781	524	784	652	1371	101	0	7	781	158	2588	93	1559	1220	537	1937	1455	1318	666	76	3625
Acaa1b	0	1	0	1	0	3	1	0	0	0	0	1	0	4	3	0	0	1	3	0	0	0
Acaa2	113	820	352	641	1041	1394	8	0	546	263	758	1888	842	2135	1436	965	1123	2322	3005	1405	440	449
Acaca	237	1206	446	173	218	149	17	0	97	1	309	118	549	48	411	224	353	68	316	435	0	108
Acacb	1	2	0	4	0	0	0	105	0	4	0	2	0	0	34	0	0	0	105	0	0	0
Acad8	539	1777	1102	403	55	232	89	1	3	4	2	408	3	15	614	1717	1266	27	880	424	396	24
Acad9	1103	154	1078	871	629	345	0	149	2	603	0	859	247	34	1013	842	361	90	850	493	1461	834
Acad10	0	0	0	138	0	0	1	0	0	0	0	0	731	0	20	81	44	0	6	1	165	0
Acad11	1037	5	147	261	28	84	5	193	0	404	1	136	3860	132	270	667	512	1590	166	980	32	1649
Acad12	0	10	3	2	2	0	0	0	0	0	0	1	16	1	3	9	0	1106	60	0	119	2
Acadl	6670	971	4063	1664	1490	3940	544	4795	226	772	8805	2371	1155	1056	1480	3593	1472	2960	4019	3174	7534	680
Acadm	148	984	4466	3296	2183	2186	900	13	75	3168	7585	9889	30	2607	3466	5592	892	4486	7648	1076	571	808
Acadsb	3444	360	2005	1467	1428	1840	93	79	7	335	497	2129	6800	40	1521	4360	3032	1870	2147	1162	1595	7135
Acads	0	85	125	86	15	11	60	1	1	0	0	855	4	1	79	152	648	31	143	83	274	0
Acadvl	71	895	1214	223	866	33	35	5	653	68	767	1789	147	837	1362	2093	2081	1194	2464	115	1325	1088
Acan	0	0	0	0	4	0	0	0	0	0	0	0	0	0	0	1	0	0	0	0	0	0
Acap1	0	0	0	0	0	0	0	0	0	0	0	0	0	0	0	0	0	0	0	0	0	0
Acap2	615	191	2855	1217	1030	1234	29	0	123	2	4	2818	3592	5823	3068	3971	1921	1631	1999	784	3	379
Acap3	2	5	8	43	39	19	17	0	0	9	96	2	5	1	8	17	65	17	8	21	1	7
Acat1	3815	13587	4788	594	2164	111	393	39	505	2344	1907	71	1764	3410	3133	6211	6336	1254	3554	4921	211	4638
Acat2	406	742	1279	1444	1314	441	100	0	49	1379	1516	234	2086	623	1101	1009	733	1353	839	674	2094	540
Acat3	13	110	26	9	26	9	44	1	7	21	179	12	47	44	29	16	49	10	141	33	30	19
Acbd3	299	338	670	1121	1723	2878	1389	1	1	1082	3670	56	8260	1792	2274	2954	1316	4668	1264	1132	1843	362
Acbd4	556	14	99	186	461	3	317	9	19	105	1152	188	18	9	251	350	84	88	214	408	43	2049
Acbd5	1163	93	3059	732	2172	2735	5483	27	1149	367	4338	3527	5129	1221	3255	4113	5701	6345	2737	3196	2169	5199
Acbd6	19	340	1058	214	495	286	6	218	0	27	90	314	331	47	181	551	353	180	860	704	768	74
Acbd7	0	432	0	0	0	0	0	0	0	0	0	0	0	0	0	0	0	0	0	0	0	0
Accsl	0	0	0	0	0	0	0	0	0	0	0	0	0	0	0	0	0	0	0	0	0	0
Accs	0	0	6	105	7	343	1	0	0	0	0	7	0	0	1	0	0	185	321	0	69	1
Acd	63	2	111	99	34	12	34	0	0	271	18	154	35	4	29	6	37	11	78	2	102	18
Ace2	0	1	2	1	0	0	0	0	0	0	0	961	0	3193	338	1	1	146	0	232	0	260
Ace3	0	0	0	0	0	0	0	0	0	0	0	0	0	0	0	0	0	0	0	0	0	0
Acer1	0	0	1	0	0	0	0	0	0	0	0	0	0	0	0	0	0	0	0	0	0	0
Acer2	0	0	0	0	0	0	0	0	0	0	0	0	0	0	28	0	0	0	0	0	0	0
Acer3	4	7	556	743	173	437	504	0	115	1436	0	2	191	25	1452	1	136	2160	608	376	958	288
Ace	0	0	0	70	37	0	6	0	0	0	0	0	0	0	4	2	266	0	0	42	0	0
Ache	0	0	0	0	0	0	0	0	0	0	0	0	0	0	0	0	0	0	0	0	0	0
Acin1	368	191	51	264	144	75	10	86	44	599	91	696	57	5	148	543	61	33	116	610	816	120
Acly	351	7405	8691	10555	5272	7802	2564	32738	513	1293	4745	4743	5242	2080	8051	7976	5974	10337	5126	6660	8191	785
[truncated: 21,455 more rows]
