# Supplementary material for: Astrocyte ethanol exposure reveals persistent and defined calcium response subtypes and associated gene signatures
Source: J Biol Chem. 2022 Jun 16;298(8):102147. doi: 10.1016/j.jbc.2022.102147 (PMC9293641; doi:10.1016/j.jbc.2022.102147)
Supplement: Supporting infomation_Table S2 [file mmc3.xlsx]

## Sheet: DEGs for T, S, M, NR
Contrast: T-type vs. S-type								Contrast: T-type vs. NR-type								Contrast: S-type vs. NR-type								Contrast: M-type vs. NR-type
Symbol	baseMean	log2FoldChange	lfcSE	stat	pvalue	padj		Symbol	baseMean	log2FoldChange	lfcSE	stat	pvalue	padj		Symbol	baseMean	log2FoldChange	lfcSE	stat	pvalue	padj		Symbol	baseMean	log2FoldChange	lfcSE	stat	pvalue	padj
Laptm5	201.148	26.546	2.14971	12.3486	4.95407e-35	5.65408e-31		Socs4	80.1154	-24.4991	2.15723	-11.3567	6.86521e-30	7.83526e-26		Laptm5	201.148	-25.5981	2.23905	-11.4326	2.87446e-30	3.34961e-26		Ccbe1	77.1338	-26.7992	2.95783	-9.06042	1.29951e-19	1.51431e-15
Efcab2	55.1656	-24.6264	2.1099	-11.6718	1.77564e-31	8.08983e-28		9330159F19Rik	88.169	-24.9177	2.21477	-11.2507	2.29728e-29	1.31094e-25		Zfp677	216.665	-24.5179	2.42391	-10.115	4.73955e-24	2.7615e-20		Dhdh	43.2116	-25.6019	3.02654	-8.45914	2.6936e-17	1.39398e-13
Lnx1	32.6393	37.5806	3.23081	11.632	2.8353e-31	8.08983e-28		Reps2	216.942	-26.7345	2.42312	-11.0331	2.64498e-28	1.00624e-24		Fam196b	114.524	-26.1318	2.68334	-9.7385	2.06581e-22	8.02428e-19		Gm20324	50.8777	20.8761	2.4777	8.42561	3.58873e-17	1.39398e-13
Zfp677	216.665	27.07	2.3245	11.6455	2.41767e-31	8.08983e-28		Mfsd9	240.387	-24.6079	2.38677	-10.3101	6.34233e-25	1.49978e-21		Ccdc103	110.167	24.6596	2.54488	9.68987	3.32958e-22	9.69989e-19		Frat2	63.7114	-27.3743	3.27442	-8.36006	6.26875e-17	1.82624e-13
Mfsd9	240.387	-25.3936	2.28943	-11.0917	1.37649e-28	3.14197e-25		Prr5l	238.636	-25.0187	2.42742	-10.3067	6.57051e-25	1.49978e-21		Igf2bp1	29.3384	-23.8485	2.53318	-9.41444	4.7561e-21	1.10846e-17		Cxcl10	41.496	-25.0644	3.06117	-8.18785	2.65926e-16	6.19766e-13
Prr5l	238.636	-25.561	2.32801	-10.9798	4.78192e-28	9.09601e-25		Frem1	80.4874	-22.8242	2.26205	-10.09	6.11384e-24	1.16295e-20		Gm20324	50.8777	21.7688	2.38642	9.12195	7.37871e-20	1.43307e-16		Mrvi1	96.4885	24.4472	3.07957	7.93851	2.04628e-15	3.97421e-12
Frem1	80.4874	-23.7567	2.17091	-10.9432	7.16157e-28	1.16764e-24		Car9	25.5824	-23.0086	2.35585	-9.76655	1.56698e-22	2.55484e-19		Ly6a	24.2895	-24.5774	2.94451	-8.34687	7.00947e-17	1.16688e-13		Ccdc103	110.167	20.6991	2.64537	7.82465	5.09084e-15	7.41544e-12
Zdhhc15	91.5914	-24.7474	2.34234	-10.5652	4.3197e-26	6.16259e-23		D430019H16Rik	65.3259	-24.559	2.57816	-9.52577	1.63815e-21	2.17567e-18		Abcg1	63.2644	-25.6967	3.11675	-8.2447	1.65577e-16	2.41183e-13		Pygl	39.9263	-24.8137	3.16496	-7.84014	4.50056e-15	7.41544e-12
Prob1	90.8012	-25.0067	2.43785	-10.2577	1.09291e-24	1.38593e-21		F8	49.0503	-23.7492	2.49441	-9.52097	1.71568e-21	2.17567e-18		9430091E24Rik	55.6216	-25.185	3.07862	-8.1806	2.82437e-16	3.65693e-13		Samd12	31.3946	23.2523	3.10196	7.496	6.57964e-14	8.51918e-11
Socs4	80.1154	-20.8617	2.07673	-10.0455	9.61876e-24	1.09779e-20		Gm20324	50.8777	22.6735	2.38691	9.49911	2.11685e-21	2.19633e-18		Dbc1	64.6325	-25.5115	3.16726	-8.05476	7.96321e-16	9.27953e-13		Trpc3	40.7218	-26.9263	3.65755	-7.36185	1.81381e-13	2.11363e-10
9330159F19Rik	88.169	-21.2091	2.13005	-9.9571	2.3481e-23	2.43626e-20		Zdhhc15	91.5914	-23.2285	2.44301	-9.50814	1.94095e-21	2.19633e-18		Lrdd	12.5085	-23.0584	2.9466	-7.82544	5.05885e-15	5.35916e-12		Gpr150	42.2895	-24.1426	3.34535	-7.21675	5.32451e-13	5.64059e-10
Serpinb8	78.27	-25.0505	2.52757	-9.91092	3.73196e-23	3.54941e-20		Cyp7b1	57.9316	-24.0816	2.62471	-9.17496	4.51734e-20	4.29636e-17		Mtfp1	65.3724	23.2208	3.00851	7.71836	1.17838e-14	1.14431e-11		Pax6os1	28.5977	22.8707	3.19902	7.14928	8.72337e-13	8.47112e-10
Eogt	37.9774	-23.459	2.42387	-9.67833	3.72745e-22	3.27242e-19		AI429214	42.1358	-24.3004	2.68499	-9.05047	1.4235e-19	1.24973e-16		Mrvi1	96.4885	21.893	2.96092	7.39399	1.42491e-13	1.27727e-10		Mtfp1	65.3724	21.8123	3.13053	6.96761	3.22379e-12	2.88976e-09
Fscn2	49.663	29.368	3.05853	9.60199	7.84126e-22	6.19773e-19		Slc14a1	106.975	-25.3404	2.84702	-8.90066	5.55148e-19	4.52564e-16		Krtap3-2	20.7231	-23.0555	3.22285	-7.15377	8.44279e-13	7.02741e-10		Apitd1	36.4298	-24.003	3.45241	-6.95254	3.58774e-12	2.92818e-09
Lin7a	48.4961	-24.0609	2.50685	-9.59807	8.14562e-22	6.19773e-19		Ccbe1	77.1338	-25.0199	2.81964	-8.87341	7.09401e-19	5.3976e-16		Slc2a9	45.3368	-20.3853	2.94201	-6.92905	4.23665e-12	3.29131e-09		Piezo2	28.3868	-22.6669	3.26351	-6.94558	3.76922e-12	2.92818e-09
Slfn9	19.627	-32.1573	3.37249	-9.53518	1.49628e-21	1.06731e-18		Ece1	55.4355	-23.0938	2.61602	-8.82784	1.06718e-18	7.61234e-16		Enpep	14.2376	-23.7108	3.45429	-6.86416	6.68828e-12	4.87116e-09		Tmem178	23.5003	-23.0602	3.47361	-6.63867	3.16516e-11	2.30523e-08
Car9	25.5824	-21.4084	2.26227	-9.46324	2.98558e-21	2.00438e-18		Olfml3	15.463	-22.1465	2.54397	-8.70549	3.162e-18	2.12282e-15		Echdc3	20.3514	-23.565	3.47454	-6.78219	1.18369e-11	8.11382e-09		Pcdhb20	49.1672	-24.824	3.75061	-6.61866	3.62476e-11	2.48467e-08
D430019H16Rik	65.3259	-23.1239	2.47158	-9.35592	8.28773e-21	5.25488e-18		Prob1	90.8012	-21.6698	2.54552	-8.51291	1.69621e-17	1.07549e-14		Armc3	44.5967	22.8391	3.41897	6.6801	2.38779e-11	1.54583e-08		Zfp607	16.9951	21.4357	3.28756	6.52023	7.01993e-11	4.54463e-08
Cyp7b1	57.9316	-23.3523	2.51549	-9.2834	1.64162e-20	9.86096e-18		Dhdh	43.2116	-24.5153	2.88571	-8.49539	1.97263e-17	1.12568e-14		Ctxn3	48.0197	20.776	3.14027	6.61598	3.69108e-11	2.2638e-08		Zfp273	26.4409	-22.7113	3.53847	-6.41839	1.37724e-10	8.44683e-08
1700001L05Rik	9.64802	-34.4851	3.80853	-9.05471	1.36933e-19	7.81405e-17		Zfp781	40.5238	-23.0165	2.70925	-8.49553	1.97026e-17	1.12568e-14		Tspyl3	43.8448	-23.3014	3.53379	-6.59387	4.28503e-11	2.49667e-08		Pkib	21.1464	-24.1103	3.76355	-6.40626	1.49135e-10	8.68933e-08
Zfp781	40.5238	-23.3452	2.59528	-8.99524	2.35707e-19	1.28101e-16		Lin7a	48.4961	-22.0166	2.61737	-8.4117	4.04097e-17	2.19617e-14		Zfp239	34.2935	-19.6556	2.99949	-6.55297	5.64042e-11	3.1299e-08		Cdkl2	27.697	22.367	3.53846	6.3211	2.59704e-10	1.44111e-07
F8	49.0503	-21.4339	2.39404	-8.95303	3.45863e-19	1.79424e-16		Serpinb8	78.27	-21.9573	2.63955	-8.31857	8.90286e-17	4.61856e-14		Pax6os1	28.5977	20.1105	3.07678	6.53621	6.30985e-11	3.34221e-08		Sh3gl2	31.8494	-23.8824	3.80211	-6.28135	3.35638e-10	1.77781e-07
Rit2	54.1744	-24.0799	2.7336	-8.80888	1.264e-18	6.2722e-16		Rit2	54.1744	-23.5351	2.855	-8.24345	1.67317e-16	8.30255e-14		AA387883	25.8985	21.6441	3.36533	6.43151	1.26339e-10	6.40102e-08		AA387883	25.8985	21.9133	3.50381	6.25413	3.99749e-10	2.02314e-07
Zfp239	34.2935	24.8359	2.85794	8.69016	3.61938e-18	1.72117e-15		Map10	99.0801	-24.1093	2.99682	-8.04494	8.62846e-16	4.10319e-13		Slfn9	19.627	22.4178	3.54676	6.32065	2.60473e-10	1.26471e-07		Gpr176	192.248	-27.3385	4.37581	-6.24765	4.16676e-10	2.02314e-07
Map10	99.0801	-24.8644	2.8683	-8.66868	4.37143e-18	1.99565e-15		Ly6a	24.2895	-23.5194	2.94451	-7.98756	1.37635e-15	6.2833e-13		Rad54b	31.3775	20.4456	3.24798	6.29489	3.07623e-10	1.43389e-07		Grm5	27.273	-22.8095	3.69253	-6.17719	6.52541e-10	3.04162e-07
AI429214	42.1358	-21.9163	2.57396	-8.5146	1.67159e-17	7.33765e-15		AI593442	47.5157	-23.4117	2.97105	-7.87996	3.27484e-15	1.43753e-12		Twist1	16.9164	19.6896	3.13507	6.28043	3.37647e-10	1.51331e-07		Armc3	44.5967	21.8397	3.56056	6.13377	8.5821e-10	3.84643e-07
Procr	21.5403	-29.5237	3.49382	-8.45026	2.90657e-17	1.22862e-14		Efcab2	55.1656	-17.6427	2.25593	-7.8206	5.25703e-15	2.22217e-12		Cdkl2	27.697	21.1521	3.3989	6.22321	4.87085e-10	2.10222e-07		1700048O20Rik	11.4114	-20.1364	3.33866	-6.03129	1.62661e-09	7.02032e-07
AI593442	47.5157	-23.5605	2.84393	-8.2845	1.18602e-16	4.83429e-14		Frat2	63.7114	-24.2981	3.12395	-7.778	7.36824e-15	3.00335e-12		4930578M01Rik	17.0147	-23.2216	3.74786	-6.19595	5.79329e-10	2.41104e-07		Pitpnm3	26.3161	22.3262	3.7422	5.96607	2.4304e-09	1.01148e-06
Olfml3	15.463	-20.0862	2.44236	-8.2241	1.96667e-16	7.73986e-14		Eps8l2	29.7735	-24.0242	3.12553	-7.68644	1.51289e-14	5.95401e-12		Zbtbd6	152.968	25.2997	4.09206	6.18262	6.30444e-10	2.5333e-07		Procr	21.5403	22.6772	3.82392	5.93035	3.02293e-09	1.21469e-06
Kctd8	28.3559	-23.1881	2.83595	-8.17649	2.92224e-16	1.11172e-13		Kctd8	28.3559	-22.7095	2.96286	-7.6647	1.7925e-14	6.81926e-12		Pitpnm3	26.3161	22.0183	3.5929	6.12828	8.88353e-10	3.45066e-07		Xist	1341.48	12.5987	2.13955	5.88846	3.8981e-09	1.51415e-06
Gm14403	57.8701	-23.9817	2.95977	-8.10254	5.3824e-16	1.98159e-13		4732471J01Rik	44.9981	-24.3901	3.22085	-7.57257	3.65907e-14	1.34713e-11		Clec18a	12.775	21.1462	3.47068	6.0928	1.10953e-09	4.17074e-07		Clec18a	12.775	20.3395	3.61493	5.62654	1.83857e-08	6.91126e-06
Ptprt	46.5178	-22.6446	2.82176	-8.025	1.01523e-15	3.62089e-13		Gm14403	57.8701	-23.1344	3.09327	-7.47893	7.49275e-14	2.67234e-11		Def6	9.65262	-23.104	3.84799	-6.00417	1.92315e-09	7.00328e-07		Rad54b	31.3775	18.7834	3.38406	5.55055	2.8478e-08	1.00562e-05
Vipr2	25.8568	-22.3638	2.81393	-7.94754	1.90255e-15	6.57995e-13		Tmprss7	33.6656	-24.2681	3.26942	-7.42274	1.14718e-13	3.9675e-11		AI607873	11.9158	-23.2024	3.86973	-5.99585	2.02418e-09	7.1478e-07		Tuba8	25.7834	-22.5416	4.05886	-5.55368	2.79712e-08	1.00562e-05
Zfp873	18.3616	-21.2445	2.67966	-7.92806	2.22597e-15	7.47204e-13		Ctxn3	48.0197	23.2012	3.13944	7.39023	1.46571e-13	4.92006e-11		B230216G23Rik	84.4548	24.2916	4.0906	5.93841	2.87804e-09	9.86405e-07		Ctxn3	48.0197	18.1417	3.27458	5.54015	3.02216e-08	1.0358e-05
9430091E24Rik	55.6216	23.2181	2.94865	7.87412	3.43154e-15	1.11898e-12		Ptprt	46.5178	-21.6806	2.94866	-7.35271	1.94232e-13	6.33363e-11		Gm889	90.0907	-24.5618	4.18148	-5.87395	4.25538e-09	1.4168e-06		Lnx1	32.6393	19.3994	3.54175	5.47735	4.31737e-08	1.43744e-05
5830415F09Rik	75.541	-22.3259	2.85251	-7.82674	5.0067e-15	1.58726e-12		Eogt	37.9774	-18.6027	2.55293	-7.28677	3.17466e-13	9.79253e-11		Fam5b	23.1151	-19.9675	3.40884	-5.85757	4.69688e-09	1.51477e-06		Gm5607	35.6248	21.5602	3.97093	5.4295	5.65125e-08	1.82928e-05
Pitpnm3	26.3161	-26.1166	3.41663	-7.64397	2.10621e-14	6.4968e-12		Zfp873	18.3616	-20.4075	2.80034	-7.28751	3.15745e-13	9.79253e-11		Zfp456	25.7563	22.0809	3.77217	5.85363	4.80962e-09	1.51477e-06		Mfsd2b	9.67072	-20.4155	3.78462	-5.39434	6.87757e-08	2.16606e-05
G0s2	42.4802	-24.4733	3.21682	-7.60793	2.7851e-14	8.36482e-12		Vipr2	25.8568	-21.3325	2.94075	-7.25411	4.04304e-13	1.2143e-10		Lrr1	91.1942	24.3389	4.19785	5.79793	6.71379e-09	2.00605e-06		Fscn2	49.663	17.7513	3.35731	5.28737	1.2409e-07	3.80532e-05
Pgm2l1	218.701	-26.1755	3.4716	-7.53989	4.70362e-14	1.37647e-11		Btbd17	16.913	-22.6309	3.13552	-7.21759	5.29154e-13	1.54852e-10		Slc24a5	16775.1	8.91794	1.53764	5.79977	6.64074e-09	2.00605e-06		Dscc1	170.123	23.0671	4.37594	5.27136	1.35419e-07	4.04626e-05
Krtap3-2	20.7231	23.2163	3.085	7.52556	5.24964e-14	1.49785e-11		Slc24a5	16775.1	11.0591	1.53764	7.19226	6.37297e-13	1.81837e-10		Foxo6	5.73622	19.2755	3.36294	5.73175	9.93968e-09	2.89568e-06		Slfn9	19.627	19.3965	3.69743	5.24593	1.55498e-07	4.53003e-05
Lig4	360.683	-8.66674	1.15841	-7.48159	7.34278e-14	2.04398e-11		H60b	33.0463	-23.0709	3.21137	-7.18415	6.76285e-13	1.88255e-10		Dscc1	170.123	23.7204	4.19789	5.65054	1.59942e-08	4.54586e-06		Scd4	5.13941	-21.9166	4.37834	-5.0057	5.56602e-07	0.000158197
Fam5b	23.1151	24.2111	3.25172	7.44563	9.6485e-14	2.62187e-11		Lig4	360.683	-8.60739	1.19935	-7.17668	7.14239e-13	1.94086e-10		Zfp607	16.9951	17.4973	3.17471	5.51145	3.55891e-08	9.87427e-06		Prmt8	200.56	-11.0997	2.22816	-4.98154	6.30788e-07	0.000175014
Alpk1	25.4946	-21.6799	2.97565	-7.28577	3.19845e-13	8.48929e-11		Fscn2	49.663	23.0841	3.21849	7.17234	7.37269e-13	1.95685e-10		Xist	1341.48	11.2804	2.06217	5.47017	4.49615e-08	1.21846e-05		Kcna2	54.5977	-11.0441	2.2208	-4.97304	6.59108e-07	0.000178618
Zfp273	26.4409	-23.4081	3.22911	-7.24907	4.19639e-13	1.08849e-10		Tox	26.9913	-23.4827	3.29017	-7.13724	9.5225e-13	2.43201e-10		Procr	21.5403	19.9805	3.67341	5.43921	5.35172e-08	1.41736e-05		Rfc3	441.606	5.48889	1.14719	4.78466	1.7128e-06	0.000453619
4732471J01Rik	44.9981	-21.9742	3.08256	-7.12857	1.01417e-12	2.57215e-10		Zfyve9	19.5738	-23.337	3.27019	-7.13628	9.58911e-13	2.43201e-10		Samd12	31.3946	16.0848	3.03178	5.3054	1.12427e-07	2.91137e-05		Parpbp	256.781	-13.3041	2.78885	-4.77047	1.83792e-06	0.000475941
Ppfia2	5.78915	-21.3052	3.00087	-7.09967	1.25057e-12	3.10278e-10		Alpk1	25.4946	-22.0382	3.10904	-7.08843	1.35637e-12	3.36528e-10		Mto1	727.268	7.19482	1.36091	5.28679	1.24483e-07	3.15348e-05		B230216G23Rik	84.4548	20.2275	4.26502	4.74264	2.10949e-06	0.00053439
4933407L21Rik	23.7211	-23.2813	3.28959	-7.07726	1.47028e-12	3.57027e-10		Ampd1	47.6778	-24.3938	3.44913	-7.07245	1.52217e-12	3.69628e-10		1700001L05Rik	9.64802	21.0171	4.00286	5.25053	1.51661e-07	3.76022e-05		1700001L05Rik	9.64802	19.6805	4.17297	4.71617	2.40322e-06	0.000586738
Tspyl3	43.8448	23.5691	3.38002	6.97305	3.10137e-12	7.37415e-10		Mtf2	618.008	-6.51606	0.921814	-7.06873	1.56357e-12	3.71772e-10		Reps2	216.942	-12.6276	2.42312	-5.21132	1.87505e-07	4.55207e-05		Lrr1	91.1942	20.6369	4.37684	4.71502	2.41684e-06	0.000586738
Btbd17	16.913	-20.887	3.00271	-6.95606	3.49925e-12	8.15041e-10		Mtfp1	65.3724	21.1298	3.01179	7.01568	2.28833e-12	5.22335e-10		Parpbp	256.781	12.8711	2.53694	5.07347	3.9063e-07	9.28982e-05		Ptgs1	66.1587	-8.25074	1.77202	-4.65612	3.22216e-06	0.000760902
Mmp17	10.3298	-21.3436	3.07862	-6.93283	4.12511e-12	9.41598e-10		Trim39	240.551	-10.4327	1.48703	-7.01574	2.28732e-12	5.22335e-10		1700026L06Rik	7.78335	20.6544	4.19924	4.91861	8.71624e-07	0.000203141		Twist1	16.9164	15.4275	3.3153	4.65341	3.26483e-06	0.000760902
Amigo2	10.976	-20.4219	3.00788	-6.78944	1.12569e-11	2.51911e-09		Twist1	16.9164	21.7689	3.13368	6.94676	3.73782e-12	8.36466e-10		Grrp1	23.1709	17.7619	3.68203	4.82396	1.40738e-06	0.000321573		Gm14057	33.918	9.23511	1.98975	4.64135	3.46137e-06	0.000790889
Fam196b	114.524	17.8681	2.64947	6.74402	1.54059e-11	3.38129e-09		Rad54b	31.3775	22.4916	3.24727	6.92632	4.31943e-12	9.48032e-10		Klk10	161.059	18.6334	3.87844	4.80436	1.55248e-06	0.00033502		Cidea	252.147	-10.4995	2.28977	-4.58539	4.53137e-06	0.00101546
Trpc3	40.7218	-22.4979	3.33783	-6.74027	1.58089e-11	3.40429e-09		Pgm2l1	218.701	-25.121	3.63151	-6.9175	4.59672e-12	9.89856e-10		Reln	119.03	-10.2032	2.12069	-4.81129	1.4996e-06	0.00033502		Mto1	727.268	6.47232	1.42051	4.55634	5.20526e-06	0.00114447
Ampd1	47.6778	-22.0986	3.29934	-6.6979	2.11438e-11	4.46879e-09		3110001I22Rik	25.1158	-23.6104	3.45267	-6.83831	8.01324e-12	1.69361e-09		Sgol2	646.872	7.15764	1.48878	4.80773	1.52652e-06	0.00033502		2810408I11Rik	133.335	10.2722	2.27584	4.51357	6.37459e-06	0.00137561
Mtf2	618.008	-5.88468	0.881699	-6.67425	2.48496e-11	5.15652e-09		Lnx1	32.6393	23.1381	3.39856	6.80821	9.88227e-12	2.05066e-09		Rfc3	441.606	5.25043	1.09936	4.77588	1.78922e-06	0.000379086		Col4a4	62.1546	-7.55008	1.69403	-4.45688	8.31596e-06	0.00176192
Raet1e	30.1591	-23.8442	3.57893	-6.6624	2.69395e-11	5.49036e-09		Mmp17	10.3298	-21.7925	3.21712	-6.7739	1.25355e-11	2.52346e-09		Pola1	459.462	8.1378	1.73988	4.67721	2.90805e-06	0.000605133		Atcay	28.6718	-17.5041	3.94315	-4.43911	9.03312e-06	0.0018797
Trim39	240.551	-9.55426	1.43811	-6.64364	3.06033e-11	6.12765e-09		Slc2a9	45.3368	-19.9266	2.94201	-6.77313	1.26029e-11	2.52346e-09		Kcnc2	256.872	9.31429	2.03526	4.57646	4.72912e-06	0.000966814		Lrrc14b	39.8123	-5.52342	1.27446	-4.33392	1.4648e-05	0.00299461
Prrg1	49.6646	-23.6036	3.56975	-6.6121	3.78899e-11	7.45582e-09		Echdc3	20.3514	-23.124	3.47454	-6.65527	2.82775e-11	5.56434e-09		Gm5607	35.6248	17.34	3.82574	4.53247	5.82989e-06	0.00117131		Grrp1	23.1709	16.2861	3.84941	4.23081	2.32854e-05	0.00467837
Oit3	14.3792	-21.6218	3.27285	-6.60642	3.93719e-11	7.61614e-09		Amigo2	10.976	-20.6281	3.1424	-6.56445	5.22248e-11	1.01024e-08		A930001C03Rik	87.5143	-8.62529	1.90466	-4.52853	5.93952e-06	0.00117311		Gpnmb	346.651	-8.50631	2.07707	-4.09535	4.21536e-05	0.0083257
Apba2	43.3989	-22.5375	3.44171	-6.54834	5.81819e-11	1.10672e-08		Zfp607	16.9951	20.74	3.16267	6.55775	5.4626e-11	1.03908e-08		Agphd1	72.9293	-10.0036	2.21392	-4.5185	6.2279e-06	0.00120956		1700026L06Rik	7.78335	17.7561	4.38424	4.04997	5.12233e-05	0.00994841
Tcfl5	29.7244	-23.0731	3.59933	-6.41038	1.45155e-10	2.71583e-08		Klk10	161.059	25.3032	3.87214	6.53469	6.3742e-11	1.1926e-08		2810408I11Rik	133.335	9.53812	2.195	4.34539	1.39027e-05	0.00265587		Mdm1	20.8335	-15.5812	3.89062	-4.00481	6.20674e-05	0.0118569
Hrh1	19.286	-22.7251	3.54942	-6.40249	1.5286e-10	2.81385e-08		Cacna2d3	16.9492	-23.1466	3.55159	-6.51725	7.16093e-11	1.31819e-08		Heph	61.6995	10.2962	2.38442	4.31811	1.57373e-05	0.00295785		Hist1h3b	7.42417	-16.7501	4.20452	-3.98384	6.78113e-05	0.0127452
Gm889	90.0907	25.3852	3.99508	6.35412	2.09617e-10	3.68416e-08		4932415G12Rik	206.608	-10.6014	1.62997	-6.50405	7.81843e-11	1.41638e-08		Bcl2a1b	31.534	-9.9803	2.32064	-4.30066	1.7029e-05	0.00314983		Plxnc1	67.9974	-9.85236	2.51457	-3.91811	8.92476e-05	0.016508
Sgol2	646.872	-9.47607	1.49136	-6.35397	2.09822e-10	3.68416e-08		Oit3	14.3792	-22.1064	3.42164	-6.46078	1.04165e-10	1.85756e-08		Lrsam1	131.454	-5.67871	1.33653	-4.24885	2.14866e-05	0.00391224		Foxo6	5.73622	14.0837	3.61201	3.89912	9.65414e-05	0.0175781
Tmem87b	228.816	-9.74279	1.53235	-6.35807	2.04303e-10	3.68416e-08		5830417I10Rik	88.6958	-7.92581	1.23084	-6.43934	1.19992e-10	2.10687e-08		Cish	68.8741	-8.70908	2.07157	-4.20409	2.62139e-05	0.00469955		Accs	31.7544	-8.82707	2.3053	-3.82903	0.000128648	0.0230636
Lmo7	206.545	-10.4915	1.67506	-6.26333	3.76854e-10	6.51671e-08		H2-M3	17.7406	-23.0744	3.58764	-6.43164	1.26234e-10	2.18289e-08		Mcm4	2331.33	6.08367	1.45214	4.18945	2.79629e-05	0.00493714		Zfp759	81.9098	-11.5055	3.01061	-3.82165	0.00013256	0.0234048
Slc14a1	106.975	-17.2814	2.7678	-6.24372	4.27282e-10	7.27847e-08		Apba2	43.3989	-23.1149	3.5996	-6.4215	1.34934e-10	2.29851e-08		Pold2	108.249	5.26434	1.26496	4.16167	3.15928e-05	0.00549478		Heph	61.6995	9.33017	2.47537	3.7692	0.000163774	0.0284844
Mcm9	15.1237	-22.6686	3.64546	-6.2183	5.02557e-10	8.43483e-08		Gpr176	192.248	-26.7395	4.18123	-6.39512	1.6042e-10	2.69245e-08		Grb10	64.5345	10.8598	2.62115	4.14313	3.42599e-05	0.00587104		Hoga1	40.6031	-9.47465	2.52298	-3.75535	0.0001731	0.0296637
Igf2bp1	29.3384	15.9504	2.5665	6.21486	5.13693e-10	8.49677e-08		Zfp273	26.4409	-21.5624	3.37774	-6.38368	1.72884e-10	2.8596e-08		Prr11	59.8324	10.1842	2.46692	4.12832	3.6543e-05	0.00617154		Cenpl	151.569	6.17094	1.6767	3.6804	0.000232869	0.0391872
1500002O10Rik	31.9855	-23.1959	3.73495	-6.2105	5.2815e-10	8.61111e-08		Ptges3l	217.596	-8.05782	1.26728	-6.35837	2.03904e-10	3.32451e-08		Melk	526.265	10.5786	2.59548	4.07577	4.58623e-05	0.00763476		Zfp456	25.7563	14.7271	4.0045	3.67764	0.000235399	0.0391872
Gm5577	766.757	-7.84971	1.27075	-6.17721	6.52456e-10	1.0488e-07		2810032G03Rik	8.60408	-21.2579	3.36821	-6.31133	2.76652e-10	4.44709e-08		Cenpl	151.569	6.53065	1.60816	4.06095	4.88727e-05	0.00802131		Tsga10	55.7699	9.26753	2.54353	3.64357	0.000268887	0.0441316
Tmem194b	261.219	-10.5895	1.72187	-6.15	7.7484e-10	1.22823e-07		Bend3	224.157	-10.7544	1.70909	-6.29248	3.12436e-10	4.95254e-08		Srgn	35.9317	-9.96959	2.46388	-4.0463	5.20343e-05	0.00842161		Gucy1a3	28.0659	-10.2679	2.84301	-3.61165	0.000304259	0.0492434
Frat2	63.7114	-18.3653	2.9997	-6.12238	9.2186e-10	1.44126e-07		Lgals4	16.6877	-23.1602	3.68732	-6.28104	3.36316e-10	5.25804e-08		Fam64a	177.135	8.54008	2.17131	3.93314	8.38436e-05	0.0132031
Atp11c	274.574	-10.5514	1.7245	-6.11856	9.44261e-10	1.45633e-07		Zdhhc23	9.80898	-22.471	3.60598	-6.23158	4.61753e-10	7.1216e-08		Gins1	142.4	10.7789	2.73899	3.93535	8.30757e-05	0.0132031
Abca9	24.1558	-20.5518	3.37678	-6.0862	1.1562e-09	1.75942e-07		Ppfia2	5.78915	-19.4478	3.14295	-6.18775	6.10287e-10	9.28693e-08		Ccdc14	23.0159	8.07753	2.08873	3.86719	0.000110097	0.0171061
Angptl2	246.204	-9.31291	1.53995	-6.04752	1.47088e-09	2.20884e-07		Edc3	344.115	-9.96288	1.62059	-6.1477	7.86121e-10	1.18053e-07		Shmt2	24.4837	5.13019	1.33217	3.85102	0.000117627	0.0180357
Ctsk	96.6837	-22.4146	3.71604	-6.03185	1.62095e-09	2.40258e-07		Grrp1	23.1709	22.4695	3.67068	6.12134	9.27913e-10	1.37536e-07		Gm14057	33.918	7.38279	1.9251	3.83501	0.000125557	0.0190015
Abcg1	63.2644	18.3517	3.04409	6.02863	1.6536e-09	2.41955e-07		G0s2	42.4802	-20.3539	3.36831	-6.04275	1.51512e-09	2.21694e-07		Rpgrip1	3444.41	5.44992	1.42775	3.81713	0.000135012	0.0199151
Casp12	332.736	-9.30673	1.54598	-6.01994	1.74478e-09	2.52066e-07		Casp12	332.736	-9.67833	1.60483	-6.03076	1.63193e-09	2.35762e-07		Rps15a-ps6	96.6232	-3.04661	0.797602	-3.81972	0.000133603	0.0199151
Dynlrb2	16.5967	-21.2424	3.53085	-6.01621	1.7855e-09	2.54725e-07		Cacnb2	160.493	-8.95001	1.48938	-6.00922	1.86422e-09	2.65955e-07		Suv39h2	131.107	9.57517	2.54026	3.76936	0.000163667	0.0238401
AI848285	9.7481	-21.8303	3.65179	-5.97796	2.25946e-09	3.1836e-07		Il17rb	92.0032	-25.1178	4.18132	-6.00715	1.88813e-09	2.6604e-07		Igsf9	13.5692	7.74213	2.07002	3.74013	0.000183927	0.0264605
Ece1	55.4355	-15.7365	2.63596	-5.96993	2.37358e-09	3.30362e-07		Smcr7	137.856	-8.29097	1.38183	-5.99998	1.97343e-09	2.74667e-07		Cadps2	76.5718	8.12841	2.17773	3.73251	0.000189582	0.0269415
Dbc1	64.6325	18.4172	3.09108	5.95817	2.55079e-09	3.50749e-07		Olfr1372-ps1	13.4708	-22.1168	3.69743	-5.98167	2.20857e-09	3.03691e-07		Gstt3	200.637	5.57034	1.49394	3.72862	0.000192531	0.027031
4930578M01Rik	17.0147	21.373	3.58871	5.95562	2.59094e-09	3.52029e-07		Grb14	267.127	-10.6403	1.79321	-5.93363	2.96315e-09	4.02601e-07		Dgcr8	487.185	4.62827	1.24359	3.7217	0.000197889	0.0274524
Fhod3	422.846	-10.0013	1.7017	-5.87723	4.17184e-09	5.60155e-07		Gipc2	67.2826	-24.7822	4.18133	-5.92686	3.08779e-09	4.14599e-07		Inip	113.775	4.97032	1.34062	3.70748	0.000209329	0.0286978
Tex30	608.777	-10.0629	1.71345	-5.87292	4.2818e-09	5.68234e-07		Gm5607	35.6248	22.5321	3.81154	5.91155	3.38905e-09	4.49758e-07		Slc35d2	77.6669	-6.16748	1.66876	-3.69584	0.000219162	0.0296964
H2-M3	17.7406	-20.058	3.43478	-5.83967	5.23048e-09	6.86155e-07		Foxo6	5.73622	19.8505	3.3671	5.89544	3.7368e-09	4.90208e-07		Col4a4	62.1546	-5.85936	1.59209	-3.68029	0.000232967	0.0312042
Lipt2	220.756	-9.82307	1.69817	-5.78449	7.2732e-09	9.43284e-07		Xist	1341.48	12.1174	2.0622	5.87595	4.20422e-09	5.45259e-07		Ifit1	35.5505	9.16385	2.50246	3.66193	0.000250318	0.0331473
3110001I22Rik	25.1158	-19.0581	3.3124	-5.75357	8.73764e-09	1.11374e-06		5830415F09Rik	75.541	-17.525	2.98486	-5.87128	4.32433e-09	5.54535e-07		Dlgap5	663.541	9.1727	2.52107	3.63841	0.000274324	0.0355188
Cacna2d3	16.9492	-19.5765	3.40301	-5.75271	8.78266e-09	1.11374e-06		Tmem38b	173.906	-6.93492	1.18239	-5.86517	4.48684e-09	5.68982e-07		Fbxo5	646.678	8.34171	2.29132	3.64058	0.000272029	0.0355188
Chst3	477.784	-10.3806	1.80951	-5.7367	9.65393e-09	1.21077e-06		Usp37	327.828	-10.0851	1.72326	-5.85233	4.84733e-09	6.0794e-07		Zfp59	94.7576	-5.75564	1.59106	-3.61749	0.000297479	0.0380936
Zbtb8b	14.695	-20.0599	3.50358	-5.72552	1.03114e-08	1.27918e-06		1500002O10Rik	31.9855	-22.8243	3.90841	-5.8398	5.22637e-09	6.48354e-07		Mthfd2	422.084	6.21164	1.7331	3.58412	0.000338211	0.0428389
Reps2	216.942	-14.1069	2.46868	-5.71437	1.10111e-08	1.35129e-06		2610307P16Rik	9.74443	-22.4635	3.88185	-5.78681	7.17339e-09	8.72694e-07		Cdkn2d	610.331	5.05548	1.41164	3.58129	0.000341908	0.0428414
Smcr7	137.856	-7.61944	1.33388	-5.71225	1.1149e-08	1.35365e-06		Mrvi1	96.4885	17.4014	3.00726	5.78648	7.1877e-09	8.72694e-07		Zfp382	33.1258	9.6834	2.70853	3.57515	0.000350027	0.0433921
1810062G17Rik	10.2638	-20.7853	3.6656	-5.67037	1.42487e-08	1.7118e-06		Trpc3	40.7218	-20.1216	3.49206	-5.76211	8.30712e-09	9.97991e-07		Zfp385b	33.2671	7.8117	2.19384	3.56074	0.000369811	0.0453622
Met	1255.7	-7.22522	1.27715	-5.65729	1.53781e-08	1.82824e-06		Abca9	24.1558	-20.3156	3.532	-5.75188	8.8257e-09	1.04925e-06		Cenpq	898.448	5.31268	1.4965	3.55007	0.000385135	0.046401
Dennd5b	186.731	-7.27361	1.29368	-5.62244	1.88284e-08	2.21535e-06		Pnp2	9.42281	-20.4269	3.57473	-5.71425	1.10187e-08	1.29646e-06		Mpeg1	97.3619	-7.15487	2.01585	-3.54931	0.000386244	0.046401
Olfr1372-ps1	13.4708	-19.8683	3.53919	-5.6138	1.97932e-08	2.3051e-06		Dscc1	170.123	23.976	4.19808	5.71118	1.12193e-08	1.30659e-06		Slc1a1	32.0518	-8.00839	2.26802	-3.531	0.000413987	0.0492264
Tmprss7	33.6656	-17.6269	3.15837	-5.581	2.39137e-08	2.75684e-06		Dennd5b	186.731	-7.56837	1.34377	-5.63219	1.7794e-08	2.05134e-06		Ccdc15	173.368	8.59632	2.43747	3.52674	0.000420713	0.0495209
2810032G03Rik	8.60408	-18.0895	3.24394	-5.5764	2.4555e-08	2.80246e-06		Dynlrb2	16.5967	-20.7387	3.6945	-5.61339	1.98402e-08	2.26437e-06
Ltn1	1572.96	-5.20556	0.935821	-5.56256	2.6584e-08	3.00399e-06		Rapgef4	244.662	-8.28631	1.48269	-5.58871	2.28757e-08	2.58496e-06
Med12	42.1459	-7.04201	1.27867	-5.50731	3.64362e-08	4.07693e-06		Zfp456	25.7563	21.0779	3.77488	5.58374	2.35396e-08	2.6339e-06
Brpf3	163.566	-7.86048	1.42846	-5.50276	3.73882e-08	4.14283e-06		Zfp507	153.845	-9.16892	1.6509	-5.55389	2.79386e-08	3.09576e-06
Ccbe1	77.1338	-15.3751	2.81557	-5.46075	4.74127e-08	5.20309e-06		Mcm9	15.1237	-21.1216	3.81579	-5.5353	3.10696e-08	3.40959e-06
Ankrd45	116.113	-10.0417	1.84004	-5.4573	4.83421e-08	5.20499e-06		Clec11a	7.32277	-21.3574	3.88507	-5.4973	3.85642e-08	4.19175e-06
Gipc2	67.2826	-21.8121	3.99575	-5.45881	4.79328e-08	5.20499e-06		AI848285	9.7481	-20.7235	3.82251	-5.42143	5.91242e-08	6.3659e-06
Suv420h2	61.8733	-8.11345	1.49282	-5.43497	5.48055e-08	5.84575e-06		Hrh1	19.286	-20.1334	3.71784	-5.41533	6.11747e-08	6.52511e-06
Clec11a	7.32277	-20.1764	3.71593	-5.42971	5.64467e-08	5.96505e-06		Tmem87b	228.816	-8.58865	1.58953	-5.40327	6.54385e-08	6.91528e-06
2610044O15Rik8	225.972	-10.4191	1.92688	-5.40723	6.40084e-08	6.70209e-06		Rfc3	441.606	5.906	1.09958	5.37116	7.82331e-08	8.19151e-06
Zdhhc23	9.80898	-18.7091	3.46107	-5.40558	6.45973e-08	6.70227e-06		Pola1	459.462	9.32263	1.73992	5.35809	8.41075e-08	8.72654e-06
AI607873	11.9158	19.957	3.71893	5.36633	8.03554e-08	8.26213e-06		Slc39a9	659.61	-6.2267	1.16326	-5.35281	8.65988e-08	8.90407e-06
Ttbk2	603.712	-7.7648	1.45004	-5.35487	8.56156e-08	8.72438e-06		Fhod3	422.846	-9.44798	1.76824	-5.34315	9.13462e-08	9.30834e-06
Atm	264.457	-6.50287	1.22754	-5.29749	1.17407e-07	1.18581e-05		Mcm4	2331.33	7.73694	1.45213	5.32799	9.9308e-08	1.00301e-05
Itgb1bp2	8.33978	-20.9073	3.95135	-5.29117	1.21535e-07	1.21674e-05		Ccdc103	110.167	14.1017	2.67758	5.26659	1.38982e-07	1.38389e-05
Kif20b	285.731	-8.93499	1.7044	-5.24231	1.58581e-07	1.57382e-05		Dis3l	99.0959	-7.8934	1.49894	-5.26598	1.39444e-07	1.38389e-05
Dhdh	43.2116	-15.0922	2.88547	-5.23041	1.69138e-07	1.64989e-05		Zbtbd6	152.968	21.493	4.09456	5.24916	1.52794e-07	1.50331e-05
Mbd5	126.528	-8.45837	1.61688	-5.2313	1.68322e-07	1.64989e-05		9530091C08Rik	296.717	-8.54578	1.6333	-5.23221	1.67499e-07	1.6339e-05
Ptges3l	217.596	-6.35552	1.21933	-5.21229	1.86528e-07	1.8041e-05		Prrg1	49.6646	-19.4965	3.74277	-5.20912	1.89742e-07	1.81977e-05
Mthfd1l	360.437	-7.27831	1.39767	-5.20745	1.91449e-07	1.83614e-05		Suv420h2	61.8733	-8.05103	1.54532	-5.20996	1.88882e-07	1.81977e-05
Rbm15	444.842	-7.73585	1.48834	-5.19762	2.01859e-07	1.91984e-05		1810062G17Rik	10.2638	-19.9835	3.83745	-5.20748	1.91424e-07	1.8206e-05
Enpep	14.2376	17.556	3.38054	5.19325	2.0665e-07	1.94917e-05		Zbtb8b	14.695	-19.0269	3.67047	-5.18379	2.17416e-07	2.05072e-05
Rims2	178.515	-6.73164	1.29762	-5.18768	2.1293e-07	1.99195e-05		Met	1255.7	-6.9083	1.33659	-5.16862	2.35832e-07	2.20619e-05
Arf4	3179.51	2.0773	0.400627	5.18512	2.15878e-07	2.0031e-05		5730508B09Rik	337.731	-10.3873	2.01109	-5.165	2.40444e-07	2.23105e-05
Cabyr	12.2108	-20.6632	3.99829	-5.16802	2.36593e-07	2.17761e-05		Armc3	44.5967	17.7796	3.45148	5.15129	2.58704e-07	2.38112e-05
Pls1	157.944	-8.88558	1.72047	-5.16461	2.40938e-07	2.18263e-05		Ofd1	725.052	-8.07551	1.56924	-5.14614	2.65904e-07	2.42781e-05
Zfp507	153.845	-8.21329	1.59031	-5.16459	2.40963e-07	2.18263e-05		Atp11c	274.574	-9.18965	1.79127	-5.13024	2.89373e-07	2.62112e-05
Cspg4	102.14	-8.70045	1.69781	-5.12453	2.98284e-07	2.68056e-05		Samd12	31.3946	15.7456	3.07167	5.12608	2.95831e-07	2.65852e-05
9530091C08Rik	296.717	-8.03036	1.56847	-5.11987	3.05746e-07	2.72615e-05		A830082N09Rik	146.791	-11.6728	2.28202	-5.1151	3.1357e-07	2.79591e-05
Gm14420	119.364	-9.32693	1.82719	-5.10453	3.31609e-07	2.93384e-05		Snai1	7.07039	-21.298	4.18325	-5.09126	3.55687e-07	3.14686e-05
Gabbr1	159.282	-7.57027	1.48673	-5.09188	3.54521e-07	3.11242e-05		Zfp59	94.7576	-8.94231	1.75798	-5.08671	3.64335e-07	3.19859e-05
Scd4	5.13941	-20.3419	3.99895	-5.08681	3.64145e-07	3.17251e-05		Clk2	131.471	-6.87791	1.35408	-5.0794	3.78629e-07	3.27573e-05
Ap5m1	218.161	-10.6489	2.10099	-5.0685	4.00953e-07	3.44066e-05		Mast3	40.3724	-7.63194	1.50256	-5.07928	3.78863e-07	3.27573e-05
Snai1	7.07039	-20.2709	3.99905	-5.06892	4.00085e-07	3.44066e-05		Pls1	157.944	-9.00394	1.78499	-5.04424	4.55322e-07	3.90721e-05
Lrdd	12.5085	14.8798	2.94014	5.06092	4.17234e-07	3.55365e-05		Angptl2	246.204	-8.05538	1.59995	-5.03476	4.78456e-07	4.07509e-05
2610307P16Rik	9.74443	-18.8193	3.72135	-5.0571	4.2568e-07	3.59873e-05		Dtx1	45.6031	-8.29797	1.64942	-5.03084	4.88324e-07	4.12832e-05
Cep135	382.497	-8.78218	1.75396	-5.00705	5.52713e-07	4.63832e-05		Zfp217	126.056	-8.56773	1.70586	-5.02252	5.09983e-07	4.27973e-05
Ttf2	329.914	-7.87096	1.57511	-4.99708	5.82039e-07	4.84876e-05		Scd4	5.13941	-20.9509	4.18388	-5.00753	5.51318e-07	4.59284e-05
H60b	33.0463	-15.8542	3.17518	-4.99315	5.94023e-07	4.91275e-05		Abca5	106.083	-9.30139	1.86631	-4.98384	6.2334e-07	5.15521e-05
4932415G12Rik	206.608	-7.84799	1.57332	-4.98817	6.09538e-07	5.00479e-05		Lmo7	206.545	-8.63778	1.73742	-4.9716	6.64032e-07	5.45223e-05
Il17rb	92.0032	-19.9044	3.99943	-4.9768	6.46443e-07	5.2699e-05		Mum1l1	227.537	-8.32935	1.67753	-4.96524	6.86153e-07	5.59362e-05
Alg5	1644.49	-4.14096	0.833071	-4.97072	6.67058e-07	5.39939e-05		Raet1e	30.1591	-18.553	3.76137	-4.93252	8.11775e-07	6.57077e-05
Rapgef4	244.662	-7.06903	1.4233	-4.96664	6.81238e-07	5.47533e-05		Atm	264.457	-6.30881	1.28159	-4.92263	8.53879e-07	6.8629e-05
Tox	26.9913	-16.0547	3.23578	-4.96162	6.99063e-07	5.56128e-05		Serpini1	573.152	-8.16413	1.66282	-4.9098	9.11688e-07	7.27629e-05
Trappc5	360.032	-4.3458	0.87601	-4.9609	7.01677e-07	5.56128e-05		Med12	42.1459	-6.47234	1.31983	-4.90394	9.39348e-07	7.44498e-05
Zfp512	448.406	-5.90858	1.19313	-4.95217	7.3389e-07	5.77647e-05		Zfp512	448.406	-6.11454	1.24806	-4.89925	9.6203e-07	7.57217e-05
Eps8l2	29.7735	-15.3511	3.1033	-4.94671	7.54764e-07	5.90009e-05		Zc3h6	99.2396	-8.96759	1.83995	-4.87382	1.0946e-06	8.55664e-05
Epb4.1l4b	583.49	-9.3171	1.89524	-4.91606	8.83028e-07	6.85122e-05		4933407L21Rik	23.7211	-17.0421	3.4986	-4.87112	1.10965e-06	8.61528e-05
Zfyve9	19.5738	-15.8658	3.22813	-4.91486	8.88443e-07	6.85122e-05		Zfp768	119.997	-7.30695	1.50172	-4.86572	1.14039e-06	8.79412e-05
Gpr176	192.248	-19.5566	4.00085	-4.8881	1.01812e-06	7.75913e-05		Lipt2	220.756	-8.56791	1.76468	-4.85523	1.20247e-06	9.14917e-05
Lrif1	323.643	-6.78281	1.38771	-4.88778	1.01978e-06	7.75913e-05		Ppig	11253.9	4.42189	0.910653	4.85573	1.19941e-06	9.14917e-05
Rnaseh1	132.893	-7.76877	1.5907	-4.88388	1.04021e-06	7.86218e-05		Kansl2	47.4544	-7.15396	1.47415	-4.85295	1.2164e-06	9.19388e-05
5830417I10Rik	88.6958	-5.80915	1.19408	-4.86496	1.14477e-06	8.53941e-05		Gga2	337.514	-6.27759	1.29773	-4.83736	1.31574e-06	9.87927e-05
Nrp	51.3764	-6.81815	1.40131	-4.86556	1.14132e-06	8.53941e-05		Cdkl2	27.697	16.6848	3.45474	4.82954	1.3685e-06	0.000102083
Col4a2	85.0185	-6.59422	1.35759	-4.85728	1.19007e-06	8.81964e-05		Pgp	1379.88	5.38825	1.1162	4.82733	1.38377e-06	0.000102552
Edc3	344.115	-7.49303	1.55791	-4.80968	1.51173e-06	0.000111312		Bccip	942.3	-3.37246	0.700197	-4.81645	1.46137e-06	0.000107604
Pag1	288.522	-6.32519	1.31662	-4.8041	1.55451e-06	0.000113728		Zfp280c	146.019	-7.20743	1.49792	-4.81164	1.49699e-06	0.00010952
Gnptab	517.264	-4.97502	1.03706	-4.79724	1.60868e-06	0.000116201		Mks1	79.9149	-10.5245	2.19209	-4.80114	1.57766e-06	0.000114687
Rpap3	699.691	-4.43172	0.923573	-4.79845	1.599e-06	0.000116201		Il13ra1	234.328	-7.78222	1.6229	-4.79527	1.62458e-06	0.000117351
Adnp2	208.849	-8.77566	1.83237	-4.78923	1.67421e-06	0.000120175		Arl3	3961.81	4.508	0.942673	4.78214	1.73435e-06	0.000124491
Angel1	34.0925	-7.89022	1.65198	-4.77622	1.7862e-06	0.000127412		Cabyr	12.2108	-20.0075	4.18667	-4.77886	1.76293e-06	0.000125752
Gm4944	505.693	-7.3581	1.54543	-4.76119	1.92457e-06	0.000136429		Brpf3	163.566	-7.09099	1.48539	-4.77384	1.80747e-06	0.000128128
Dtx1	45.6031	-7.55489	1.59332	-4.74161	2.1203e-06	0.000148564		Cd59b	6.54127	-19.954	4.1868	-4.76595	1.8797e-06	0.000132426
Hsp90ab1	29661.8	2.4826	0.523594	4.74146	2.12179e-06	0.000148564		A330076H08Rik	128.612	-9.64315	2.02953	-4.75142	2.01991e-06	0.000141431
Nwd1	62.6651	-9.23555	1.95483	-4.72448	2.30709e-06	0.000160554		Ggt7	33.0959	-7.62535	1.61241	-4.72916	2.25453e-06	0.000156896
Dnase1l1	206.48	-7.08681	1.50241	-4.71695	2.39404e-06	0.000165595		Pde8b	84.8691	-8.14739	1.72668	-4.71853	2.37549e-06	0.000164312
5730508B09Rik	337.731	-9.07983	1.93162	-4.70064	2.59346e-06	0.000178308		Rpl36a	5563.61	2.29965	0.490922	4.68434	2.80863e-06	0.000193101
Abcb6	122.625	-7.43449	1.58458	-4.69176	2.70866e-06	0.000185114		Rnf149	13562.1	5.50674	1.18269	4.65613	3.22216e-06	0.000220206
Mms19	192.911	-4.2645	0.910375	-4.68433	2.80877e-06	0.000190812		Vps9d1	143.135	-5.44621	1.17381	-4.63975	3.48835e-06	0.000236979
Clk2	131.471	-6.0934	1.3014	-4.6822	2.83809e-06	0.000191663		Tesk2	245.289	-7.47439	1.61189	-4.63705	3.53422e-06	0.000238675
Zfp839	132.836	-8.82169	1.88609	-4.67725	2.90754e-06	0.000195198		Map3k14	63.5914	-8.10068	1.74949	-4.6303	3.65129e-06	0.00024513
Nsun6	169.712	-7.27104	1.55761	-4.66809	3.04018e-06	0.00020291		Slc4a8	86.1461	-8.10908	1.75964	-4.60838	4.0582e-06	0.000270855
Def6	9.65262	17.4675	3.74842	4.65997	3.16251e-06	0.000209848		Zfp52	654.051	-7.95231	1.72928	-4.59862	4.25299e-06	0.000282205
Dis3l	99.0959	-6.73753	1.44675	-4.65701	3.20831e-06	0.000211656		Elf1	353.494	-5.5953	1.218	-4.59383	4.35181e-06	0.000287094
Cd59b	6.54127	-18.6565	4.00918	-4.65344	3.2645e-06	0.000214125		Tap2	87.8631	-7.57787	1.65377	-4.58218	4.60155e-06	0.000301147
Usp37	327.828	-7.69662	1.65649	-4.64634	3.37877e-06	0.000220354		Tmem104	24.9661	-7.1708	1.56518	-4.58145	4.61761e-06	0.000301147
Lgals4	16.6877	-16.6178	3.57848	-4.64382	3.42026e-06	0.000220539		Tcfl5	29.7244	-17.3888	3.80579	-4.56905	4.89931e-06	0.000317704
Slc39a9	659.61	-5.15926	1.11095	-4.64402	3.4169e-06	0.000220539		Mfsd8	206.274	-7.299	1.60341	-4.55217	5.30952e-06	0.000342359
Cacnb2	160.493	-6.66047	1.43512	-4.64105	3.46643e-06	0.000221861		Brk1	6259.27	4.14659	0.911639	4.5485	5.40296e-06	0.000346427
Mrpl13	2672.43	3.06878	0.661338	4.64026	3.47965e-06	0.000221861		Col4a2	85.0185	-6.40361	1.40903	-4.5447	5.50127e-06	0.00035076
Urb2	200.35	-7.95538	1.71686	-4.63367	3.59234e-06	0.000227774		AI314180	979.31	-3.68992	0.813089	-4.53815	5.67493e-06	0.000359822
Tap2	87.8631	-7.35246	1.59233	-4.61743	3.88529e-06	0.000244988		Acad12	36.9039	-8.5066	1.8768	-4.53251	5.8288e-06	0.000367537
Nradd	32.6409	-7.72506	1.67921	-4.60041	4.21669e-06	0.000264424		Gm5577	766.757	-5.99231	1.32956	-4.50699	6.57538e-06	0.000411555
Pde8b	84.8691	-7.61533	1.66157	-4.5832	4.57909e-06	0.00028558		Lrif1	323.643	-6.51981	1.44684	-4.50623	6.59901e-06	0.000411555
C530008M17Rik	409.342	-8.18276	1.79898	-4.54855	5.40156e-06	0.000331441		Ankrd45	116.113	-8.59687	1.91216	-4.4959	6.92757e-06	0.000424827
Grb14	267.127	-7.85073	1.72592	-4.54871	5.39759e-06	0.000331441		Chst3	477.784	-8.46563	1.88364	-4.49429	6.98015e-06	0.000424827
Rad54l2	66.5951	-7.43096	1.63324	-4.54982	5.36918e-06	0.000331441		Nubpl	415.979	-6.60835	1.46962	-4.49666	6.90305e-06	0.000424827
Dnm3	116.339	-8.55067	1.88098	-4.54585	5.47141e-06	0.000333931		Nudt16	97.7873	-7.38322	1.64267	-4.49464	6.96881e-06	0.000424827
Daglb	98.8309	-5.83467	1.28467	-4.54176	5.57871e-06	0.000336877		Zfp58	45.594	-8.6185	1.91789	-4.49375	6.99794e-06	0.000424827
Gan	194.138	-8.84336	1.94676	-4.54261	5.55618e-06	0.000336877		Aatk	75.3326	-7.88937	1.75737	-4.48931	7.14527e-06	0.000431476
Nudt16	97.7873	-7.1608	1.58044	-4.53088	5.8739e-06	0.000352836		Ppwd1	60.5033	-8.92967	1.99362	-4.47912	7.49524e-06	0.000450227
Atr	222.035	-5.37606	1.18904	-4.52135	6.14464e-06	0.000367166		Rims2	178.515	-6.05148	1.35148	-4.47768	7.54594e-06	0.000450899
Nphp3	25.3426	-7.63981	1.69207	-4.51506	6.32977e-06	0.000376259		Zfp839	132.836	-8.78389	1.96243	-4.47603	7.60433e-06	0.000452022
Ssx2ip	2641.72	-4.72127	1.04616	-4.51294	6.3934e-06	0.000378072		Senp7	361.269	-7.5449	1.68839	-4.46871	7.86937e-06	0.000465353
4930570G19Rik	106.102	-9.20409	2.04023	-4.51129	6.44343e-06	0.000379066		Mef2a	895.022	7.87569	1.76302	4.46715	7.92674e-06	0.000466329
Ggt7	33.0959	-7.02871	1.5587	-4.50935	6.50251e-06	0.00038058		Zdhhc21	931.633	-6.3995	1.43296	-4.46594	7.97173e-06	0.000466571
Prmt8	200.56	-8.97746	1.99362	-4.5031	6.69686e-06	0.000389955		AA387883	25.8985	15.3959	3.44926	4.46353	8.06212e-06	0.000469454
Zfp738	239.889	-6.65973	1.48276	-4.49143	7.07462e-06	0.000409861		Rpl24	4681.61	2.28142	0.51125	4.46243	8.10357e-06	0.000469472
Nkain4	93.456	-9.93152	2.22819	-4.45722	8.30309e-06	0.000476197		BC027231	99.6087	-7.57495	1.69924	-4.45785	8.27859e-06	0.000477189
Rhpn2	81.2354	-10.1012	2.26609	-4.45754	8.29057e-06	0.000476197		Rps18	12241.4	3.17254	0.712166	4.45478	8.39809e-06	0.000481645
Abca5	106.083	-7.99498	1.79775	-4.44721	8.69929e-06	0.000496425		Mettl18	231.134	-8.66322	1.94556	-4.45282	8.47497e-06	0.000483624
Fam126a	1222.13	-3.63172	0.816918	-4.44563	8.76349e-06	0.000497601		Akap5	236.969	-9.01501	2.02538	-4.45102	8.54627e-06	0.000485267
Fbln7	346.045	-10.1666	2.29021	-4.43918	9.0302e-06	0.000505204		Paf1	5119.44	5.33803	1.20582	4.42688	9.56065e-06	0.000539372
Gch1	46.998	-8.03729	1.81053	-4.4392	9.0296e-06	0.000505204		Ttf2	329.914	-7.27845	1.64442	-4.42613	9.59366e-06	0.000539372
Mum1l1	227.537	-7.15056	1.61022	-4.44074	8.96513e-06	0.000505204		Gramd1c	193.775	-7.44635	1.68756	-4.41249	1.0219e-05	0.00057171
Slc30a6	168.378	-4.77741	1.07832	-4.4304	9.40567e-06	0.000521102		Kcna6	193.953	-8.93875	2.02765	-4.40842	1.04128e-05	0.000579713
Unk	48.6558	-6.94418	1.56703	-4.43142	9.36157e-06	0.000521102		Cdk19	145.942	-8.6431	1.96494	-4.39865	1.08926e-05	0.000603234
Ofd1	725.052	-6.63728	1.49942	-4.42656	9.57479e-06	0.000527909		Il15ra	51.448	-8.1061	1.84326	-4.39769	1.0941e-05	0.000603234
Serpini1	573.152	-7.03102	1.58997	-4.42211	9.77408e-06	0.000536306		Adnp2	208.849	-8.37136	1.90794	-4.38764	1.1459e-05	0.000628756
Adck1	87.1978	-7.11374	1.6131	-4.40999	1.03376e-05	0.000564515		Ngef	70.5511	-9.40201	2.15019	-4.37263	1.22757e-05	0.000670346
Cish	68.8741	8.77697	1.99219	4.4057	1.05442e-05	0.000573055		Ninl	124.665	-7.55441	1.72884	-4.36964	1.2445e-05	0.000676355
Nudt5	132.509	-6.33674	1.43881	-4.40414	1.06204e-05	0.000574458		2900076A07Rik	77.378	-9.80654	2.24489	-4.36837	1.25176e-05	0.000677077
Pnp2	9.42281	-15.4457	3.51349	-4.3961	1.10213e-05	0.00059333		Prmt8	200.56	-9.0392	2.07815	-4.34963	1.36366e-05	0.000734123
Aatk	75.3326	-7.43035	1.69128	-4.39334	1.11623e-05	0.000598102		Sept2	20795.9	3.24505	0.747006	4.34407	1.39867e-05	0.000749437
Gm5141	148.934	-9.33556	2.12595	-4.39124	1.12704e-05	0.000601069		Hps4	74.7784	-8.55902	1.97801	-4.32707	1.51103e-05	0.00080211
Heph	61.6995	-9.91086	2.2596	-4.38611	1.15394e-05	0.000612556		Sav1	936.673	4.62687	1.06903	4.3281	1.50402e-05	0.00080211
Mettl18	231.134	-8.19048	1.86913	-4.38197	1.17611e-05	0.000621432		Atg16l1	298.213	-5.04356	1.16753	-4.31986	1.56128e-05	0.00082495
Fanci	348.158	-9.32376	2.12993	-4.3775	1.20048e-05	0.000631386		Krcc1	7540.56	3.39863	0.787322	4.3167	1.58382e-05	0.000833004
Ccdc103	110.167	-10.5578	2.41346	-4.37457	1.2167e-05	0.000636651		Gamt	20.0319	-5.4772	1.26985	-4.31325	1.60873e-05	0.000842222
Kcnc2	256.872	-8.61835	1.9705	-4.37369	1.22165e-05	0.000636651		Rps7	10539.1	1.7209	0.399112	4.31182	1.61919e-05	0.000843826
Dnajc16	67.9829	-6.97444	1.59627	-4.36921	1.24698e-05	0.00064397		A830010M20Rik	119.225	-9.97668	2.31767	-4.30461	1.67278e-05	0.000867794
Gga2	337.514	-5.42149	1.24061	-4.37004	1.24225e-05	0.00064397		Mob3c	96.7032	-8.84178	2.0547	-4.30319	1.68356e-05	0.000869433
Adrm1	117.994	2.44011	0.560363	4.35452	1.33362e-05	0.000682537		Tril	118.389	-8.09403	1.88298	-4.29851	1.71947e-05	0.00088398
Il1r1	250.093	-6.76187	1.55253	-4.35539	1.32833e-05	0.000682537		Fbln7	346.045	-10.2621	2.38935	-4.29492	1.74759e-05	0.000890415
Gramd1c	193.775	-7.03339	1.61697	-4.34974	1.36302e-05	0.000694471		Plcxd2	66.7663	-9.61135	2.23776	-4.29507	1.74638e-05	0.000890415
Supt3	79.8706	-5.87627	1.35131	-4.34858	1.37023e-05	0.000695041		Eif2s3x	1234.44	4.30363	1.00306	4.2905	1.78274e-05	0.000904287
Cep57l1	99.1687	-8.31987	1.91638	-4.34146	1.41539e-05	0.000714223		Pag1	288.522	-5.89144	1.37691	-4.27875	1.87949e-05	0.00094914
Coa4	44.6303	-7.57456	1.74539	-4.33974	1.42652e-05	0.000714223		Malt1	127.588	-10.4898	2.45686	-4.26959	1.95833e-05	0.0009846
Parpbp	256.781	-10.3044	2.3748	-4.33905	1.431e-05	0.000714223		Sec22c	235.682	-6.2606	1.46811	-4.2644	2.00436e-05	0.00100332
Zbtb1	178.021	-5.48447	1.26407	-4.33873	1.43308e-05	0.000714223		Zfp938	595.869	-5.24274	1.23042	-4.26093	2.03578e-05	0.0010146
Chodl	338.666	-9.48193	2.1865	-4.33657	1.44724e-05	0.000718145		Ltn1	1572.96	-4.1715	0.981056	-4.25205	2.11827e-05	0.00105112
Nfyb	818.683	-4.68972	1.08847	-4.30856	1.64319e-05	0.000811849		Unkl	70.8857	-6.18734	1.46047	-4.23654	2.26988e-05	0.00111185
Alg6	181.3	-7.11337	1.65206	-4.30575	1.66419e-05	0.000818682		Urb2	200.35	-7.57987	1.78901	-4.23692	2.26609e-05	0.00111185
Zc3h6	99.2396	-7.61028	1.77129	-4.29647	1.73538e-05	0.000850038		Zfp790	98.1102	-7.25338	1.71196	-4.2369	2.26628e-05	0.00111185
Ppp1r12c	294.379	-4.08384	0.95326	-4.28408	1.83496e-05	0.000894975		E4f1	95.8777	-7.10809	1.67938	-4.23256	2.31042e-05	0.00112687
2010107G23Rik	159.178	-9.48894	2.21731	-4.27948	1.87327e-05	0.000909774		Atl1	58.4852	-8.69969	2.05728	-4.22872	2.3502e-05	0.0011414
Hivep1	404.348	-5.04405	1.18091	-4.27131	1.94324e-05	0.000939755		5031426D15Rik	105.322	-7.30976	1.73058	-4.22388	2.4013e-05	0.00116128
Trp53inp1	2548.77	3.44779	0.809374	4.25982	2.04595e-05	0.000982993		Exoc1	664.531	-5.47496	1.29684	-4.22176	2.42401e-05	0.00116624
Vma21	5368.88	3.34691	0.785944	4.25845	2.05849e-05	0.000982993		Pcdh9	118.839	-7.82934	1.85485	-4.22102	2.43201e-05	0.00116624
Zfp938	595.869	-5.00192	1.1745	-4.25875	2.05575e-05	0.000982993		Dnajc16	67.9829	-6.99185	1.65694	-4.21975	2.44579e-05	0.00116794
Prrx2	50.2612	-8.06692	1.89627	-4.2541	2.09895e-05	0.000998139		Jmjd7	87.4887	-7.80733	1.85246	-4.21458	2.50242e-05	0.00118507
Dcaf15	42.9941	-4.91482	1.15768	-4.24542	2.18189e-05	0.00103327		Pax6os1	28.5977	13.4222	3.18466	4.21463	2.50191e-05	0.00118507
Btf3l4	1568.5	3.05134	0.719109	4.24322	2.20332e-05	0.00103484		1700026L06Rik	7.78335	17.7727	4.2272	4.20435	2.61828e-05	0.00123481
Il13ra1	234.328	-6.59697	1.55443	-4.24397	2.19601e-05	0.00103484		Col9a1	148.289	-8.82456	2.09947	-4.20324	2.6312e-05	0.0012358
5330426P16Rik	109.093	-8.64822	2.04008	-4.23916	2.24353e-05	0.0010494		Bcl7b	204.853	4.25345	1.01242	4.20128	2.65415e-05	0.00124147
1700052N19Rik	71.0798	-6.82534	1.61142	-4.23562	2.27927e-05	0.00105745		Arhgap39	40.1777	-6.51506	1.55192	-4.19805	2.69218e-05	0.00125411
Lrig2	178.013	-7.50187	1.77113	-4.23563	2.27911e-05	0.00105745		Cdk5rap1	110.519	-7.89664	1.88178	-4.19636	2.71242e-05	0.00125463
Zfp287	187.34	-9.99472	2.36213	-4.23123	2.32413e-05	0.0010739		Plekha3	3921.55	4.48736	1.06941	4.19612	2.71528e-05	0.00125463
Ncoa3	197.802	-5.5889	1.32392	-4.22147	2.42715e-05	0.00111249		Map1a	315.262	-4.80154	1.14499	-4.19351	2.74668e-05	0.00126403
Zfp661	346.44	9.88933	2.34227	4.22212	2.42016e-05	0.00111249		5330426P16Rik	109.093	-8.88097	2.12322	-4.18278	2.87962e-05	0.00131988
Nod1	61.9688	-7.06586	1.67722	-4.21284	2.5218e-05	0.00115125		Eif2s2	12895.7	3.43083	0.821197	4.17785	2.94281e-05	0.00134345
Tspyl1	2344.13	4.15965	0.987643	4.2117	2.53461e-05	0.00115249		Coa4	44.6303	-7.55183	1.81311	-4.16511	3.11197e-05	0.00141501
Ubac2	331.631	2.92059	0.695394	4.19991	2.67023e-05	0.00120934		Mto1	727.268	5.65546	1.36141	4.1541	3.26568e-05	0.00147902
2810055G20Rik	120.312	-8.06496	1.92223	-4.19562	2.72123e-05	0.00121843		Ubald1	224.263	5.14028	1.23809	4.1518	3.29878e-05	0.0014881
D830031N03Rik	66.0207	-9.50731	2.26606	-4.19553	2.72234e-05	0.00121843		Dynlt1a	647.593	5.74732	1.38525	4.14895	3.34007e-05	0.00149833
Tpd52l2	6295.05	3.09922	0.738506	4.19661	2.70938e-05	0.00121843		Gabbr1	159.282	-6.42486	1.54908	-4.14753	3.36084e-05	0.00149833
Zfp58	45.594	-7.7408	1.84641	-4.19234	2.76088e-05	0.00123085		Pros1	1201.23	-4.27102	1.02964	-4.14809	3.35258e-05	0.00149833
Knstrn	196.82	-8.99338	2.15046	-4.18207	2.88866e-05	0.00127847		Pip4k2b	198.995	-3.38466	0.816299	-4.14635	3.37824e-05	0.00150023
Mrpl20	3820.45	2.49958	0.597832	4.18108	2.90129e-05	0.00127847		Mir684-1	49.1055	3.47797	0.839482	4.143	3.42794e-05	0.0015164
Zfp790	98.1102	-6.87323	1.64369	-4.18159	2.89478e-05	0.00127847		Pcyt1b	367.709	5.44252	1.31709	4.13223	3.59267e-05	0.00158313
Recql5	22.1272	-6.66628	1.59481	-4.17998	2.91533e-05	0.00127972		Mbd5	126.528	-6.91388	1.67918	-4.11741	3.83159e-05	0.00166908
Bcl2l11	149.842	-7.8801	1.88598	-4.17826	2.93744e-05	0.00128448		Sh3bgrl3	473.1	3.95379	0.959899	4.11897	3.80575e-05	0.00166908
5031426D15Rik	105.322	-6.94444	1.66392	-4.17354	2.99899e-05	0.00130639		Stk11ip	45.4252	-7.36444	1.7884	-4.11788	3.82371e-05	0.00166908
Pgm1	241.785	4.86458	1.16707	4.16822	3.0699e-05	0.0013322		Fam92a	2542.7	4.12323	1.00165	4.11645	3.84759e-05	0.00166968
Fmn1	155.033	-8.25265	1.98167	-4.16448	3.12061e-05	0.00133932		Ttbk2	603.712	-6.23771	1.51709	-4.11162	3.9289e-05	0.00169851
Itfg2	28.3472	-6.87558	1.65137	-4.16356	3.13326e-05	0.00133932		Lce1l	168.212	-10.2559	2.49941	-4.10334	4.07224e-05	0.00175383
Stk11ip	45.4252	-7.16594	1.72103	-4.16374	3.13075e-05	0.00133932		Cadps	229.542	-6.66013	1.62441	-4.10003	4.13093e-05	0.00176578
Zfp280c	146.019	-5.99259	1.43893	-4.1646	3.119e-05	0.00133932		Prepl	771.511	5.07954	1.23887	4.10013	4.12918e-05	0.00176578
Slc25a36	696.313	7.08233	1.70326	4.15809	3.20919e-05	0.00136666		Ube2q2	153.974	-6.45932	1.57634	-4.09767	4.17337e-05	0.00177726
Eif2s3x	1234.44	3.96318	0.956311	4.14424	3.40949e-05	0.00144656		A330021E22Rik	173.265	-9.61522	2.35315	-4.0861	4.38676e-05	0.00186119
Usp35	35.0585	-8.21483	1.98755	-4.13315	3.57826e-05	0.00151254		Kat6b	609.365	-5.11781	1.25311	-4.08411	4.42468e-05	0.00187033
Mlh1	150.82	-6.11528	1.48131	-4.12829	3.65476e-05	0.00153918		Cds1	256.981	-8.12935	1.99276	-4.07945	4.51423e-05	0.00190114
Mks1	79.9149	-8.67755	2.10586	-4.12066	3.77788e-05	0.00158518		Mob3a	46.4363	6.27317	1.53989	4.07377	4.62584e-05	0.00194098
Hddc3	39.0241	-7.39063	1.79535	-4.11655	3.8458e-05	0.00160777		Chst10	89.876	-6.84702	1.68239	-4.06981	4.70519e-05	0.00196705
Mpc2	6237.39	2.60167	0.63374	4.10526	4.03857e-05	0.0016822		Casp3	179.054	-7.57175	1.86369	-4.06276	4.84951e-05	0.00200691
Wdr73	49.0639	-6.91543	1.68509	-4.10388	4.06272e-05	0.0016861		Cenpj	252.632	-8.62874	2.12313	-4.06416	4.82057e-05	0.00200691
Ercc6l2	509.255	-5.62118	1.37297	-4.09416	4.23699e-05	0.00173945		Endog	24.7017	-7.78649	1.91664	-4.06258	4.8533e-05	0.00200691
Golga3	121.898	-5.7515	1.40478	-4.09424	4.23561e-05	0.00173945		Med11	143.782	-6.0146	1.48158	-4.05959	4.91595e-05	0.00202548
Grk6	166.196	-4.0465	0.988042	-4.09548	4.21299e-05	0.00173945		Zfp37	207.8	-6.07258	1.49627	-4.05847	4.93944e-05	0.00202784
Exoc1	664.531	-5.06508	1.23758	-4.09274	4.26306e-05	0.00174388		A730020M07Rik	136.537	-10.0195	2.47839	-4.04274	5.28297e-05	0.00215338
Pcdh9	118.839	-7.24786	1.78028	-4.0712	4.6772e-05	0.00190646		Ttc23	575.997	5.43673	1.34478	4.04283	5.28102e-05	0.00215338
Npc1	541.944	-3.98299	0.98033	-4.06291	4.84657e-05	0.00196149		Tex30	608.777	-7.21989	1.7867	-4.04091	5.32453e-05	0.00216259
St6gal1	578.243	-5.84051	1.43745	-4.0631	4.84254e-05	0.00196149		Smpdl3b	326.287	-5.76723	1.42844	-4.03742	5.40419e-05	0.00218716
Cox7b	9941.89	2.38755	0.588119	4.05964	4.91483e-05	0.0019751		4933439C10Rik	32.4529	-7.83213	1.94183	-4.03338	5.49812e-05	0.00221731
Mir703	986.689	2.42804	0.598	4.06027	4.90168e-05	0.0019751		Asxl2	412.496	-4.7831	1.19051	-4.01769	5.87726e-05	0.00236187
Cyp24a1	275.46	-9.43368	2.32475	-4.05793	4.95105e-05	0.00198268		A130010J15Rik	111.265	-8.30651	2.06942	-4.01392	5.97175e-05	0.00239142
2810468N07Rik	35.8334	-7.5774	1.86925	-4.05371	5.04122e-05	0.00201173		E130307A14Rik	53.0268	-8.51649	2.12277	-4.01197	6.0214e-05	0.00239845
Scyl3	146.253	-5.44094	1.34473	-4.04612	5.20732e-05	0.00207077		Rpl37	5008.65	2.06371	0.514437	4.01158	6.03131e-05	0.00239845
Ptbp2	1697.38	-5.13855	1.27255	-4.03799	5.39104e-05	0.00213639		Tgfbr3	105.711	10.2984	2.57125	4.00523	6.19583e-05	0.00245531
Txnrd2	69.4429	-6.21046	1.54039	-4.03174	5.53655e-05	0.00217892		Tmem110	436.606	6.14799	1.53628	4.00186	6.28458e-05	0.00248187
Zfp768	119.997	-5.81277	1.44175	-4.03175	5.53626e-05	0.00217892		Aldh1a7	1052.73	-4.7304	1.18318	-3.99803	6.38713e-05	0.00251367
Agpat1	103.21	3.65098	0.907677	4.02233	5.76241e-05	0.00226001		Larp7	5399.61	4.62252	1.15888	3.98877	6.64168e-05	0.00260486
Tesk2	245.289	-6.20424	1.54284	-4.02131	5.78746e-05	0.00226206		Zfyve26	84.7505	-5.87513	1.47735	-3.9768	6.98485e-05	0.00273007
Fam219b	56.6365	-5.50394	1.36937	-4.01933	5.83635e-05	0.00227121		Ncoa5	427.211	-4.73432	1.19255	-3.9699	7.1904e-05	0.0027947
Rps20	12034.1	2.50079	0.62228	4.01875	5.85067e-05	0.00227121		Pdgfd	71.7877	-9.92564	2.50041	-3.96961	7.19918e-05	0.0027947
Klf10	510.76	-5.95074	1.48112	-4.01773	5.87621e-05	0.0022734		Set	12636.7	3.28517	0.82813	3.96697	7.27916e-05	0.00281617
Slco5a1	133.996	-10.2564	2.55884	-4.00823	6.11761e-05	0.00235879		Lace1	11.9471	-7.17177	1.80953	-3.96333	7.39126e-05	0.00284988
Abhd4	1818.48	2.86277	0.714902	4.00443	6.21683e-05	0.00238096		Anp32e	6232.75	2.83125	0.715271	3.95829	7.54871e-05	0.00289151
Cotl1	2546.13	2.49929	0.624065	4.00485	6.20555e-05	0.00238096		Rnaseh1	132.893	-6.5596	1.6572	-3.95826	7.5499e-05	0.00289151
Mpg	36.7359	-6.98665	1.74581	-4.00196	6.28192e-05	0.00239784		Setmar	60.5226	-8.779	2.22105	-3.95264	7.72944e-05	0.00295037
Zfyve26	84.7505	-5.6604	1.41724	-3.99395	6.49809e-05	0.00247209		Zfp799	50.6383	-9.00851	2.27993	-3.95122	7.77538e-05	0.00295802
Sec22c	235.682	-5.60186	1.40321	-3.99217	6.54709e-05	0.00248246		Gm5918	981.141	6.1472	1.5569	3.94836	7.86886e-05	0.00298363
Elmod2	111.008	-7.63338	1.91288	-3.99051	6.59312e-05	0.00249163		Zfp944	3764.29	6.67121	1.6912	3.94467	7.99108e-05	0.00301994
2810408I11Rik	133.335	-8.13758	2.04216	-3.98479	6.75399e-05	0.002544		Glt25d2	626.67	-6.03046	1.52942	-3.94297	8.04771e-05	0.0030313
Slc4a8	86.1461	-6.73924	1.69178	-3.98353	6.79003e-05	0.00254916		Hsp90ab1	29661.8	2.16258	0.549142	3.9381	8.21289e-05	0.00308334
Nrarp	196.276	-9.47366	2.37995	-3.98062	6.87368e-05	0.00257211		Cbx5	5919.47	3.72509	0.946449	3.93586	8.28998e-05	0.00309901
Cdk15	125.981	-9.63964	2.4246	-3.97576	7.01537e-05	0.00261655		Ctsk	96.6837	-15.7057	3.99098	-3.93531	8.30892e-05	0.00309901
Mbd4	43.4119	-7.62249	1.92063	-3.96873	7.22553e-05	0.00268615		Plcb1	357.777	-7.44593	1.89553	-3.92815	8.56004e-05	0.00318227
Wars2	35.1808	-7.98177	2.01992	-3.95152	7.76557e-05	0.00287755		Il1r1	250.093	-6.36362	1.62355	-3.91958	8.87038e-05	0.00328533
Pdgfd	71.7877	-9.46719	2.39744	-3.94888	7.85186e-05	0.00290011		Yaf2	4364.8	3.44431	0.878893	3.91892	8.89484e-05	0.00328533
Rnf149	13562.1	4.44821	1.1276	3.94486	7.98457e-05	0.00293961		Rian	64.6167	8.37825	2.13911	3.91669	8.97724e-05	0.00330507
Sardh	112.137	-5.01963	1.27283	-3.94369	8.02366e-05	0.0029445		Cspg4	102.14	-6.91111	1.76592	-3.91361	9.09278e-05	0.00332615
Lingo1	28.5471	-7.02503	1.78196	-3.9423	8.0703e-05	0.00294558		Dlgap5	663.541	9.86744	2.52112	3.91392	9.08109e-05	0.00332615
Znrf3	137.849	-5.24348	1.33013	-3.94207	8.07821e-05	0.00294558		Il18bp	21.9126	-7.41748	1.89678	-3.91057	9.20769e-05	0.00335742
Sdhc	6588	2.7469	0.697017	3.94094	8.1163e-05	0.00295004		Ptgs1	66.1587	-6.64971	1.7012	-3.90884	9.27401e-05	0.00337084
Zfp37	207.8	-5.64143	1.43256	-3.938	8.21653e-05	0.00297699		Dffa	22.9462	-7.69149	1.96915	-3.906	9.3838e-05	0.00339992
A330021E22Rik	173.265	-8.86364	2.25792	-3.92557	8.6523e-05	0.00312496		Crybg3	76.811	7.01269	1.79676	3.90297	9.50198e-05	0.00343103
Anapc13	1342.44	2.98484	0.761028	3.92211	8.77752e-05	0.00313143		Tma16	266.387	6.78452	1.73861	3.90226	9.5298e-05	0.00343103
Mfsd8	206.274	-6.0316	1.5374	-3.92326	8.73599e-05	0.00313143		Ppp3cc	214.02	-5.68314	1.45764	-3.89885	9.66488e-05	0.00346872
Mnat1	2276.08	3.10012	0.790013	3.92414	8.70413e-05	0.00313143		Slc25a47	50.265	10.5195	2.70033	3.89563	9.79447e-05	0.00350421
Ppil4	889.704	-4.67067	1.19088	-3.92205	8.77998e-05	0.00313143		Tmem255a	122.165	-7.99359	2.05608	-3.88779	0.000101162	0.00360802
Cep85	141.383	-6.00908	1.53444	-3.91615	8.99758e-05	0.00319129		Mad2l2	102.244	-4.05121	1.04231	-3.88678	0.000101583	0.00361175
Rnf219	163.006	-5.57965	1.42484	-3.91598	9.00374e-05	0.00319129		Cd38	112.366	-10.8664	2.80277	-3.87703	0.000105741	0.00374789
Zfp944	3764.29	6.30771	1.61242	3.91196	9.155e-05	0.00323486		Cdh20	85.3023	-7.07734	1.82815	-3.87132	0.000108247	0.00382084
Wdr26	7105.97	3.16703	0.810809	3.90601	9.38323e-05	0.00330527		Igsf10	74.427	-7.24672	1.87214	-3.87082	0.000108469	0.00382084
G6pdx	602.384	3.66601	0.940603	3.89751	9.71856e-05	0.00341286		Cox7b	9941.89	2.38449	0.616816	3.86581	0.00011072	0.00388633
Nek2	823.7	-9.55524	2.45322	-3.89498	9.82062e-05	0.00343812		Tha1	29.1503	-9.29946	2.40596	-3.86518	0.000111009	0.00388633
Cdk19	145.942	-7.3405	1.88548	-3.89318	9.89391e-05	0.00345319		Slc36a4	105.998	-11.2903	2.92472	-3.86031	0.000113245	0.0039525
Tmem255a	122.165	-7.6721	1.97216	-3.8902	0.000100163	0.00348524		A530054K11Rik	1109.61	7.68386	1.99136	3.85859	0.000114043	0.00395614
3110045C21Rik	36.6048	-6.5393	1.6815	-3.88896	0.000100673	0.00349236		Nod1	61.9688	-6.73684	1.74561	-3.8593	0.000113712	0.00395614
Tmem101	213.616	-4.73147	1.21733	-3.88675	0.000101596	0.00351367		Ankrd32	146.75	-5.51098	1.42903	-3.85644	0.000115052	0.00397906
Rpl24	4681.61	1.89158	0.487446	3.8806	0.000104199	0.00359282		2010107G23Rik	159.178	-8.90708	2.31066	-3.85477	0.000115837	0.00399412
Fam64a	177.135	-8.16927	2.10776	-3.8758	0.000106275	0.00365337		Eif5b	27325.3	3.2577	0.845865	3.85132	0.000117481	0.00402856
Sec61g	312.239	1.9403	0.501062	3.87238	0.000107778	0.00369392		Nipsnap3b	2445.3	5.12756	1.33142	3.8512	0.000117542	0.00402856
Pdzd2	27.4651	-6.996	1.80705	-3.8715	0.000108167	0.00369615		2810055G20Rik	120.312	-7.71506	2.004	-3.84983	0.000118198	0.0040389
Pip4k2b	198.995	-3.01906	0.780156	-3.86982	0.000108916	0.00371061		2300009A05Rik	1043.12	3.96228	1.02996	3.84703	0.000119557	0.00407313
Setmar	60.5226	-8.25005	2.13281	-3.86816	0.000109661	0.0037249		Enthd2	38.009	-6.56971	1.70907	-3.84402	0.000121033	0.00411116
Tacc2	183.849	-4.86917	1.26191	-3.85857	0.000114053	0.00386257		Rad54l2	66.5951	-6.51502	1.69685	-3.83947	0.000123301	0.00417578
Ankrd32	146.75	-5.27872	1.369	-3.8559	0.000115305	0.00388193		Fitm2	85.1722	-7.98328	2.08001	-3.83809	0.000123993	0.00418678
Chst10	89.876	-6.22444	1.61421	-3.85604	0.00011524	0.00388193		Alg5	1644.49	-3.34879	0.873513	-3.8337	0.000126229	0.00422882
Prkab2	108.272	-6.38412	1.6596	-3.84679	0.000119676	0.00400545		Lrig2	178.013	-7.0868	1.84901	-3.83275	0.00012672	0.00422882
Tril	118.389	-6.94901	1.80634	-3.84702	0.000119564	0.00400545		Slc1a1	32.0518	-8.83564	2.30432	-3.83438	0.00012588	0.00422882
Osbpl7	37.0889	-6.45953	1.68139	-3.84178	0.000122143	0.00407608		Thbs2	50.5377	-9.04802	2.36055	-3.83301	0.000126583	0.00422882
Ncapg	274.994	-6.79158	1.7715	-3.83381	0.000126173	0.00419828		Prrg2	396.589	4.48612	1.17333	3.8234	0.000131625	0.00437969
Ccdc15	173.368	-9.14683	2.38801	-3.83031	0.000127981	0.00424607		4932416H05Rik	86.0423	-7.9711	2.08535	-3.82244	0.00013214	0.00438405
Wdr7	604.431	-4.27565	1.11665	-3.82901	0.00012866	0.00425623		Fam126a	1222.13	-3.27226	0.856545	-3.8203	0.000133291	0.00440943
A430033K04Rik	33.5202	-8.88914	2.32367	-3.82548	0.000130517	0.00429276		Spock1	143.146	-9.01111	2.36015	-3.81803	0.000134524	0.00443736
Plod1	32.6062	-4.63126	1.21052	-3.82584	0.000130328	0.00429276		Pqlc1	109.989	-5.64529	1.47916	-3.81655	0.000135333	0.00445116
Nubpl	415.979	-5.37161	1.40532	-3.82235	0.000132187	0.00433521		Rnft2	39.2121	-6.9036	1.8092	-3.81582	0.00013573	0.00445141
Abcg2	548.003	-5.68855	1.48912	-3.82008	0.00013341	0.0043549		Dopey1	153.132	-4.22453	1.10733	-3.81508	0.000136141	0.0044521
Casp3	179.054	-6.82713	1.78729	-3.81982	0.000133551	0.0043549		Zc3h11a	2583.48	-3.29387	0.864003	-3.81234	0.00013766	0.00447609
Csmd1	59.9459	-8.65836	2.26752	-3.81843	0.000134305	0.00435837		Zfp759	81.9098	-10.9436	2.87039	-3.81258	0.000137525	0.00447609
Piga	130.886	-8.30463	2.17504	-3.81815	0.000134454	0.00435837		9130023H24Rik	570.277	-5.7315	1.50435	-3.80995	0.000138996	0.00449902
Rps7	10539.1	1.45271	0.380539	3.81751	0.000134803	0.00435837		Nphp3	25.3426	-6.6901	1.75609	-3.80967	0.000139153	0.00449902
Jmjd7	87.4887	-6.80084	1.78203	-3.81635	0.000135438	0.00436501		Mms19	192.911	-3.62071	0.952611	-3.80083	0.000144215	0.0046495
Ypel5	6788.66	4.21331	1.10419	3.81574	0.000135773	0.00436501		Snhg7	43.3851	-6.18437	1.62929	-3.79573	0.000147208	0.00473265
A130010J15Rik	111.265	-7.58104	1.98767	-3.81403	0.000136717	0.00437074		Kdelc1	127.057	-5.58034	1.47136	-3.79264	0.000149057	0.00477861
Fam72a	85.7058	-7.64414	2.00414	-3.81418	0.000136637	0.00437074		Kras	7036.08	3.5133	0.927458	3.78809	0.000151807	0.00485315
Mllt10	367.75	-4.75493	1.24825	-3.80927	0.000139375	0.00444327		Ing1	1766.9	4.34196	1.14751	3.7838	0.000154453	0.00492395
Kif11	531.421	-8.22406	2.1605	-3.80655	0.000140916	0.00446743		St6galnac4	143.367	-5.14629	1.36155	-3.77973	0.000156997	0.00499111
Yaf2	4364.8	3.1903	0.837987	3.8071	0.000140606	0.00446743		Mbd4	43.4119	-7.54899	1.99855	-3.77723	0.000158579	0.0050274
Aldh2	500.48	2.41986	0.636017	3.8047	0.000141974	0.00447993		Agpat1	103.21	3.59015	0.950936	3.77539	0.000159758	0.00505073
Tspan13	386.502	-4.53597	1.19227	-3.80449	0.000142095	0.00447993		AU022252	139.703	-7.20953	1.91132	-3.77202	0.000161929	0.00510525
Prr11	59.8324	-8.82748	2.32214	-3.80144	0.000143856	0.00452294		Gm5113	58.4756	-9.55143	2.53328	-3.77038	0.000162997	0.00511067
Plk1	138.307	-7.68563	2.02282	-3.79947	0.000145008	0.00454663		Mnat1	2276.08	3.12395	0.82854	3.77043	0.000162969	0.00511067
Man2a2	469.574	-3.78747	0.999154	-3.79068	0.000150238	0.00469773		Nupr1	427.369	9.27986	2.46364	3.76672	0.000165405	0.00517197
Mtr	116.285	-6.88604	1.81756	-3.78861	0.000151495	0.00471385		Foxred2	93.0193	-7.60175	2.02055	-3.76221	0.000168418	0.00525178
Ninl	124.665	-6.28267	1.65837	-3.78847	0.00015158	0.00471385		Ptp4a2	13772.9	2.69168	0.715656	3.76114	0.000169141	0.00525997
Usp6nl	44.5067	-6.53907	1.72657	-3.78732	0.000152278	0.00472269		Vash1	17.6932	-6.21632	1.65316	-3.76027	0.000169731	0.00526396
Mdc1	268.692	-5.83532	1.54235	-3.78341	0.000154697	0.00478469		Clec18a	12.775	13.4013	3.56795	3.756	0.000172647	0.00531111
Ankrd44	68.8357	-7.95595	2.10803	-3.77411	0.00016058	0.00495324		Lrr1	91.1942	15.9924	4.25661	3.75708	0.000171906	0.00531111
Mthfd2l	202.582	-5.03442	1.33532	-3.77019	0.000163125	0.00501819		Znrf3	137.849	-5.21269	1.38758	-3.75668	0.000172182	0.00531111
Tusc2	371.373	-3.62477	0.962107	-3.76753	0.000164868	0.00505817		Dnm3	116.339	-7.35595	1.95922	-3.75453	0.00017367	0.00532823
Mrpl1	363.428	-5.10191	1.35458	-3.7664	0.000165616	0.0050675		Cd274	55.7894	-8.27266	2.2043	-3.75296	0.000174759	0.00533296
Npat	805.975	-4.42546	1.17523	-3.76562	0.000166139	0.00506989		Letm2	255.694	-7.79849	2.07775	-3.75334	0.000174493	0.00533296
Cmtm8	94.0452	-9.61361	2.55763	-3.75879	0.000170737	0.00519632		St6gal1	578.243	-5.65073	1.50628	-3.75145	0.000175812	0.00535079
Hmgcll1	240.082	-7.92409	2.1107	-3.75425	0.00017386	0.00527731		Hoga1	40.6031	-8.99687	2.40171	-3.74603	0.000179653	0.00545313
Lamb1	199.107	-7.58345	2.02286	-3.74888	0.000177629	0.00537739		Shc4	63.3565	-9.64149	2.5751	-3.74413	0.000181022	0.00548013
Pgp	1379.88	3.98647	1.06361	3.74806	0.000178206	0.0053806		Gpr155	132.756	-8.08207	2.16037	-3.74106	0.000183243	0.00553268
Tmem256	859.984	2.11984	0.565904	3.74593	0.000179725	0.00541213		Rps20	12034.1	2.44057	0.652644	3.73951	0.00018438	0.00555231
Cep250	128.396	-4.56595	1.22141	-3.73826	0.000185298	0.00556527		Dopey2	120.364	-6.16748	1.65023	-3.73735	0.000185967	0.00558537
Spock1	143.146	-8.44691	2.26188	-3.73447	0.000188113	0.00560804		Slc16a1	1619.48	-3.75157	1.00493	-3.73317	0.000189083	0.00566405
Vash1	17.6932	-5.96478	1.59727	-3.73436	0.000188196	0.00560804		Btf3l4	1568.5	2.81464	0.754092	3.73249	0.000189598	0.00566461
Zfp354a	166.571	7.74516	2.0738	3.73476	0.000187892	0.00560804		Melk	526.265	9.68427	2.59566	3.73094	0.000190765	0.0056846
Zfp111	84.7678	-8.26677	2.21879	-3.7258	0.000194695	0.00578661		Atg9a	31.6555	-5.33295	1.43402	-3.71889	0.000200098	0.00592086
Tbc1d23	549.898	-4.4697	1.20044	-3.7234	0.000196559	0.00582682		Endov	157.284	-5.05907	1.36042	-3.71874	0.000200217	0.00592086
Slco3a1	379.005	-4.29164	1.15335	-3.72103	0.00019841	0.00586646		Mthfd2	422.084	6.4455	1.73327	3.7187	0.00020025	0.00592086
Sertad4	834.115	-5.16235	1.39032	-3.71307	0.000204759	0.00603853		Sdhc	6588	2.71493	0.731023	3.71388	0.000204109	0.00601936
Itga1	1648.51	-3.4631	0.934304	-3.70661	0.000210051	0.00617864		Gm3604	98.1459	8.3974	2.26348	3.70996	0.000207295	0.00609756
Gmip	64.961	-8.90893	2.40573	-3.70321	0.00021289	0.00624605		Ncl	10561	2.24509	0.605419	3.70833	0.000208633	0.00612114
Mob3c	96.7032	-7.30924	1.97447	-3.70187	0.000214014	0.00626293		A930001C03Rik	87.5143	-6.88897	1.86098	-3.70181	0.00021407	0.00626456
Tspyl4	4588.39	3.90757	1.05726	3.69593	0.000219086	0.00639497		Igf2r	439.148	-4.18508	1.13085	-3.70084	0.000214888	0.00627241
March3	39.9803	-7.93892	2.14845	-3.69518	0.000219727	0.0063973		1810009A15Rik	786.478	4.22392	1.14435	3.6911	0.000223289	0.00645163
Tango2	493.938	-4.88631	1.32353	-3.69186	0.000222617	0.00646495		Fbf1	81.7177	-4.55209	1.23308	-3.69164	0.000222811	0.00645163
Fezf2	44.1726	-8.38261	2.27178	-3.68989	0.000224354	0.00649887		Megf11	185.914	-6.91143	1.87158	-3.69284	0.000221763	0.00645163
Bend3	224.157	-6.08218	1.64944	-3.68742	0.000226542	0.00652157		Rhpn2	81.2354	-8.72164	2.36254	-3.69164	0.000222811	0.00645163
Prpf40b	35.3208	-5.64029	1.52929	-3.68818	0.000225866	0.00652157		Mcph1	36.869	-7.11841	1.93122	-3.68596	0.00022784	0.0065665
Rnase4	67.8013	6.79021	1.84163	3.68707	0.000226852	0.00652157		Rpap3	699.691	-3.56637	0.967858	-3.6848	0.000228878	0.00657981
Tsr2	755.059	-4.46825	1.21304	-3.6835	0.000230052	0.00659695		Pla2g5	247.545	-6.05781	1.64607	-3.68017	0.000233079	0.0066813
Bcs1l	82.7867	-5.23355	1.42169	-3.6812	0.000232135	0.00663999		Rpgrip1	3444.41	5.25371	1.42779	3.67962	0.000233579	0.0066813
1700030K09Rik	37.3079	-4.94605	1.3441	-3.67982	0.0002334	0.00664286		Pde4d	1701.92	5.54375	1.51119	3.66848	0.000243998	0.00694886
Cdk5rap1	110.519	-6.65231	1.80753	-3.68033	0.000232933	0.00664286		Wdr73	49.0639	-6.42726	1.7521	-3.66832	0.000244151	0.00694886
Aff4	3077.09	2.3392	0.635865	3.67877	0.000234358	0.00665356		Upf3b	2587.8	3.90827	1.06574	3.6672	0.000245217	0.00696185
Slc2a4rg-ps	62.0775	-9.42525	2.56319	-3.67715	0.000235854	0.00667133		Adck1	87.1978	-6.15275	1.67891	-3.66472	0.000247613	0.00701242
Tgfbr2	815.538	-3.58214	0.974248	-3.67683	0.000236153	0.00667133		Pms1	68.9788	-8.01463	2.18976	-3.66005	0.000252163	0.00710601
Cyp20a1	24.3805	-6.65522	1.8119	-3.67307	0.000239656	0.00675355		Slc1a2	4052.62	-5.11233	1.39675	-3.66017	0.000252048	0.00710601
Rabl3	28.1292	-7.9675	2.17093	-3.67009	0.000242468	0.00681598		Efr3b	70.5416	-7.44366	2.0352	-3.65745	0.000254735	0.00716082
4933439C10Rik	32.4529	-6.84751	1.86962	-3.66252	0.000249751	0.00700345		Gan	194.138	-7.42598	2.03131	-3.65575	0.00025643	0.00718271
D330050G23Rik	47.7015	-9.13484	2.49949	-3.65468	0.000257507	0.00720325		Hint1	15508.6	2.72062	0.744272	3.65541	0.000256773	0.00718271
Zfp952	98.0144	6.694	1.8349	3.64816	0.000264122	0.00737022		Cenpl	151.569	5.87836	1.60937	3.65259	0.000259612	0.00724437
Bard1	36.8971	-8.26364	2.26768	-3.64409	0.00026834	0.00746967		Mettl5	1674.81	4.15744	1.14057	3.64505	0.000267338	0.00743284
Slc25a47	50.265	9.31988	2.56249	3.63704	0.000275788	0.00765831		Wdr7	604.431	-4.2652	1.17024	-3.64473	0.000267668	0.00743284
Med7	4164.8	3.84161	1.05771	3.63203	0.000281204	0.00778976		Arl5a	549.392	-2.88246	0.791743	-3.64064	0.000271956	0.00753358
Ngef	70.5511	-7.4977	2.06642	-3.62834	0.000285247	0.00788261		Obsl1	25.8815	-8.23638	2.26297	-3.63963	0.000273026	0.00754491
Kif23	269.384	-6.46404	1.78203	-3.62734	0.000286351	0.00789402		Ankrd44	68.8357	-7.96866	2.19624	-3.62832	0.000285267	0.00786414
Orai2	32.6249	-4.96842	1.37012	-3.62626	0.000287555	0.00790811		Taldo1	8237.22	3.12001	0.860155	3.62727	0.000286434	0.00787729
Dio2	127.225	-7.10728	1.96575	-3.61556	0.000299697	0.00822223		Sec61b	2515.74	2.08364	0.575252	3.62213	0.000292183	0.00801607
Tnks1bp1	25.8964	-6.60858	1.82979	-3.61166	0.000304246	0.00832699		Mettl8	27.67	-8.13688	2.24799	-3.61963	0.000295021	0.00807452
Arl3	3961.81	3.24422	0.898657	3.61007	0.00030611	0.00835797		Gm16516	18.4068	-5.97013	1.65298	-3.61174	0.000304148	0.0083044
Gm3604	98.1459	7.71961	2.13969	3.60781	0.00030879	0.00841102		Clic1	1612.82	1.81731	0.503452	3.60971	0.000306544	0.00834986
A330076H08Rik	128.612	-7.03213	1.95057	-3.60516	0.000311959	0.00846291		Alg6	181.3	-6.22123	1.72581	-3.60481	0.000312382	0.0084886
Emc1	3618.86	-3.16032	0.876654	-3.60498	0.000312178	0.00846291		Secisbp2	107.1	-4.54596	1.2638	-3.59705	0.00032185	0.00872512
Atf5	6240.12	3.22621	0.895491	3.60273	0.000314894	0.00851633		Itga1	1648.51	-3.52102	0.979736	-3.59385	0.00032583	0.00881207
Lxn	8136.16	1.86075	0.517074	3.59861	0.000319927	0.00863198		Lrp6	457.744	-4.13068	1.14982	-3.59247	0.000327557	0.00883784
Tmod1	135.518	-7.51023	2.08895	-3.59522	0.000324114	0.00872432		Ptma	3814.12	3.06676	0.854229	3.59009	0.000330566	0.00889799
Dnmbp	313.323	-4.05501	1.12925	-3.5909	0.000329543	0.00882881		Nsun2	3136.24	4.39448	1.22437	3.58918	0.000331721	0.00890808
Psmb5	2141.97	2.60918	0.726554	3.59117	0.000329194	0.00882881		Reep1	226.193	-5.61065	1.56523	-3.58455	0.000337663	0.00904636
Srfbp1	72.4231	-7.46058	2.07953	-3.58764	0.000333691	0.00889816		Polr3a	35.6889	-6.3439	1.77054	-3.58303	0.000339636	0.00907791
Wiz	38.005	3.41011	0.950496	3.58772	0.000333581	0.00889816		Eif4a1	2525.51	2.48477	0.693704	3.58188	0.000341124	0.00908828
Rpl13a	11420.5	1.66799	0.465271	3.58498	0.000337104	0.00896823		Psmd5	2231.6	3.55387	0.992282	3.58151	0.000341617	0.00908828
Kcna6	193.953	-6.96456	1.94383	-3.58291	0.000339788	0.00897686		Cntn1	165.511	-10.2075	2.85298	-3.57785	0.000346434	0.009195
Nupl2	119.383	-6.02033	1.6798	-3.58397	0.000338412	0.00897686		Ccdc41	139.17	-6.56719	1.83583	-3.57723	0.000347249	0.00919524
Sox9	9014.44	3.05187	0.851726	3.58316	0.000339468	0.00897686		Tmem256	859.984	2.12202	0.593436	3.57583	0.00034912	0.00922339
Cdc20	232.115	-6.67266	1.86443	-3.57893	0.000345	0.00909349		Ankrd29	725.881	-5.25275	1.46977	-3.57387	0.000351749	0.00925004
Clcn7	452.05	-3.83381	1.07318	-3.57239	0.000353736	0.00924747		Dgke	163.35	-5.66873	1.58609	-3.57403	0.000351535	0.00925004
Cnnm4	39.5083	-6.75759	1.89109	-3.57339	0.000352395	0.00924747		Pnmal2	94.9318	-5.733	1.60475	-3.57253	0.000353555	0.00927616
Tep1	83.6466	-6.19962	1.73542	-3.5724	0.000353727	0.00924747		Pamr1	49.7263	-8.73308	2.44642	-3.56973	0.000357346	0.0093541
Tube1	42.4065	9.47291	2.65189	3.57214	0.000354082	0.00924747		Rab11fip1	31.6858	-7.53749	2.11214	-3.56865	0.000358826	0.00937134
Prokr1	20.7597	-7.05959	1.98018	-3.56512	0.000363689	0.00947666		Itm2a	181.151	-9.33157	2.61738	-3.56524	0.00036353	0.00947252
Ehmt1	234.58	-3.66729	1.02898	-3.56401	0.000365234	0.00949525		Mis12	1675.06	4.78758	1.34389	3.56248	0.000367363	0.00955061
L3mbtl2	162.874	-4.32451	1.21602	-3.55627	0.000376162	0.00975714		B3galt1	347.833	6.24922	1.75538	3.56005	0.000370785	0.00961766
Zfp647	112.32	-8.58611	2.42172	-3.54546	0.000391933	0.0101431		Pofut2	57.9279	2.64923	0.744378	3.55899	0.000372286	0.0096347
Malt1	127.588	-8.35285	2.35645	-3.54467	0.000393108	0.0101506		AI464131	139.728	-7.07307	1.98943	-3.55533	0.000377512	0.00973396
Eif2s2	12895.7	2.77456	0.782967	3.54365	0.000394632	0.0101669		Gm20743	80.9511	-8.56455	2.40989	-3.55392	0.000379533	0.00973396
Tenm4	38.2684	-8.30264	2.34448	-3.54136	0.000398063	0.0102322		Gpr85	1130.46	4.11929	1.15904	3.55404	0.000379358	0.00973396
Snx15	80.93	-4.74974	1.34278	-3.53724	0.000404333	0.01037		Prrx2	50.2612	-7.01033	1.97215	-3.55467	0.000378458	0.00973396
Mtus2	41.5292	-8.79214	2.48661	-3.53579	0.000406565	0.0104039		2310061J03Rik	19.1397	-6.82527	1.92172	-3.55164	0.000382842	0.00978803
Gnas	24660.9	2.30032	0.650788	3.53468	0.000408275	0.0104243		5430417L22Rik	2202.41	-3.32	0.934872	-3.55128	0.000383357	0.00978803
Serpinb5	67.5512	-8.54089	2.41698	-3.5337	0.000409791	0.0104396		Hmgcll1	240.082	-7.80353	2.19971	-3.54753	0.000388865	0.00986664
Mmp15	59.0506	-5.57819	1.5798	-3.53095	0.000414069	0.0105251		Rac1	8608.06	2.25779	0.636327	3.54816	0.000387939	0.00986664
Gas2l3	77.9298	-5.99078	1.69799	-3.52815	0.000418473	0.0106134		Rpl10	5882.43	2.52143	0.710779	3.54742	0.000389029	0.00986664
Ryk	4174.19	2.5052	0.710635	3.5253	0.000423006	0.0107046		4930570G19Rik	106.102	-7.53812	2.12583	-3.54596	0.000391185	0.00987742
St6galnac4	143.367	-4.58601	1.3015	-3.52364	0.000425664	0.010748		Shmt2	24.4837	4.74385	1.33765	3.5464	0.000390533	0.00987742
Iqgap3	43.4495	-9.02902	2.56453	-3.52073	0.000430364	0.0108427		Ephb1	899.398	5.48948	1.54963	3.54244	0.000396439	0.00997695
Dnahc9	35.9458	-9.42589	2.67962	-3.51762	0.000435438	0.0109464		Mmp15	59.0506	-5.82615	1.6448	-3.54215	0.000396875	0.00997695
Xylt1	50.3594	-8.45318	2.40477	-3.51518	0.000439459	0.0110232		Prkab2	108.272	-6.11834	1.72864	-3.5394	0.000401041	0.0100595
Akap5	236.969	-6.80629	1.94088	-3.5068	0.000453529	0.0113512		2210404O09Rik	133.988	-6.18679	1.74842	-3.53851	0.000402389	0.0100712
Iqcc	68.3984	-7.83618	2.23578	-3.5049	0.000456778	0.0114075		Abhd3	79.7283	-6.87453	1.94348	-3.53723	0.000404351	0.0100982
Bend7	55.829	-6.90035	1.97023	-3.50231	0.000461251	0.011494		Phf21a	177.13	-3.89606	1.10247	-3.53394	0.000409411	0.0102022
Ndufb4	2083.09	2.2304	0.637276	3.4999	0.000465433	0.0115729		BC026590	128.335	-5.83331	1.65151	-3.53211	0.00041226	0.0102285
Bbs5	30.3069	-6.83948	1.95501	-3.49844	0.00046799	0.0116112		Hnrnpul1	11.3371	-6.95741	1.96948	-3.53262	0.000411469	0.0102285
Srbd1	80.7549	-5.08635	1.45447	-3.49705	0.000470428	0.0116464		Hdac9	147.94	-5.12942	1.45503	-3.5253	0.000423001	0.0104496
Pde3b	90.6966	-5.6749	1.62375	-3.49494	0.000474166	0.0117135		Slc35e2	468.589	-3.90906	1.10886	-3.5253	0.000423002	0.0104496
Lrrc4b	40.2174	3.76959	1.07979	3.49104	0.000481141	0.0118602		Cadm2	1505.29	-3.96178	1.12425	-3.52394	0.000425186	0.0104809
Rnmtl1	36.9996	-6.7002	1.91984	-3.48999	0.000483045	0.0118814		Mtmr7	244.782	-5.65327	1.60506	-3.52215	0.000428063	0.0105291
H2-DMa	37.1742	-6.11273	1.75337	-3.48628	0.000489794	0.0119929		Thap4	376.254	4.91099	1.39534	3.51956	0.000432263	0.0106095
Ptpmt1	2880.17	2.67206	0.766562	3.48577	0.000490727	0.0119929		Slc35c1	47.5783	-5.24363	1.49243	-3.51348	0.000442281	0.0108089
Rb1	2104.64	2.5713	0.737436	3.48681	0.00048881	0.0119929		Tpd52l2	6295.05	2.72166	0.774517	3.51401	0.000441401	0.0108089
B3galt1	347.833	5.82234	1.67272	3.48077	0.000499971	0.0121667		Cotl1	2546.13	2.29825	0.654465	3.51165	0.00044534	0.0108604
Mrpl52	853.3	2.44881	0.703487	3.48096	0.000499618	0.0121667		Zfp74	231.788	-5.07786	1.44675	-3.50984	0.000448374	0.0109111
Zfp341	43.0529	9.09399	2.61355	3.47956	0.000502239	0.0121959		Osgin2	185.826	-4.29146	1.22335	-3.50796	0.000451554	0.0109418
Tspan15	182.187	-4.45679	1.28144	-3.47794	0.000505276	0.0122435		Vma21	5368.88	2.89172	0.824258	3.50827	0.000451035	0.0109418
Pms1	68.9788	-7.29939	2.10107	-3.47412	0.000512526	0.0123929		Npc1	541.944	-3.60226	1.0276	-3.50549	0.000455761	0.0110203
Ap5z1	56.5538	-4.42985	1.27577	-3.47231	0.000516009	0.0124264		Rpl22l1	4999.86	2.52813	0.722062	3.50126	0.000463064	0.0111733
Pgap1	172.419	-5.32383	1.53324	-3.47226	0.000516089	0.0124264		Atg4d	42.1282	-4.75673	1.35989	-3.49787	0.000468988	0.0112923
Brd8	1102.76	-3.93524	1.13362	-3.47139	0.000517776	0.0124293		Ccdc85a	181.633	-6.17461	1.76733	-3.49375	0.000476285	0.0114439
Unkl	70.8857	-4.86518	1.40164	-3.47107	0.000518386	0.0124293		Ppp2cb	2881.12	1.59193	0.45601	3.49099	0.000481237	0.0115386
Mdk	15.2075	-6.60956	1.90455	-3.4704	0.000519687	0.0124344		Alg14	237.518	4.78327	1.37133	3.48805	0.000486566	0.0115804
Paf1	5119.44	3.98734	1.14955	3.46859	0.000523191	0.012492		Gpc2	75.7043	-7.31242	2.09621	-3.4884	0.000485922	0.0115804
9130023H24Rik	570.277	-4.97823	1.43556	-3.4678	0.000524745	0.012503		Malsu1	1231.42	2.864	0.82095	3.48864	0.000485484	0.0115804
AI464131	139.728	-6.61933	1.91018	-3.4653	0.000529648	0.0125791		Maml3	46.7834	-6.38054	1.8294	-3.48779	0.000487039	0.0115804
Ska3	76.9234	-6.34405	1.83087	-3.46504	0.000530146	0.0125791		Ndufb4	2083.09	2.33045	0.66836	3.48682	0.000488796	0.011598
2900060B14Rik	51.8734	7.38439	2.13278	3.46234	0.000535509	0.01268		Anapc16	2951.64	3.31525	0.951038	3.48593	0.000490435	0.0116127
Cyth1	40.7818	-6.32934	1.82862	-3.46127	0.000537641	0.0127041		Itgb1bp2	8.33978	-14.7428	4.23092	-3.48454	0.000492986	0.011649
A030009H04Rik	33.2008	-7.1779	2.07475	-3.45965	0.000540882	0.0127543		Inadl	92.5813	-5.34362	1.53491	-3.4814	0.000498793	0.0117198
Polr3f	602.486	-4.37654	1.26606	-3.4568	0.000546622	0.0128631		Nprl2	137.519	-5.2486	1.50767	-3.48126	0.000499065	0.0117198
Psmd5	2231.6	3.26987	0.94609	3.4562	0.000547855	0.0128656		Ppil4	889.704	-4.34649	1.24852	-3.4813	0.000498978	0.0117198
Cdc25c	213.645	-7.70776	2.23234	-3.45277	0.000554871	0.0130036		Gpr30	47.3688	-8.47004	2.43423	-3.47955	0.000502254	0.0117705
Cerk	186.674	-3.64218	1.0552	-3.45165	0.000557163	0.0130305		Hivep1	404.348	-4.30332	1.23737	-3.4778	0.000505548	0.0117766
Mrps2	1134.91	3.59265	1.04113	3.45073	0.000559079	0.0130486		Mrpl52	853.3	2.56616	0.737785	3.4782	0.000504793	0.0117766
Arhgap22	145.597	-6.84504	1.98462	-3.44904	0.000562592	0.0131038		Ryk	4174.19	2.59201	0.745309	3.47777	0.000505612	0.0117766
Cdca8	630.751	-8.05831	2.34028	-3.44331	0.000574647	0.0133573		Wdr60	214.226	-4.87303	1.40145	-3.47714	0.000506797	0.0117802
Endog	24.7017	-6.35637	1.8467	-3.44201	0.000577403	0.0133941		Angel1	34.0925	-5.96702	1.71644	-3.4764	0.000508195	0.0117887
Immp1l	6207.33	2.60758	0.758091	3.43966	0.000582441	0.0134836		Chdh	37.1128	-6.65619	1.91713	-3.47196	0.000516674	0.011961
Gpr30	47.3688	-8.02853	2.33478	-3.43866	0.000584599	0.0135061		Plcd1	168.344	-4.4541	1.28424	-3.46829	0.000523778	0.012101
Reep1	226.193	-5.14379	1.49616	-3.438	0.000586029	0.0135118		Zik1	38.8913	-8.11617	2.34227	-3.46509	0.000530051	0.0122212
4932416H05Rik	86.0423	-6.8758	2.00122	-3.43581	0.000590787	0.0135899		Vapa	7022.71	2.49752	0.721601	3.46108	0.000538007	0.0123796
Vit	670.885	5.43961	1.58343	3.43535	0.000591799	0.0135899		Csmd1	59.9459	-8.17955	2.36368	-3.46051	0.000539158	0.0123811
Fam193b	64.2589	-5.41341	1.57624	-3.43438	0.000593921	0.0136113		Reln	119.03	-6.95316	2.01112	-3.45735	0.000545512	0.0125019
Fam132b	38.4659	-8.2958	2.41654	-3.43293	0.0005971	0.0136567		4833420G17Rik	265.883	-4.38382	1.26865	-3.45549	0.000549293	0.0125427
Scamp5	182.968	-1.99082	0.58067	-3.42849	0.000606956	0.0137992		Rngtt	305.55	-4.65286	1.34655	-3.45539	0.000549493	0.0125427
Spin4	80.0845	-7.78138	2.26929	-3.429	0.000605818	0.0137992		Nudt5	132.509	-5.18752	1.50342	-3.45048	0.000559588	0.0127476
Vdac1	4213.73	1.76478	0.514628	3.42923	0.000605296	0.0137992		Mybl2	42.9043	10.1215	2.93567	3.44776	0.000565261	0.0128257
Rai14	674.686	-3.7784	1.10245	-3.42729	0.00060963	0.0138324		Pagr1a	101.343	-4.07139	1.18077	-3.44808	0.00056459	0.0128257
Bcdin3d	115.577	-6.98075	2.03845	-3.42454	0.000615848	0.0139299		Cul7	92.0673	-4.06481	1.17954	-3.4461	0.000568731	0.0128788
Taldo1	8237.22	2.80835	0.820122	3.42431	0.000616366	0.0139299		Lca5l	38.014	8.98648	2.60826	3.4454	0.000570218	0.0128869
Aspm	165.861	-6.86039	2.00548	-3.42081	0.000624341	0.0140544		Phf7	29.0418	-8.06197	2.34237	-3.4418	0.000577851	0.0130336
Elf1	353.494	-3.97836	1.16298	-3.42082	0.000624321	0.0140544		Dennd1a	112.746	3.36677	0.979147	3.43848	0.000584998	0.0131521
Ppp1r8	215.708	3.4617	1.01353	3.41549	0.000636665	0.0143036		Gmip	64.961	-8.62803	2.5094	-3.43829	0.000585407	0.0131521
Sat1	5826.63	3.25781	0.954401	3.41346	0.000641447	0.0143828		Rpl21	8678.48	1.58452	0.461064	3.43666	0.000588927	0.0132052
3110062M04Rik	10.7171	-5.42882	1.59185	-3.41038	0.000648714	0.0145165		Grk6	166.196	-3.54993	1.03406	-3.433	0.000596945	0.0133587
Arhgap39	40.1777	-5.09346	1.49374	-3.40986	0.000649955	0.0145165		Cntd1	130.605	4.47058	1.3034	3.42993	0.000603733	0.0134842
Nup210	14.1928	-6.72567	1.97323	-3.40845	0.000653329	0.0145634		Dnajc28	79.9764	-7.65077	2.23126	-3.4289	0.000606038	0.0135092
Arhgap32	346.985	-4.93072	1.44747	-3.40645	0.00065814	0.014642		Pcnxl4	414.615	-4.44388	1.29703	-3.42621	0.000612063	0.0136169
Fxr1	3160.05	3.48551	1.02434	3.40269	0.000667268	0.0148162		Ncoa3	197.802	-4.74058	1.38499	-3.42282	0.000619754	0.0137612
Mad2l2	102.244	-3.38622	0.996614	-3.39772	0.000679489	0.0150385		Dgkb	16.7073	-6.12512	1.79215	-3.41774	0.000631424	0.0139931
Rpl35a	6052.53	1.66458	0.489936	3.39755	0.000679916	0.0150385		Osbpl7	37.0889	-5.97391	1.74951	-3.41462	0.0006387	0.0141269
Gamt	20.0319	-4.17043	1.22885	-3.39376	0.000689402	0.0152188		Lrrc14b	39.8123	-4.20158	1.2308	-3.4137	0.00064087	0.0141475
Napa	1019.3	2.59733	0.765988	3.39082	0.000696835	0.0153532		Cdc27	1749.68	3.62908	1.06326	3.41315	0.000642164	0.0141487
Urgcp	533.329	3.49223	1.03011	3.39014	0.00069857	0.0153618		Cmc1	638.082	3.347	0.982461	3.40675	0.00065742	0.0144569
Hnmt	115.511	-7.61708	2.24816	-3.38815	0.000703668	0.0154442		2900011O08Rik	1329.33	2.51089	0.737566	3.4043	0.000663348	0.0145038
Cxcr7	53.4893	-7.01089	2.07219	-3.38332	0.000716143	0.0156291		Loxl3	433.701	-3.25022	0.954741	-3.40429	0.000663366	0.0145038
Klhdc2	5168.89	3.39742	1.00461	3.38182	0.000720067	0.0156291		Plod1	32.6062	-4.28921	1.25983	-3.40461	0.000662593	0.0145038
Nsl1	233.645	-8.63293	2.5515	-3.38347	0.000715768	0.0156291		Cmip	1498.12	3.32817	0.978143	3.40254	0.00066763	0.0145691
Sec23a	3542.25	2.94789	0.871432	3.38281	0.000717475	0.0156291		Cep57l1	99.1687	-6.78489	1.99754	-3.39662	0.000682225	0.0148309
Sh3pxd2b	220.165	-4.67939	1.38347	-3.38235	0.000718673	0.0156291		Cnnm4	39.5083	-6.68759	1.96885	-3.39671	0.000682018	0.0148309
Timm17a	7418.14	2.56032	0.757103	3.38173	0.00072031	0.0156291		Ccdc53	1231.05	3.34012	0.983903	3.39477	0.000686869	0.0149004
Asxl2	412.496	-3.84098	1.13628	-3.3803	0.000724059	0.0156607		Gnptab	517.264	-3.68673	1.08648	-3.39327	0.000690644	0.0149004
Panx1	101.705	-7.44619	2.20293	-3.38013	0.000724511	0.0156607		Mfap1b	13.8566	-7.02547	2.07013	-3.39374	0.000689457	0.0149004
Ptgfr	118.787	-7.3609	2.17849	-3.37889	0.000727782	0.015672		Sgsm1	53.8078	-8.47756	2.49793	-3.39384	0.000689209	0.0149004
Rad51b	163.748	-8.42595	2.49361	-3.37901	0.000727473	0.015672		D830031N03Rik	66.0207	-8.01317	2.36256	-3.39173	0.000694527	0.0149559
Lypd1	14.7326	-7.2726	2.15439	-3.37571	0.000736263	0.0158248		Rpl35a	6052.53	1.74142	0.513837	3.38905	0.000701361	0.0150746
Dopey1	153.132	-3.56915	1.05861	-3.37153	0.000747511	0.0160364		Mppe1	44.3268	-7.63347	2.25377	-3.38698	0.000706669	0.0151602
Adcy9	49.709	-7.81321	2.31799	-3.37069	0.000749811	0.0160555		Mospd1	72.6011	-5.15466	1.5227	-3.3852	0.000711258	0.0152066
Angpt2	131.256	8.97782	2.66395	3.37012	0.000751363	0.0160586		Srfbp1	72.4231	-7.33813	2.16777	-3.38511	0.000711496	0.0152066
4430402I18Rik	26.9775	-7.5354	2.23756	-3.36769	0.000758016	0.0161705		Hddc3	39.0241	-6.31784	1.86714	-3.3837	0.000715165	0.0152564
Eif5b	27325.3	2.71368	0.806498	3.36477	0.000766084	0.0163122		Nfatc1	63.0081	-6.52568	1.92947	-3.38211	0.000719309	0.0152877
Zc2hc1c	52.0995	-7.48025	2.225	-3.36191	0.000774043	0.0164509		Plxnc1	67.9974	-8.00213	2.36585	-3.38234	0.000718703	0.0152877
Lrrc58	8322.1	2.80121	0.833652	3.36017	0.000778944	0.0165026		Tmem18	2051.87	-3.66672	1.08446	-3.38114	0.000721855	0.0153133
Sfr1	5766.89	2.08979	0.621958	3.36002	0.000779364	0.0165026		B230216G23Rik	84.4548	14.103	4.17442	3.37843	0.000729008	0.0154363
Hdgf	3479.6	1.82695	0.543933	3.35878	0.000782879	0.0165341		Top1	7078.03	2.72252	0.806277	3.37666	0.000733727	0.0155075
Mboat7	436.216	-3.6195	1.07772	-3.35847	0.000783749	0.0165341		1700012B15Rik	78.7034	-5.46208	1.61786	-3.37612	0.000735171	0.0155093
2310061J03Rik	19.1397	-6.20741	1.85086	-3.3538	0.000797101	0.0167847		Ercc1	98.025	4.06131	1.20414	3.37279	0.000744099	0.0156686
Zfp61	62.5552	-7.02111	2.0946	-3.352	0.000802301	0.0168631		Ddx19b	143.56	-4.80589	1.42561	-3.37111	0.000748664	0.0157355
Mllt4	9826.09	3.13979	0.936983	3.35096	0.000805318	0.0168644		Rpl36al	5589.5	2.6536	0.787276	3.37061	0.00075003	0.0157355
Uhrf1bp1l	2851.92	-3.305	0.986188	-3.35129	0.000804353	0.0168644		C920006O11Rik	43.91	-8.44389	2.50796	-3.36683	0.000760373	0.0158745
Pnmal2	94.9318	-5.14574	1.53603	-3.35002	0.00080805	0.0168906		Loxl1	229.612	-3.16973	0.941449	-3.36686	0.000760296	0.0158745
Tubgcp5	316.163	-4.02166	1.20086	-3.34899	0.000811079	0.0169229		Npat	805.975	-4.14793	1.23206	-3.36667	0.00076083	0.0158745
Scn2a1	56.7295	-5.83093	1.74324	-3.34487	0.000823211	0.0171447		2610044O15Rik8	225.972	-6.7539	2.00676	-3.36557	0.000763853	0.0159085
Chdh	37.1128	-6.15359	1.84091	-3.34268	0.000829737	0.0172492		Cdnf	47.3865	-7.89043	2.35028	-3.35723	0.000787272	0.0163366
E4f1	95.8777	-5.39457	1.61427	-3.34179	0.000832389	0.0172728		Rnf34	1124.02	3.33806	0.994213	3.35749	0.000786531	0.0163366
Nsun2	3136.24	3.89032	1.16734	3.33262	0.000860316	0.0178199		Dgkz	31.6657	-3.40233	1.014	-3.35537	0.000792599	0.0163963
Cbx5	5919.47	3.00427	0.902371	3.3293	0.000870638	0.0180011		Prpf3	272.426	-6.26945	1.86857	-3.35522	0.000793024	0.0163963
Secisbp2	107.1	-4.01802	1.20805	-3.32602	0.000880948	0.0181813		Agphd1	72.9293	-7.17895	2.14317	-3.34968	0.000809043	0.0166672
Kif15	426.025	-10.1563	3.05502	-3.32445	0.000885928	0.0182511		Slc35d2	77.6669	-5.67864	1.69527	-3.3497	0.00080898	0.0166672
St8sia2	105.767	-3.34505	1.00657	-3.32321	0.000889885	0.0182996		Bcl2l11	149.842	-6.58425	1.96872	-3.34443	0.000824527	0.0169555
Stim2	592.998	-3.47987	1.04743	-3.32229	0.000892817	0.0183268		Abce1	1669.91	2.4586	0.735581	3.3424	0.000830584	0.0170494
1700102H20Rik	41.012	-8.42554	2.54216	-3.31433	0.000918637	0.0187091		Nfu1	1234.76	2.95446	0.884084	3.34183	0.000832282	0.0170536
Helz	62.8813	-4.59208	1.38586	-3.31353	0.000921276	0.0187091		Hs3st3a1	215.606	-6.52254	1.95233	-3.3409	0.000835064	0.0170799
Mpeg1	97.3619	6.38912	1.92706	3.31547	0.000914903	0.0187091		Ggta1	1053.64	-4.93331	1.47722	-3.33959	0.000839011	0.0171299
Sec61b	2515.74	1.81858	0.54848	3.31567	0.000914249	0.0187091		Rasgrp2	49.7379	-8.14096	2.43844	-3.33859	0.000842041	0.0171611
Vim	123721	1.59896	0.482543	3.31362	0.000920981	0.0187091		Fam227a	26.0216	-7.4739	2.2411	-3.33493	0.000853217	0.0173579
Zeb1	4649.05	4.01411	1.21135	3.31374	0.000920558	0.0187091		Sec14l1	2383.92	3.17413	0.952691	3.33175	0.00086302	0.0175261
Rps18	12241.4	2.24607	0.679003	3.30789	0.000940011	0.0190557		Lysmd4	76.7068	-7.37204	2.21492	-3.32836	0.000873585	0.0176777
Fam227a	26.0216	-7.11251	2.152	-3.30507	0.000949526	0.0191465		Tasp1	46.5154	-7.10466	2.13436	-3.3287	0.00087252	0.0176777
Rab11fip1	31.6858	-6.713	2.03055	-3.30601	0.000946356	0.0191465		Rpl28	1472.13	2.6496	0.796964	3.32461	0.000885421	0.0178855
Tmsb4x	94885.2	2.48699	0.752414	3.30535	0.000948594	0.0191465		Fut11	124.372	-5.39934	1.62501	-3.32266	0.000891633	0.0179159
Rfwd2	2744	2.66366	0.808354	3.29516	0.000983658	0.019765		Plekhm1	51.9938	-5.86812	1.76594	-3.32294	0.000890749	0.0179159
Zxda	424.418	-4.86759	1.47711	-3.29534	0.000983027	0.019765		Sh3rf2	84.153	-9.56028	2.87667	-3.32339	0.000889311	0.0179159
Mgat3	70.9833	-6.67632	2.02712	-3.29351	0.000989447	0.0198463		Zfp9	69.3553	6.92889	2.08747	3.31927	0.000902518	0.0181027
Hmgn3	3237.6	2.13119	0.64792	3.28928	0.00100444	0.0201116		Rprm	587.319	3.60677	1.08696	3.31823	0.000905907	0.0181388
Btf3	2844.55	2.83305	0.861487	3.28856	0.001007	0.0201277		Sash1	856.835	-2.91777	0.879574	-3.31726	0.000909054	0.0181699
Gm5918	981.141	4.87553	1.48346	3.2866	0.00101404	0.0202328		Arf4	3179.51	1.39276	0.420052	3.3157	0.000914154	0.0182399
Nek9	15337.5	3.59217	1.09345	3.28517	0.00101919	0.0203003		Agpat5	1267.45	-2.72137	0.821194	-3.31392	0.000919973	0.018324
Atxn3	478.493	-4.31317	1.3151	-3.27973	0.00103907	0.0206403		Rpl17	15173.5	2.15905	0.652191	3.31046	0.000931418	0.0185196
Pter	1048.15	3.08906	0.941927	3.27951	0.00103988	0.0206403		Mcm5	305.662	7.71803	2.33317	3.30796	0.000939771	0.0186532
Lss	326.011	-3.94063	1.2025	-3.27703	0.00104906	0.0207863		Gm12504	27.5396	3.02558	0.915752	3.30393	0.000953394	0.0188908
Thap4	376.254	4.35577	1.32986	3.27535	0.0010553	0.0208736		Wars2	35.1808	-6.94302	2.10295	-3.30156	0.000961481	0.019018
Top1	7078.03	2.51378	0.768756	3.26993	0.00107575	0.0212415		Rmi2	41.0084	7.22558	2.18939	3.30027	0.000965911	0.0190726
Hinfp	31.0615	-7.98055	2.44202	-3.26801	0.00108307	0.0212852		Fezf2	44.1726	-7.8125	2.36826	-3.29884	0.000970866	0.0191373
Rpl36al	5589.5	2.45308	0.75064	3.26799	0.00108314	0.0212852		A430033K04Rik	33.5202	-7.98697	2.42336	-3.29582	0.000981333	0.0192622
Zdhhc21	931.633	-4.46898	1.36755	-3.26788	0.00108356	0.0212852		Pde6d	301.108	2.6755	0.811802	3.29576	0.000981552	0.0192622
Mex3d	34.7397	-6.04193	1.85025	-3.26547	0.00109283	0.0214303		Polr1d	5313.77	2.49564	0.757275	3.29556	0.000982267	0.0192622
Efr3b	70.5416	-6.37619	1.95393	-3.26327	0.00110136	0.0215605		Mrpl13	2672.43	2.28408	0.693476	3.29366	0.000988916	0.0193594
Nomo1	319.901	-3.16959	0.97168	-3.26197	0.0011064	0.0216222		Chchd2	55800.9	2.64847	0.804934	3.29029	0.00100084	0.0195259
Ilvbl	151.073	-4.03593	1.23822	-3.25946	0.00111623	0.021777		Elovl7	519.127	-5.8992	1.79271	-3.29065	0.000999553	0.0195259
Commd3	2619.92	2.02223	0.620551	3.25876	0.00111901	0.021794		Ccdc14	23.0159	6.88336	2.09587	3.28425	0.00102254	0.0199151
Glt25d2	626.67	-4.75485	1.4595	-3.25785	0.00112259	0.0218264		Ero1lb	120.267	-8.3185	2.53577	-3.28046	0.00103638	0.0201356
4933431E20Rik	193.236	-4.74177	1.45656	-3.25546	0.0011321	0.0219738		Nrp	51.3764	-4.78032	1.45733	-3.28019	0.00103739	0.0201356
Lrrc41	77.6453	-3.49372	1.07339	-3.25485	0.00113451	0.0219832		1810037I17Rik	3437.2	1.97043	0.600879	3.27925	0.00104083	0.0201681
Pbld2	100.059	-8.80708	2.70906	-3.25097	0.00115011	0.0222477		Ccdc97	1031.17	4.48406	1.36802	3.27776	0.00104635	0.0202406
Fbxl2	88.8056	-4.9457	1.52174	-3.25003	0.00115393	0.0222839		Mex3d	34.7397	-6.31141	1.92606	-3.27686	0.0010497	0.0202712
Zmym1	87.6788	-4.60916	1.41916	-3.24781	0.00116298	0.0224208		Adcy9	49.709	-7.9143	2.41664	-3.27492	0.00105693	0.0203763
Rbm41	76.3721	-7.15427	2.20552	-3.2438	0.00117945	0.0226999		Rps15	610.101	2.08101	0.636243	3.27078	0.00107253	0.020626
Ccndbp1	1099.69	2.89315	0.893186	3.23914	0.00119893	0.0229326		Tusc2	371.373	-3.29778	1.00833	-3.27052	0.0010735	0.020626
Ppp3cc	214.02	-4.51902	1.39518	-3.23902	0.00119943	0.0229326		1110034G24Rik	28.9166	-8.11103	2.48613	-3.26252	0.00110427	0.0211815
R3hcc1l	75.4163	-5.8091	1.79316	-3.23959	0.00119702	0.0229326		Rad51	731.452	7.35967	2.25659	3.26141	0.00110859	0.0212288
Zbed4	65.9315	-6.34849	1.96003	-3.23898	0.00119958	0.0229326		Amotl1	2468.01	-1.46945	0.450727	-3.26018	0.0011134	0.0212851
Ginm1	1443.64	2.73635	0.845778	3.23531	0.00121511	0.0231908		Naa16	440.002	-4.51582	1.38667	-3.25659	0.0011276	0.0215205
Ift46	107.032	-3.65829	1.13244	-3.23046	0.00123592	0.0235485		Ccdc117	210.734	-5.62079	1.72738	-3.25393	0.00113819	0.0216865
Fbxl3	747.25	2.77664	0.859929	3.22891	0.00124262	0.0235581		Myo16	20.8475	7.92966	2.43772	3.2529	0.00114233	0.021729
Plxnc1	67.9974	-7.32214	2.26737	-3.22935	0.00124071	0.0235581		Emc1	3618.86	-2.98957	0.919381	-3.25172	0.0011471	0.0217515
Ttc23	575.997	4.13712	1.28095	3.22973	0.00123906	0.0235581		Fam84b	2516.21	3.10977	0.956364	3.25166	0.00114733	0.0217515
Lekr1	498.066	7.42788	2.30149	3.22742	0.00124913	0.0236423		Zfp692	137.606	-5.15187	1.58461	-3.25119	0.00114924	0.0217517
Amer1	64.862	-7.12649	2.20854	-3.22679	0.00125185	0.0236546		Zfp865	113.627	-6.97519	2.14778	-3.24762	0.00116375	0.0219898
Rpl37	5008.65	1.58196	0.490482	3.22531	0.00125834	0.023738		L3hypdh	47.2731	-6.77453	2.08635	-3.24708	0.00116597	0.0219953
Zfp217	126.056	-5.28846	1.64018	-3.22432	0.00126274	0.0237816		Tmem243	131.19	4.23863	1.3071	3.24278	0.00118368	0.0222926
Tmcc2	106.495	5.58015	1.73244	3.22097	0.00127758	0.0240214		AA415398	18.3856	-7.08627	2.18627	-3.24126	0.00119001	0.0223749
Fam171a2	112.134	-4.42299	1.37464	-3.21755	0.00129288	0.0242692		2700029M09Rik	4336.41	3.59395	1.1116	3.23313	0.00122442	0.0229462
Ddx19b	143.56	-4.38554	1.36356	-3.21625	0.00129878	0.0243399		Gstt1	96.1808	3.89455	1.20443	3.23353	0.00122272	0.0229462
Mfsd1	2875.3	-1.78666	0.555757	-3.21483	0.00130523	0.0244206		Adra2a	86.5059	-6.69289	2.07144	-3.23104	0.00123342	0.0230771
Ptp4a2	13772.9	2.19309	0.682345	3.21404	0.00130881	0.0244475		Bcs1l	82.7867	-4.79216	1.48411	-3.22899	0.0012423	0.0232052
Plcb1	357.777	-5.81809	1.81085	-3.2129	0.00131402	0.0245047		Daglb	98.8309	-4.33074	1.34166	-3.22789	0.00124705	0.0232558
Ppig	11253.9	2.78888	0.868213	3.21221	0.00131719	0.0245238		Psmb2	669.638	2.92954	0.907721	3.22736	0.00124937	0.0232612
Tmem163	51.7884	-5.73261	1.78593	-3.20987	0.00132797	0.0246843		Srpk1	134.982	-4.01632	1.24467	-3.2268	0.00125182	0.0232687
Timm44	83.7661	-3.56406	1.111	-3.20797	0.00133677	0.0247671		Man2a2	469.574	-3.37857	1.0473	-3.22598	0.0012554	0.0232974
Tspyl5	38.6296	-7.11762	2.21846	-3.20837	0.00133492	0.0247671		E030030I06Rik	25.428	-8.2095	2.54766	-3.22237	0.00127134	0.0235548
Plxna3	21.5654	-6.76667	2.11015	-3.20673	0.00134253	0.0247933		Tbc1d23	549.898	-4.05102	1.25831	-3.2194	0.00128461	0.0237621
Sgsm1	53.8078	-7.68204	2.39537	-3.20704	0.00134109	0.0247933		Rnf219	163.006	-4.79861	1.49098	-3.21842	0.001289	0.0237662
Fut11	124.372	-4.98225	1.55396	-3.20617	0.00134517	0.0248019		Zfp513	196.944	-3.62722	1.12689	-3.21879	0.00128734	0.0237662
Mpp7	931.226	-4.822	1.50444	-3.20518	0.00134976	0.0248465		Garnl3	196.854	-4.46393	1.38819	-3.21564	0.00130153	0.0239586
Prpf3	272.426	-5.71409	1.78418	-3.20264	0.00136173	0.0250265		Mthfd2l	202.582	-4.48357	1.39593	-3.21189	0.00131866	0.0242349
Isca1	1021.81	2.34987	0.735155	3.19643	0.00139142	0.0255309		Kcnh5	69.5595	-5.65381	1.76155	-3.20956	0.00132936	0.0243923
Zfp787	30.3151	-4.56829	1.43049	-3.19352	0.00140552	0.0257483		Nradd	32.6409	-5.59935	1.74624	-3.20652	0.0013435	0.0245727
Thumpd2	26.6715	-6.53584	2.0472	-3.19257	0.0014101	0.0257909		Usp35	35.0585	-6.63538	2.06926	-3.20665	0.0013429	0.0245727
Gpr155	132.756	-6.60637	2.0698	-3.19179	0.00141395	0.0258199		9130019O22Rik	28.3882	-8.20828	2.56041	-3.20584	0.00134668	0.0245914
Ldhb	11920.7	2.09381	0.656975	3.18705	0.00143733	0.0262048		Rbbp8	490.17	4.5001	1.40568	3.20136	0.0013678	0.0248975
March4	20.7309	-7.19892	2.26112	-3.18378	0.00145365	0.0264602		Txnrd2	69.4429	-5.14552	1.60717	-3.2016	0.00136667	0.0248975
Rpl36a	5563.61	1.48866	0.468039	3.18064	0.00146949	0.0266634		Mllt4	9826.09	3.1439	0.982708	3.19922	0.00137799	0.025043
Soga2	77.722	-5.31719	1.6717	-3.1807	0.00146918	0.0266634		Gm5141	148.934	-7.09146	2.21758	-3.19784	0.00138463	0.0251237
Zfp930	328.21	-4.40176	1.38534	-3.17739	0.00148607	0.0269215		Vdac1	4213.73	1.72563	0.539723	3.19726	0.00138742	0.0251343
Abhd3	79.7283	-5.93288	1.86782	-3.17636	0.00149136	0.0269744		Scrn1	2278.05	2.21675	0.693833	3.19493	0.00139863	0.0252572
2900076A07Rik	77.378	-6.84797	2.1568	-3.17506	0.00149804	0.0270523		Sema7a	15.5331	-6.2468	1.95519	-3.19499	0.00139836	0.0252572
Eif2ak1	113.465	-3.18693	1.00389	-3.17457	0.00150058	0.0270555		Cxcl14	817.141	3.5187	1.10195	3.19315	0.00140729	0.0252936
Sbf2	726.868	-3.11566	0.98254	-3.17103	0.001519	0.0273444		E030024N20Rik	164.569	-5.47991	1.7161	-3.19323	0.00140689	0.0252936
Napepld	93.3929	-6.66284	2.10277	-3.1686	0.00153173	0.0275302		Map4	2660.83	-1.86455	0.583893	-3.19331	0.00140653	0.0252936
Rps19	7465.91	2.34103	0.739288	3.1666	0.00154234	0.0276772		Nagk	401.53	3.10532	0.973486	3.1899	0.00142322	0.0255396
Cul3	3990.11	2.45829	0.776798	3.16464	0.00155275	0.0278203		Scn2a1	56.7295	-5.79396	1.81782	-3.18731	0.00143605	0.0257295
Gla	65.7218	-4.49171	1.42006	-3.16304	0.00156129	0.0278857		Fam184b	35.5521	-8.92947	2.80254	-3.1862	0.00144155	0.0257471
Mettl5	1674.81	3.43958	1.08737	3.16322	0.00156036	0.0278857		Rpl23a	6454.33	1.47824	0.463918	3.18643	0.00144041	0.0257471
Pcgf6	159.997	-6.22601	1.97004	-3.16035	0.0015758	0.028101		Tchp	81.9376	4.58047	1.43971	3.18153	0.001465	0.0261251
Grip1	152.521	-5.17551	1.63832	-3.15904	0.00158289	0.0281833		Tacc2	183.849	-4.19649	1.32054	-3.17787	0.0014836	0.0264155
Rps6ka6	196.917	-11.4589	3.63043	-3.15635	0.00159755	0.0284		Acsl1	234.415	-5.34372	1.6824	-3.17625	0.00149194	0.0264402
4930577N17Rik	26.6721	-7.51593	2.38232	-3.15488	0.00160566	0.0284114		Tmem101	213.616	-4.04996	1.27507	-3.17626	0.00149187	0.0264402
Top2a	2291.33	-5.56534	1.76385	-3.15523	0.00160373	0.0284114		Wiz	38.005	3.15289	0.99249	3.17675	0.00148935	0.0264402
Zcchc12	368.859	-5.19179	1.64519	-3.15575	0.00160088	0.0284114		2610301G19Rik	53.7469	-5.59557	1.76262	-3.17457	0.00150059	0.0265262
Trub1	146.701	-4.96402	1.57374	-3.15428	0.00160893	0.0284252		Ifit1	35.5505	7.95737	2.50673	3.17441	0.00150144	0.0265262
Fbxo32	143.97	5.88716	1.86783	3.15187	0.00162226	0.0286165		Cep135	382.497	-5.81353	1.83168	-3.17388	0.00150414	0.0265328
Dhx57	258.794	-5.90997	1.87607	-3.15018	0.0016317	0.0287337		C1galt1	197.456	-6.62225	2.08876	-3.17041	0.00152222	0.0267137
Il17d	40.2659	5.13031	1.62878	3.14978	0.00163394	0.0287337		Dhx57	258.794	-6.22755	1.9645	-3.17005	0.00152413	0.0267137
9330182L06Rik	42.5235	-8.9367	2.83828	-3.14864	0.00164034	0.0288019		Rgl2	319.161	-3.27867	1.0341	-3.17055	0.00152151	0.0267137
Homer1	297.583	-6.11624	1.94452	-3.14537	0.00165878	0.0290809		Rps23	24814.5	2.69915	0.851236	3.17086	0.00151988	0.0267137
Zfp580	225.069	2.33226	0.742208	3.14232	0.00167613	0.0293401		Tspan13	386.502	-3.96083	1.2496	-3.16968	0.00152609	0.0267137
Arhgef9	243.398	-4.31826	1.3755	-3.13941	0.0016929	0.0295706		Clcn7	452.05	-3.56477	1.12499	-3.16872	0.00153111	0.0267441
Hook2	140.309	6.2919	2.00434	3.13913	0.00169449	0.0295706		Trim46	13.1368	-4.78086	1.50889	-3.16845	0.00153252	0.0267441
Atg9a	31.6555	-4.32899	1.37982	-3.13736	0.00170475	0.0296591		Fam122b	309.458	6.55271	2.06851	3.16784	0.00153577	0.02676
Col9a1	148.289	-6.31316	2.01222	-3.13742	0.00170444	0.0296591		Phf6	1454.74	3.89777	1.23092	3.16654	0.00154265	0.026798
Mfap3l	1430.58	3.49386	1.11404	3.1362	0.00171155	0.029732		Zbtb1	178.021	-4.18858	1.32276	-3.16656	0.00154255	0.026798
Akap13	730.706	-3.12155	0.995497	-3.13567	0.00171464	0.0297405		Wdr26	7105.97	2.69054	0.850347	3.16404	0.00155593	0.0269876
Eef1b2	24356.6	1.63923	0.522955	3.13456	0.0017211	0.0298072		Abcb6	122.625	-5.22752	1.65279	-3.16284	0.00156236	0.027017
Ly86	20.3255	6.99514	2.23249	3.13333	0.00172834	0.0298873		Tssc1	88.6717	-3.06671	0.96958	-3.16293	0.0015619	0.027017
Hprt	4681.88	3.69036	1.17808	3.13251	0.00173316	0.0299252		Ercc6l2	509.255	-4.54942	1.43882	-3.16191	0.00156736	0.0270625
Macrod2	146.21	-5.47902	1.75031	-3.13032	0.00174615	0.030104		Kcna2	54.5977	-6.34863	2.00836	-3.1611	0.00157177	0.0270976
Exoc3	1348.25	-2.20757	0.705446	-3.12933	0.00175206	0.0301603		Impa2	54.4367	-7.30124	2.31007	-3.16061	0.00157439	0.0271019
Mcph1	36.869	-5.80563	1.856	-3.12803	0.00175983	0.0302484		Snapc3	151.618	4.37282	1.38375	3.16012	0.00157706	0.0271069
Mir684-1	49.1055	2.48439	0.794693	3.12622	0.00177068	0.0303892		4930427A07Rik	121.951	8.63204	2.73226	3.15931	0.00158145	0.0271414
Cenpe	280.198	-6.57873	2.10654	-3.12299	0.00179021	0.0306782		Dars2	158.534	-4.26276	1.3497	-3.1583	0.0015869	0.0271942
Cdc25b	23.6809	-7.69767	2.46675	-3.12057	0.00180502	0.0308856		Kcnab1	71.3838	-7.57719	2.40047	-3.15655	0.00159647	0.0273171
Ccdc53	1231.05	2.92678	0.938058	3.12004	0.00180824	0.0308943		Bysl	256.112	-3.04712	0.965468	-3.15611	0.00159889	0.0273175
L3mbtl3	106.25	-5.76487	1.84824	-3.11912	0.00181394	0.0309455		Tars	1074.12	2.42586	0.769029	3.15445	0.00160804	0.0274328
Gm15706	31.8838	-6.5943	2.11551	-3.11712	0.00182626	0.0311091		Lsm2	53.6052	3.37648	1.07153	3.15108	0.0016267	0.0277097
Ccng1	8022.03	1.96127	0.629374	3.11622	0.00183184	0.0311576		Lmo4	12258.1	1.82144	0.578253	3.1499	0.00163328	0.0277804
Helq	69.6428	-6.44635	2.07618	-3.10491	0.00190339	0.0322306		Myadm	653.092	3.86784	1.22832	3.14888	0.00163897	0.0278357
Kif5c	2835.38	-3.46893	1.11722	-3.10498	0.00190292	0.0322306		Cpt1a	1504.05	-2.53432	0.80503	-3.1481	0.00164333	0.0278682
Sorbs2	7794.97	2.74928	0.885409	3.10509	0.0019022	0.0322306		Pmepa1	2667.7	3.00385	0.954362	3.14749	0.00164676	0.027885
Cds1	256.981	-5.91808	1.90745	-3.10261	0.0019182	0.0323374		Ldb2	42.9645	-8.54459	2.71586	-3.14619	0.00165415	0.0279685
Map1a	315.262	-3.392	1.09311	-3.10307	0.00191526	0.0323374		Nme2	20251.6	2.01489	0.640575	3.14544	0.00165838	0.0279986
Slc20a1	3297.93	-2.63586	0.849445	-3.10304	0.00191543	0.0323374		Rbm41	76.3721	-7.23303	2.30039	-3.14426	0.00166508	0.0280703
Fam161b	197.949	4.81481	1.55338	3.09957	0.00193799	0.0326228		C1ql1	36.4268	-5.29026	1.68363	-3.14217	0.00167702	0.0280737
Larp7	5399.61	3.42407	1.10487	3.09908	0.00194124	0.0326295		Fam196b	114.524	-8.26364	2.6302	-3.14183	0.00167895	0.0280737
Heatr3	3042.55	4.59044	1.48193	3.09761	0.00195086	0.0326948		Herc1	975.199	-3.75308	1.19396	-3.14338	0.00167009	0.0280737
Phf7	29.0418	-6.96539	2.24863	-3.09762	0.0019508	0.0326948		Mrps17	1778.25	3.43166	1.09177	3.14322	0.00167099	0.0280737
Trmt61b	196.185	-4.53885	1.46555	-3.09702	0.00195477	0.0327123		Pfkl	16.4478	-6.42158	2.04405	-3.14159	0.00168034	0.0280737
Cela1	52.8168	-7.98204	2.57807	-3.09613	0.00196062	0.0327374		Smarca1	170.925	7.43725	2.36661	3.14258	0.00167468	0.0280737
Reep3	8759.05	2.87214	0.927718	3.09592	0.00196201	0.0327374		Tead3	35.6599	3.785	1.20495	3.14121	0.00168251	0.0280737
Vps28	1230.91	2.52833	0.81713	3.09416	0.00197369	0.0328842		Oscp1	179.314	-4.5985	1.46514	-3.13861	0.00169751	0.0282828
Cox6c	27447.5	2.13803	0.691301	3.09277	0.00198301	0.0329914		Rpl27	5669.62	1.47081	0.46931	3.13398	0.00172453	0.0286646
Flnc	138.932	-6.26835	2.02814	-3.09069	0.00199691	0.0331742		Sod1	14527.9	2.31403	0.738406	3.13382	0.00172545	0.0286646
Gpc2	75.7043	-6.20653	2.0085	-3.09013	0.00200067	0.0331885		A030009H04Rik	33.2008	-6.77117	2.16198	-3.13193	0.00173663	0.0287346
2700029M09Rik	4336.41	3.27371	1.05986	3.08882	0.00200956	0.0332876		A930013F10Rik	66.1395	-6.36512	2.03349	-3.13015	0.0017472	0.0287346
Usp49	194.155	-7.25572	2.34955	-3.08813	0.00201422	0.0333164		Atf5	6240.12	2.93943	0.939172	3.12981	0.00174918	0.0287346
Srpk1	134.982	-3.6702	1.1889	-3.08705	0.00202152	0.0333887		Egr1	4956.5	4.37204	1.39641	3.13092	0.00174261	0.0287346
Slc25a25	680.031	-2.95316	0.957696	-3.08361	0.00204508	0.033729		Gla	65.7218	-4.64314	1.48377	-3.12929	0.00175228	0.0287346
Kcnab1	71.3838	-7.09882	2.30305	-3.08236	0.00205368	0.0338221		Prep	275.521	-3.40393	1.08777	-3.12928	0.00175232	0.0287346
Cadm2	1505.29	-3.29686	1.07214	-3.07502	0.00210486	0.0346005		Rpl18a	2288.84	1.95645	0.624721	3.13172	0.00173788	0.0287346
Krcc1	7540.56	2.30768	0.750641	3.07428	0.00211013	0.0346005		S1pr3	196.367	-4.37816	1.39872	-3.13012	0.00174732	0.0287346
Megf11	185.914	-5.49966	1.78917	-3.07386	0.00211308	0.0346005		Txn1	15920.5	2.22003	0.708809	3.13206	0.00173586	0.0287346
Spopl	80.9132	-3.79386	1.23414	-3.0741	0.0021114	0.0346005		Fam3a	74.9623	4.33773	1.38835	3.12437	0.00178186	0.029177
Txn1	15920.5	2.07667	0.675825	3.0728	0.00212062	0.0346742		Sncaip	169.315	5.02408	1.60841	3.12363	0.00178634	0.0292084
Eef2	7442.62	1.59477	0.519288	3.07106	0.00213298	0.0346776		Dcaf15	42.9941	-3.76436	1.20567	-3.12221	0.00179496	0.0292999
Gstm5	1255.07	3.24522	1.05658	3.07145	0.00213024	0.0346776		Mafb	83.4286	-6.74853	2.16169	-3.12187	0.00179707	0.0292999
Ndufs8	1284.89	2.5898	0.842993	3.07214	0.00212527	0.0346776		Tmtc2	88.1243	8.52704	2.73361	3.11934	0.00181259	0.0295109
Neurl1b	108.131	-8.79478	2.86374	-3.07108	0.00213286	0.0346776		Gdpd5	40.454	-5.65004	1.81164	-3.11874	0.00181628	0.0295288
Cwc15	1863.8	1.27591	0.415848	3.06822	0.00215338	0.0349098		Igf2bp1	29.3384	-7.89803	2.53318	-3.11783	0.00182188	0.0295777
Smpdl3b	326.287	-4.1862	1.36425	-3.06851	0.0021513	0.0349098		Efna4	33.5912	-4.80458	1.5414	-3.11703	0.00182682	0.0296157
Senp7	361.269	-4.95067	1.61391	-3.0675	0.00215856	0.0349442		Panx1	101.705	-7.16084	2.29801	-3.1161	0.00183259	0.0296251
Rngtt	305.55	-3.93821	1.28507	-3.06458	0.00217975	0.0352372		Pctp	21.3906	-7.99219	2.56449	-3.11649	0.00183019	0.0296251
Hmgb1	2522.19	2.90624	0.94847	3.06414	0.00218298	0.0352396		Cage1	42.7235	-8.56413	2.7497	-3.11457	0.0018421	0.0297368
Gpr158	15.776	-7.21691	2.3565	-3.06255	0.00219458	0.0353768		2310067B10Rik	8.488	-5.30673	1.70485	-3.11272	0.00185372	0.0298399
Zfp11	32.4677	-6.10917	1.99559	-3.06134	0.00220348	0.0354701		Szt2	19.3998	-4.71164	1.5136	-3.11287	0.00185275	0.0298399
Rgs3	32.1514	-4.85645	1.58685	-3.06043	0.00221022	0.0355285		Neat1	12794.9	-4.58264	1.4725	-3.11215	0.00185731	0.0298555
Csrp1	1568.65	2.96581	0.969838	3.05805	0.00222785	0.0357616		Dut	475.267	4.81257	1.54722	3.11046	0.00186794	0.0299842
Rbm4b	337.974	4.59514	1.50305	3.05721	0.00223407	0.0358111		Ehmt1	234.58	-3.35124	1.07815	-3.10834	0.00188141	0.030158
Senp3	136.526	3.32196	1.08682	3.05659	0.00223867	0.0358344		Hmgb1	2522.19	3.08928	0.99476	3.10556	0.0018992	0.0303855
Tceb1	4644.87	2.18856	0.716155	3.05599	0.0022432	0.0358566		Slc27a1	12.9658	-5.12342	1.6499	-3.10529	0.00190092	0.0303855
1700029J07Rik	42.9867	-6.90615	2.26057	-3.05505	0.00225024	0.0359189		Otud4	829.593	-3.38705	1.09188	-3.10202	0.00192202	0.0306797
A930024E05Rik	50.2147	-4.30664	1.41047	-3.05333	0.00226317	0.0360508		Rpl10a	1593.78	1.80577	0.582211	3.10158	0.00192493	0.0306833
Ace2	159.561	7.60309	2.49062	3.05269	0.00226798	0.0360508		1700123M08Rik	36.6324	-8.27576	2.67013	-3.09939	0.00193922	0.0308249
Kcnh2	23.6701	7.56482	2.47782	3.05302	0.00226555	0.0360508		Ttc7b	130.645	4.66941	1.5064	3.09971	0.00193709	0.0308249
Anapc16	2951.64	2.76571	0.906743	3.05016	0.00228719	0.0362551		Glcci1	320.754	-4.05402	1.31082	-3.09274	0.00198319	0.0314801
Prpf4	377.83	-3.44544	1.12958	-3.05019	0.002287	0.0362551		Dpp9	200.822	3.27101	1.05853	3.09014	0.00200062	0.0317127
Hs3st3a1	215.606	-5.68759	1.86497	-3.04969	0.00229075	0.0362613		Tlr4	93.4209	-6.66723	2.15939	-3.08755	0.00201813	0.0319458
Klhl15	135.131	6.52243	2.14082	3.0467	0.00231372	0.036574		Atp5l	795.327	1.8945	0.614187	3.08457	0.00203848	0.0322232
Ppp1r3d	108.976	-7.77156	2.5515	-3.04588	0.00231997	0.0366222		Khsrp	94.4404	3.12656	1.01377	3.0841	0.00204172	0.0322299
Mgrn1	1078.55	2.97467	0.977524	3.04306	0.00234183	0.0368653		Mark3	701.43	-2.213	0.717682	-3.08354	0.00204556	0.0322458
Snx11	159.491	-3.21852	1.05764	-3.04313	0.00234132	0.0368653		Rfwd2	2744	2.60749	0.847778	3.07567	0.0021003	0.0330631
Atp5f1	9629.61	1.80196	0.592817	3.03965	0.00236857	0.0372181		Zscan18	245.994	-6.89845	2.24596	-3.07149	0.00212995	0.0334837
Col2a1	15.8466	-7.0156	2.30824	-3.03937	0.00237077	0.0372181		Exosc9	3149.6	3.01833	0.982831	3.07105	0.00213304	0.0334862
Inadl	92.5813	-4.47329	1.47226	-3.03839	0.00237847	0.0372579		Dgcr8	487.185	3.81892	1.24404	3.06977	0.00214226	0.0335847
Sec63	5543.83	2.16419	0.712324	3.03822	0.00237983	0.0372579		Ap5m1	218.161	-6.71724	2.19045	-3.06661	0.00216502	0.0337767
Ddx5	17926.3	1.66901	0.549583	3.03687	0.00239046	0.0373731		Atf2	2482.73	3.09744	1.01009	3.06651	0.00216577	0.0337767
Dbx2	35.0478	-8.6137	2.83912	-3.03394	0.00241383	0.0376353		Klhdc2	5168.89	3.23071	1.05362	3.06631	0.00216717	0.0337767
Dgke	163.35	-4.59932	1.51593	-3.034	0.00241336	0.0376353		Rps12	11906.8	1.48914	0.485691	3.06602	0.00216931	0.0337767
Pfkp	11337.7	2.49051	0.821252	3.03258	0.00242472	0.0377536		Tgfb3	296.396	-3.53817	1.15345	-3.06747	0.00215876	0.0337767
Pttg1	231.317	-2.19655	0.724459	-3.03198	0.00242954	0.0377771		Gm14295	171.823	4.55281	1.48515	3.06555	0.00217269	0.0337833
Akr1b10	1228.69	2.44739	0.807501	3.03082	0.00243887	0.0378705		Dcaf8	315.033	-2.2868	0.746194	-3.06461	0.00217951	0.0337973
Elavl3	88.3203	5.13007	1.69317	3.02986	0.00244666	0.0378728		Psph	452.421	3.09857	1.01108	3.06461	0.00217952	0.0337973
Fancb	64.9548	-6.89439	2.27516	-3.03029	0.00244318	0.0378728		Brd2	1118.3	2.44779	0.798913	3.06391	0.00218467	0.0338313
Ywhaz	1597.17	1.62615	0.536759	3.02958	0.00244898	0.0378728		Sh3bgrl	18695.8	3.14336	1.0265	3.06221	0.00219711	0.0339778
Slc25a21	51.6162	-8.64641	2.8559	-3.02756	0.00246537	0.0380748		Tep1	83.6466	-5.5437	1.81265	-3.05834	0.0022257	0.0343369
2610002M06Rik	239.614	-5.14709	1.70111	-3.02572	0.00248041	0.0382553		Trnau1ap	137.009	-3.3795	1.10504	-3.05825	0.00222635	0.0343369
Timm10b	431.165	2.12111	0.701303	3.02453	0.00249022	0.0383548		Tcea2	17.0916	-6.30123	2.06115	-3.05714	0.0022346	0.0344177
Dcaf17	448.506	-3.15748	1.04602	-3.01858	0.00253965	0.0389583		Kdm4a	214.573	-4.32362	1.41632	-3.05272	0.00226774	0.0348341
Mast3	40.3724	-4.40029	1.45761	-3.01883	0.00253752	0.0389583		Tmem98	98.2093	3.25056	1.06469	3.05307	0.00226514	0.0348341
P2rx5	37.7916	-8.37958	2.77579	-3.0188	0.00253775	0.0389583		Ccnyl1	958.684	3.83887	1.2587	3.04988	0.00228936	0.0351189
Atl1	58.4852	-5.96893	1.97796	-3.01772	0.00254688	0.0390168		Ctnnal1	13964	2.86107	0.938797	3.04759	0.00230687	0.0352282
Atg16l1	298.213	-3.36318	1.11475	-3.01697	0.00255316	0.0390606		Cyp4v3	543.349	-4.62393	1.51768	-3.04671	0.0023136	0.0352282
Sfrp1	662.205	-3.01451	0.99982	-3.01505	0.00256934	0.0392555		Dph5	267.668	-4.8402	1.58876	-3.04653	0.002315	0.0352282
Gpatch2l	143.343	5.43036	1.80237	3.01291	0.00258757	0.0394286		Mal	172.943	-7.74041	2.54072	-3.04654	0.0023149	0.0352282
Mr1	19.3739	-5.55523	1.84367	-3.01313	0.00258567	0.0394286		Mthfd1	1785.71	2.52899	0.829749	3.0479	0.00230447	0.0352282
Slc25a44	87.007	-4.70526	1.56212	-3.0121	0.00259445	0.0394806		Snrpb2	1552.89	2.04965	0.672542	3.04761	0.00230669	0.0352282
AI846148	81.1869	-4.69733	1.55972	-3.01165	0.00259828	0.0394863		Dynlt3	8633.27	2.1142	0.694314	3.04503	0.00232661	0.0353576
Gm16432	38.9687	-7.43884	2.47042	-3.01116	0.00260251	0.0394979		Gfra1	24.618	-7.47885	2.45844	-3.04212	0.00234921	0.0356537
Cdh20	85.3023	-5.27534	1.75246	-3.01026	0.00261026	0.0395294		Gm4013	42.8856	-6.28564	2.07003	-3.03649	0.00239348	0.0362773
Mki67	1329.77	-8.65769	2.8762	-3.01011	0.00261151	0.0395294		Tenm4	38.2684	-7.41989	2.44518	-3.03449	0.00240939	0.03647
Inha	12.1824	-6.87677	2.28516	-3.00932	0.00261834	0.0395418		Cln8	165.229	-3.69067	1.21646	-3.03395	0.00241371	0.0364805
Psmd7	4266.78	1.47629	0.490589	3.00921	0.00261926	0.0395418		Rbm4b	337.974	4.78228	1.57643	3.03361	0.00241648	0.0364805
A930013F10Rik	66.1395	-5.86226	1.94846	-3.00866	0.00262399	0.0395609		Sec24a	758.766	4.04908	1.33512	3.03275	0.00242335	0.036536
Csnk1e	192.13	3.03689	1.01056	3.00515	0.00265449	0.0399679		Zfp787	30.3151	-4.50972	1.48857	-3.02956	0.00244908	0.0368751
Fbxo7	93.6234	-3.66952	1.22212	-3.00258	0.00267698	0.0402534		Bbs5	30.3069	-6.16557	2.03594	-3.02837	0.0024588	0.036961
Hspa14	1445.38	-2.97468	0.990929	-3.00191	0.00268293	0.0402899		Pim3	517.177	-3.1505	1.04064	-3.02747	0.00246613	0.036961
Med11	143.782	-4.2523	1.41674	-3.00146	0.00268689	0.0402963		Polr2f	646.702	3.20028	1.05729	3.02687	0.00247097	0.036961
Rnf5	1005.69	3.17501	1.05804	3.00085	0.00269224	0.0403236		Polr3e	186.931	-4.60552	1.52154	-3.02689	0.00247088	0.036961
Sertad3	19.3291	-7.0613	2.35379	-2.99997	0.0027001	0.0403882		Serpinb5	67.5512	-7.63293	2.52161	-3.02701	0.00246983	0.036961
Slc35e2	468.589	-3.17301	1.05792	-2.99929	0.00270608	0.0404247		A630066F11Rik	17.8095	-6.66557	2.2032	-3.0254	0.00248304	0.0370929
BC026590	128.335	-4.73598	1.57938	-2.99863	0.00271196	0.0404597		Tbc1d24	207.295	-4.70932	1.5568	-3.025	0.0024863	0.0370929
C530005A16Rik	31.6261	8.40397	2.80517	2.99588	0.00273653	0.0407728		Lrrc58	8322.1	2.64229	0.874327	3.02209	0.00251037	0.0374032
Ccdc117	210.734	-4.94077	1.64963	-2.99507	0.0027438	0.0407747		Sepn1	63.6281	-3.21078	1.06346	-3.01919	0.00253449	0.0377133
Plxna1	124.648	-3.27587	1.09374	-2.99512	0.00274333	0.0407747		Lss	326.011	-3.80437	1.26032	-3.01857	0.00253971	0.0377418
1810009A15Rik	786.478	3.26571	1.09068	2.99418	0.00275182	0.0408407		Ino80c	270.204	-4.10703	1.36078	-3.01815	0.00254326	0.0377455
Mylk	161.463	-5.87066	1.96119	-2.99342	0.00275871	0.0408898		4430402I18Rik	26.9775	-7.03328	2.33225	-3.01566	0.00256422	0.0380071
Eif4a1	2525.51	1.97913	0.661389	2.99238	0.00276811	0.0409228		Emc10	2221.08	2.54096	0.842879	3.01462	0.00257302	0.038088
Stag1	1242.46	-3.34415	1.11751	-2.99251	0.00276697	0.0409228		Adcyap1r1	72.7565	-7.19562	2.38758	-3.01377	0.00258027	0.0381459
C920006O11Rik	43.91	-7.18572	2.40526	-2.9875	0.00281265	0.0415176		Actr2	4834.24	1.86995	0.620842	3.01196	0.00259567	0.0383023
Tlr4	93.4209	-6.17733	2.06795	-2.98718	0.00281562	0.0415176		Map7	60.6438	-6.37863	2.11819	-3.01136	0.00260078	0.0383023
Lrrc61	151.186	3.91154	1.30968	2.98663	0.00282074	0.0415396		Pigf	346.024	-4.16836	1.38422	-3.01135	0.00260092	0.0383023
Mcc	654.949	-3.054	1.0227	-2.9862	0.00282464	0.0415433		Zfp867	73.0834	4.99069	1.65776	3.0105	0.00260822	0.0383603
Map7d2	42.7421	-6.4566	2.16337	-2.98451	0.00284031	0.04172		Lrp11	610.547	-4.58222	1.52243	-3.00982	0.00261405	0.0383884
Ubald1	224.263	3.51256	1.17709	2.9841	0.00284412	0.0417223		Tmem144	317.899	7.48953	2.48864	3.00949	0.00261686	0.0383884
Atp5o	7042.96	1.91829	0.643171	2.98255	0.00285855	0.0418264		Dctn6	1620.71	2.49548	0.830115	3.00619	0.00264546	0.0387583
Dnajb4	3803.98	3.49126	1.17054	2.98259	0.00285818	0.0418264		Sfr1	5766.89	1.96003	0.652295	3.00482	0.00265742	0.0388835
Nmrk1	43.4907	-4.38892	1.47202	-2.98156	0.00286783	0.0419085		Psmb10	336.797	-3.34558	1.1146	-3.00161	0.00268559	0.039239
Aldh9a1	243.886	2.82802	0.949271	2.97915	0.0028905	0.0421858		Tgfbr2	815.538	-3.06571	1.02147	-3.00127	0.00268859	0.039239
E130317F20Rik	28.3666	-6.61556	2.2211	-2.9785	0.00289661	0.042221		Helz	62.8813	-4.34068	1.44723	-2.9993	0.00270599	0.0393922
Cenpf	1044.97	-5.643	1.89517	-2.97756	0.0029055	0.0422426		St6galnac5	153.968	7.40368	2.46821	2.99961	0.00270321	0.0393922
Pinx1	358.654	-2.87994	0.967186	-2.97765	0.0029047	0.0422426		Rps6kb2	7.44517	-4.6594	1.55378	-2.99875	0.00271088	0.0394132
Gm16062	59.7854	-4.03692	1.35597	-2.97716	0.00290936	0.0422449		H2-T23	199.181	-3.91494	1.30743	-2.99439	0.00274993	0.0398422
Nadsyn1	32.3663	-6.83497	2.29619	-2.97666	0.00291407	0.0422596		Srek1ip1	1406.91	2.41233	0.805643	2.99429	0.00275087	0.0398422
Esd	19935.8	2.27251	0.764166	2.97385	0.0029409	0.0425946		Tm9sf3	22371.6	2.54126	0.848675	2.99439	0.00274997	0.0398422
Tmem38b	173.906	-3.37912	1.13659	-2.97303	0.00294872	0.0426537		Nwd1	62.6651	-6.09252	2.03617	-2.99214	0.00277027	0.0400724
Zfp759	81.9098	-8.16995	2.74936	-2.97159	0.00296267	0.0428011		Dazap2	5966.53	1.67176	0.559025	2.99049	0.00278528	0.0402385
4930579G24Rik	556.561	-5.99059	2.01828	-2.96816	0.00299588	0.0432154		Hmga2	131.403	7.64078	2.55549	2.98995	0.00279027	0.0402597
Aasdh	61.6629	-6.92275	2.33258	-2.96785	0.00299891	0.0432154		Frem2	43.9397	-6.61432	2.21394	-2.98757	0.00281203	0.0404411
Sh3bgrl	18695.8	2.90352	0.978731	2.96661	0.00301098	0.0433346		Sclt1	425.995	5.4003	1.80746	2.98779	0.00281003	0.0404411
Slc35c1	47.5783	-4.24142	1.43105	-2.96385	0.00303813	0.0436702		Zfp280b	16.3453	-7.07598	2.3686	-2.98741	0.00281348	0.0404411
Kansl2	47.4544	-4.21541	1.42319	-2.96195	0.00305696	0.0437755		Ssb	5412.16	2.08491	0.698199	2.98613	0.00282533	0.0405604
Msn	4320.23	2.65082	0.894817	2.96242	0.00305236	0.0437755		Rab5b	107.495	3.02587	1.01354	2.98546	0.00283151	0.040598
Ppwd1	60.5033	-5.68272	1.91841	-2.9622	0.00305446	0.0437755		C230052I12Rik	29.1603	5.69516	1.90823	2.98452	0.00284024	0.0406722
Bloc1s5	1162.28	3.40631	1.15091	2.95967	0.00307968	0.0439557		G6pdx	602.384	2.94084	0.985948	2.98276	0.00285665	0.0408559
Dlg3	147.315	-4.39604	1.4854	-2.95949	0.00308152	0.0439557		Tsga10	55.7699	7.31136	2.45285	2.98076	0.00287536	0.041072
Gatad2b	18.5713	-5.90025	1.99342	-2.95987	0.0030777	0.0439557		1700029J07Rik	42.9867	-7.02727	2.35818	-2.97996	0.0028829	0.0411073
Rraga	5113.58	2.70386	0.913732	2.95914	0.00308495	0.0439557		Hsp90aa1	30729.3	1.86755	0.62691	2.97897	0.00289221	0.0411073
Cacnb3	59.4446	-3.57038	1.20704	-2.95796	0.00309684	0.0439763		Mpg	36.7359	-5.41142	1.81654	-2.97896	0.00289224	0.0411073
Cul7	92.0673	-3.33595	1.12784	-2.95781	0.00309828	0.0439763		Tm6sf1	77.0587	-7.85177	2.63541	-2.97933	0.00288875	0.0411073
Oscp1	179.314	-4.13731	1.39894	-2.95746	0.0031018	0.0439763		Nap1l2	13.6594	-7.59333	2.54959	-2.97826	0.00289891	0.0411329
Sema7a	15.5331	-5.56302	1.88075	-2.95788	0.00309765	0.0439763		Zfp647	112.32	-7.53225	2.52929	-2.97801	0.00290125	0.0411329
Fam161a	15.7222	-7.48846	2.53708	-2.9516	0.0031613	0.0447642		Dctd	84.5399	6.16604	2.07178	2.97621	0.00291837	0.0412731
Tcea2	17.0916	-5.84487	1.98086	-2.95068	0.00317077	0.0448426		Lhfpl3	82.6931	-7.87702	2.64633	-2.97658	0.00291484	0.0412731
Tmem18	2051.87	-3.05007	1.03414	-2.94938	0.00318413	0.0449758		Psmb9	51.0492	8.08753	2.71918	2.97425	0.00293707	0.0414861
Ccl25	74.9634	-6.76423	2.29443	-2.94811	0.00319722	0.0451048		Entpd1	27.7244	-8.08594	2.72032	-2.97242	0.00295464	0.0416827
Dgkz	31.6657	-2.8694	0.973811	-2.94656	0.00321325	0.0452751		Zfp61	62.5552	-6.48559	2.18275	-2.97129	0.00296552	0.0417845
Igsf10	74.427	-5.29207	1.79649	-2.94578	0.0032214	0.045334		Wdr74	224.781	3.8356	1.29174	2.96932	0.00298457	0.0420011
Rgl2	319.161	-2.90446	0.986698	-2.94362	0.003244	0.0455957		Rcan1	929.234	-4.3276	1.45773	-2.96872	0.00299044	0.0420319
B430319G15Rik	64.1857	-8.45344	2.87281	-2.94257	0.00325497	0.0456937		Soga2	77.722	-5.18288	1.74663	-2.96736	0.00300374	0.0421668
Zfp51	80.5564	-4.25681	1.44705	-2.94173	0.00326388	0.0457624		Nuak1	1465.23	3.27468	1.10376	2.96684	0.00300875	0.0421854
Whsc1	1501.16	-3.34287	1.13664	-2.941	0.00327156	0.0458139		Fbxo5	646.678	6.79545	2.29157	2.96541	0.00302283	0.0423307
Atg2b	818.792	-2.89301	0.984357	-2.93899	0.00329286	0.0460557		Ptgfr	118.787	-6.74564	2.27607	-2.96373	0.00303936	0.0425101
Scarf2	8.62476	-5.89282	2.00559	-2.93819	0.00330129	0.0461171		Mir703	986.689	1.85695	0.626905	2.96209	0.00305558	0.0426846
Sept2	20795.9	2.09237	0.712227	2.93778	0.00330567	0.0461217		Helq	69.6428	-6.40109	2.1613	-2.96168	0.00305963	0.042689
Fam195b	277.949	2.25167	0.766859	2.93623	0.00332231	0.0462974		Plekha6	185.382	-4.97852	1.68123	-2.96124	0.00306408	0.0426988
Tceanc	70.1936	-6.85739	2.33576	-2.93583	0.00332653	0.0462996		Ptges	36.5111	-8.94716	3.0234	-2.9593	0.00308335	0.0428732
Pcyt1b	367.709	3.67803	1.25332	2.93462	0.00333955	0.0464243		Tsg101	1076.36	1.98551	0.670954	2.95923	0.00308411	0.0428732
Dnajc28	79.9764	-6.2753	2.13906	-2.93367	0.0033498	0.0465101		Atl3	2409.88	3.46481	1.17167	2.95714	0.00310502	0.0431115
Slc36a4	105.998	-8.21005	2.80093	-2.93118	0.00337674	0.0468272		Rnf5	1005.69	3.28009	1.10965	2.95597	0.00311686	0.0432233
Slc8a1	566.758	-4.09481	1.39748	-2.93013	0.0033882	0.046929		Chtf8	120.002	2.76101	0.934921	2.9532	0.00314499	0.0435594
Stag3	51.0044	-9.15107	3.12408	-2.9292	0.00339835	0.0470126		D330041H03Rik	25.1562	-2.85398	0.966635	-2.95249	0.00315221	0.0435594
Adh5	3398.1	2.10284	0.718106	2.92832	0.00340799	0.0470888		Zfp825	27.5531	-6.25854	2.11977	-2.95246	0.00315255	0.0435594
Il18bp	21.9126	-5.35132	1.82788	-2.92762	0.00341571	0.0471384		Zfhx2	9.69866	-4.91482	1.66539	-2.95114	0.003166	0.0436923
Hnrnpm	4625.96	2.71071	0.92603	2.92724	0.00341988	0.047139		Pfdn1	1091.69	2.22565	0.754362	2.95038	0.00317386	0.0437479
Zfp324	28.7305	-6.61857	2.26268	-2.92511	0.0034434	0.0474059		R3hcc1l	75.4163	-5.52234	1.87255	-2.9491	0.00318706	0.0438768
Gfra1	24.618	-6.89218	2.35814	-2.92272	0.00346983	0.0477123		Toe1	477.179	4.13808	1.40387	2.94763	0.00320222	0.0440324
2310039H08Rik	430.488	2.63938	0.903461	2.92141	0.00348453	0.0478324		Per2	133.67	-4.75885	1.61488	-2.94688	0.00320997	0.0440859
Slc27a1	12.9658	-4.64608	1.59068	-2.92082	0.00349114	0.0478324		Cdk9	267.843	-2.92481	0.992925	-2.94565	0.00322278	0.0441871
Tagap1	110.39	-4.68049	1.6023	-2.92111	0.00348786	0.0478324		Zfp287	187.34	-7.26282	2.4658	-2.94543	0.00322508	0.0441871
C2cd3	160.72	-3.21203	1.10044	-2.91887	0.00351302	0.0480745		Caprin2	27.8089	-6.36748	2.16218	-2.94494	0.00323019	0.044204
Alcam	438.041	-2.89925	0.993673	-2.91771	0.00352609	0.0481379		Pcgf2	74.0703	3.24429	1.1018	2.94454	0.00323432	0.0442075
Zfp74	231.788	-4.03225	1.38186	-2.91798	0.00352306	0.0481379		Pdzd2	27.4651	-5.53642	1.88074	-2.94374	0.00324269	0.044269
A230057D06Rik	68.0708	-7.33714	2.51798	-2.9139	0.0035695	0.0485562		Zfp282	28.1089	-6.60692	2.2448	-2.94321	0.00324826	0.0442919
Adcyap1r1	72.7565	-6.66055	2.28574	-2.91396	0.00356875	0.0485562		Piga	130.886	-6.68381	2.27193	-2.9419	0.00326204	0.0444106
Eif4g1	947.844	-2.0701	0.710415	-2.91393	0.00356915	0.0485562		Trip13	655.016	6.71797	2.28375	2.94164	0.00326474	0.0444106
9130401M01Rik	452.389	-3.77257	1.29569	-2.91163	0.00359553	0.0488521		Avpr1a	28.3145	-8.66961	2.94886	-2.93998	0.00328231	0.0444936
Calm1	14962.1	1.72887	0.594317	2.909	0.00362588	0.0491475		Fzd6	503.108	-2.91725	0.992297	-2.93989	0.00328325	0.0444936
Sdc1	205.034	-5.05259	1.73676	-2.9092	0.00362357	0.0491475		Mr1	19.3739	-5.63598	1.91704	-2.93995	0.00328267	0.0444936
Rnft2	39.2121	-5.06614	1.74196	-2.9083	0.00363397	0.0491988		Tmod1	135.518	-6.41596	2.1826	-2.93959	0.00328644	0.0444936
Rpl10	5882.43	1.9688	0.677685	2.90518	0.0036704	0.0496331		Rpl8	5312.91	1.44471	0.491762	2.93781	0.00330534	0.0446966
Intu	353.116	-4.1871	1.44153	-2.90463	0.00367693	0.0496625		Slc25a44	87.007	-4.79313	1.633	-2.93516	0.00333373	0.045027
Amn	22.3195	-7.79784	2.68535	-2.90385	0.00368606	0.049727		Fancm	89.1561	-7.01985	2.39248	-2.93414	0.00334477	0.0451228
F930015N05Rik	14.2022	-8.28246	2.85273	-2.90334	0.00369201	0.0497484		Tbc1d4	344.878	-5.24183	1.78687	-2.93352	0.00335137	0.0451584
Ddah1	18340	1.45368	0.500818	2.90262	0.00370057	0.0497973		Bud13	17.3799	-7.54022	2.57106	-2.93273	0.00335999	0.0452212
Phf21a	177.13	-3.05535	1.05274	-2.9023	0.00370436	0.0497973		Sirt2	1055.87	1.61742	0.552652	2.92665	0.00342637	0.0460603
								Vegfb	679.59	3.12375	1.06754	2.92611	0.00343234	0.0460863
								Sh3pxd2b	220.165	-4.24023	1.44934	-2.92563	0.00343761	0.0461028
								Dnase1l1	206.48	-4.59084	1.57063	-2.92294	0.00346748	0.0464198
								Lmf2	40.0684	-2.97583	1.01816	-2.92276	0.00346939	0.0464198
								9330133O14Rik	175.304	6.27224	2.14751	2.9207	0.00349249	0.0464566
								AI504432	360.526	-10.9292	3.74054	-2.92182	0.00347995	0.0464566
								Cox6c	27447.5	2.11769	0.72504	2.92079	0.00349144	0.0464566
								Fam58b	1522.74	3.13932	1.07462	2.92133	0.00348539	0.0464566
								Ubap1	794.367	3.21394	1.10019	2.92126	0.00348619	0.0464566
								Smarcc2	341.33	3.24952	1.11344	2.91845	0.0035178	0.0467388
								Spef2	24.1704	-7.38433	2.53088	-2.9177	0.00352627	0.0467969
								Tceanc	70.1936	-7.11067	2.43843	-2.91609	0.00354453	0.0469846
								Stradb	165.04	3.20589	1.09952	2.91572	0.00354872	0.0469856
								Pcbp2	3128.66	2.13448	0.732667	2.9133	0.00357636	0.0472967
								Nxt2	685.847	-3.5854	1.23108	-2.9124	0.00358667	0.0473781
								2510002D24Rik	57.3431	-5.2298	1.79795	-2.90876	0.00362871	0.0478419
								Thbd	26.9326	-8.58129	2.95029	-2.90863	0.00363016	0.0478419
								Leprotl1	2561.36	2.46489	0.847891	2.90709	0.00364809	0.0480064
								U2af1l4	195.809	3.35388	1.15379	2.90683	0.00365106	0.0480064
								Gucy1a3	28.0659	-7.82062	2.69094	-2.90628	0.00365754	0.0480363
								Ap1s3	1599.78	4.59984	1.58313	2.90552	0.00366638	0.0480418
								Nomo1	319.901	-2.95908	1.01839	-2.90564	0.00366504	0.0480418
								Abhd4	1818.48	2.17663	0.74963	2.90361	0.00368892	0.0482263
								Rps17	4299.04	1.78247	0.613829	2.90386	0.00368598	0.0482263
								Gnas	24660.9	1.98145	0.682545	2.90303	0.00369572	0.04826
								A830082K12Rik	143.827	-4.84093	1.6679	-2.90242	0.00370295	0.0482716
								Hdgf	3479.6	1.65557	0.570446	2.90224	0.00370507	0.0482716
								As3mt	48.6594	-7.54307	2.60059	-2.90052	0.00372544	0.0484264
								Prlr	15.0161	-7.73995	2.66822	-2.9008	0.00372217	0.0484264
								Gins1	142.4	7.94587	2.74131	2.89856	0.00374877	0.0486743
								Abi2	2706.86	2.76735	0.954964	2.89786	0.00375715	0.0487277
								Srbd1	80.7549	-4.40005	1.51879	-2.89707	0.00376665	0.04876
								Tram1l1	134.43	-6.40745	2.2118	-2.89694	0.00376819	0.04876
								2010204K13Rik	1487.65	5.48588	1.89491	2.89506	0.00379085	0.0489977
								Csnk2b	116.527	2.07653	0.718087	2.89176	0.00383094	0.0490819
								Golga3	121.898	-4.24874	1.46875	-2.89277	0.00381864	0.0490819
								Phf15	256.659	-5.06847	1.75277	-2.89169	0.00383177	0.0490819
								Ppp1r8	215.708	3.07297	1.06213	2.89321	0.00381325	0.0490819
								Scoc	2586.04	2.77062	0.957789	2.89273	0.00381915	0.0490819
								Secisbp2l	1287.8	-1.80709	0.62489	-2.89186	0.00382972	0.0490819
								Tceal8	4233.43	2.09654	0.724542	2.89361	0.00380842	0.0490819
								Tmem194b	261.219	-5.19029	1.79351	-2.89393	0.00380457	0.0490819
								E130317F20Rik	28.3666	-6.69138	2.316	-2.88919	0.00386234	0.049418
								Gstm7	32.0027	5.92474	2.05124	2.88836	0.00387253	0.0494929
								Fam219b	56.6365	-4.11882	1.42632	-2.88773	0.00388036	0.0495376
								Mrpl1	363.428	-4.09119	1.41834	-2.8845	0.00392035	0.0499363
								Prokr1	20.7597	-5.94801	2.06182	-2.88483	0.00391625	0.0499363
								Sdr39u1	23.392	-5.34836	1.85445	-2.88407	0.00392568	0.0499484
								Sgcg	21.6754	-7.78366	2.6993	-2.88358	0.00393181	0.0499708

## Sheet: Key
Key for DESeq2 Wald test output
baseMean	Average of the normalized count values across all samples
Log2FoldChange	Log2 fold change between the first and second group in the contrast
lfcSE	Standard error of the log2 fold change
stat	Wald statistic
pvalue	Raw p-value, generated by comparing “stat” to a Normal distribution
padj	False Discovery Rate (FDR)
Note	The 26 intersection genes in S-/T-/M-type vs. NR are highlighted in red font.
