# Supplementary material for: Astrocyte ethanol exposure reveals persistent and defined calcium response subtypes and associated gene signatures
Source: J Biol Chem. 2022 Jun 16;298(8):102147. doi: 10.1016/j.jbc.2022.102147 (PMC9293641; doi:10.1016/j.jbc.2022.102147)
Supplement: Supporting infomation_Table S4 [file mmc5.xlsx]

## Sheet: GO T vs S
T > S unique	ID	Description	GeneRatio	BgRatio	pvalue	p.adjust	qvalue	geneID	Count	Category
	GO:0031305	integral component of mitochondrial inner membrane	3/103	23/11444	0.00110011	0.0726262	0.0685402	Mpc2/Ptpmt1/Timm17a	3	CC
	GO:1990904	ribonucleoprotein complex	6/103	133/11444	0.00125218	0.0726262	0.0685402	Rpl13a/Vim/Eef2/Ddx5/Csnk1e/Hnrnpm	6	CC
T < S unique	ID	Description	GeneRatio	BgRatio	pvalue	p.adjust	qvalue	geneID	Count	Category
	GO:0007059	chromosome segregation	11/203	74/11274	7.63261e-08	4.31243e-05	4.16982e-05	Knstrn/Cep85/Nek2/Ska3/Nsl1/Top2a/Cenpe/Pttg1/Stag1/Cenpf/Stag3	11	BP
	GO:0000070	mitotic sister chromatid segregation	6/203	27/11274	6.83351e-06	0.00193047	0.00186663	Knstrn/Recql5/Nek2/Plk1/Cdca8/Nsl1	6	BP
	GO:0000775	chromosome, centromeric region	11/203	129/11444	1.78729e-05	0.002827	0.00256248	Knstrn/Nek2/Plk1/Ska3/Cdca8/Nsl1/Cenpe/Mki67/Cenpf/Pinx1/Stag3	11	CC
	GO:0000922	spindle pole	8/203	70/11444	3.14111e-05	0.002827	0.00256248	Cep85/Nek2/Kif11/Plk1/Aspm/Tubgcp5/Cdc25b/Cenpf	8	CC
	GO:0051301	cell division	18/203	332/11274	3.06201e-05	0.00576678	0.00557608	Kif20b/Knstrn/Recql5/Nek2/Kif11/Plk1/Kif23/Cdc20/Ska3/Cdc25c/Cdca8/Aspm/Nsl1/Cenpe/Cdc25b/Pttg1/2610002M06Rik/Stag1	18	BP
	GO:0005694	chromosome	16/203	304/11444	0.000101999	0.00611996	0.00554733	Atr/Knstrn/Recql5/Mlh1/Nek2/Plk1/Mdc1/Tnks1bp1/Ska3/Cdca8/Nsl1/Cenpe/Mki67/Stag1/Pinx1/Stag3	16	CC
	GO:0005871	kinesin complex	6/203	47/11444	0.000169473	0.00762629	0.00691272	Kif20b/Kif11/Kif23/Kif15/Cenpe/Kif5c	6	CC
	GO:0005874	microtubule	14/203	279/11444	0.000450681	0.0162245	0.0147064	Kif20b/Knstrn/Nek2/Kif11/Kif23/Mtus2/Gas2l3/Ska3/Aspm/Tubgcp5/Kif15/Cenpe/Kif5c/Slc8a1	14	CC
	GO:0000940	condensed chromosome outer kinetochore	3/203	10/11444	0.000601982	0.0167984	0.0152266	Ska3/Cenpe/Cenpf	3	CC
	GO:0051233	spindle midzone	4/203	23/11444	0.000653272	0.0167984	0.0152266	Kif20b/Plk1/Cdca8/Cenpe	4	CC
	GO:0008017	microtubule binding	12/202	186/11211	0.000135736	0.0190919	0.0190919	Kif20b/Fmn1/Kif11/Plk1/Kif23/Mtus2/Gas2l3/Tubgcp5/Kif15/Cenpe/Kif5c/Fam161a	12	MF
	GO:0003777	microtubule motor activity	6/202	48/11211	0.000207521	0.0190919	0.0190919	Kif20b/Kif11/Kif23/Kif15/Cenpe/Kif5c	6	MF
	GO:0030496	midbody	8/203	114/11444	0.000942508	0.0212064	0.0192222	Kif20b/Nek2/Plk1/Kif23/Cdca8/Aspm/Cenpe/Cenpf	8	CC
	GO:0097431	mitotic spindle pole	4/203	27/11444	0.00122492	0.0244984	0.0222061	Kif20b/Aspm/Stag1/Fam161a	4	CC
	GO:0000793	condensed chromosome	4/203	28/11444	0.00140943	0.0253697	0.022996	Mlh1/Ncapg/Top2a/Mki67	4	CC
	GO:0005876	spindle microtubule	4/203	30/11444	0.00183501	0.0300275	0.0272179	Kif11/Plk1/Ska3/Fam161a	4	CC
	GO:0000795	synaptonemal complex	3/203	15/11444	0.00213782	0.0320673	0.0290668	Mlh1/Plk1/Stag3	3	CC
	GO:0005813	centrosome	16/203	415/11444	0.00294512	0.0407785	0.036963	Kif20b/Cep85/Nek2/Plk1/Cep250/Kif23/Cdc20/Mtus2/Aspm/Tubgcp5/Ift46/Macrod2/Cdc25b/Cenpf/Fam161a/C2cd3	16	CC
	GO:0000776	kinetochore	7/203	112/11444	0.00375637	0.0482961	0.0437772	Knstrn/Nek2/Plk1/Ska3/Nsl1/Cenpe/Pinx1	7	CC
	GO:0015630	microtubule cytoskeleton	8/203	144/11444	0.00410899	0.0493079	0.0446943	Kif20b/Knstrn/Fmn1/Plk1/Mtus2/Gas2l3/Cenpe/Map7d2	8	CC
	GO:0007018	microtubule-based movement	6/203	53/11274	0.000359129	0.050727	0.0490494	Kif20b/Kif11/Kif23/Kif15/Cenpe/Kif5c	6	BP
	GO:0005819	spindle	5/203	63/11444	0.00510748	0.0574592	0.0520829	Kif11/Plk1/Kif23/Cenpf/Pinx1	5	CC
	GO:0034451	centriolar satellite	3/203	25/11444	0.0094879	0.10046	0.0910604	Ssx2ip/Plk1/C2cd3	3	CC
T > S shared	ID	Description	GeneRatio	BgRatio	pvalue	p.adjust	qvalue	geneID	Count	Category
	GO:0006412	translation	13/83	248/11274	2.77952e-08	7.67148e-06	7.67148e-06	Mrpl13/Eif2s3x/Rps20/Rpl24/Rps7/Eif2s2/Mrpl52/Rpl35a/Eif5b/Rps18/Rpl37/Eif4a1/Rpl10	13	BP
	GO:0003735	structural constituent of ribosome	9/81	143/11211	8.30715e-07	0.000111316	0.000107556	Mrpl13/Rps20/Rpl24/Rps7/Mrpl52/Rpl35a/Rps18/Rpl37/Rpl10	9	MF
	GO:0005840	ribosome	8/86	162/11444	2.82129e-05	0.00299056	0.00285098	Mrpl13/Rps20/Rpl24/Rps7/Mrpl52/Rpl35a/Rps18/Rpl37	8	CC
	GO:0022625	cytosolic large ribosomal subunit	5/86	56/11444	6.02367e-05	0.00319255	0.00304354	Rpl24/Rpl35a/Rpl37/Rpl36a/Rpl10	5	CC
	GO:0003743	translation initiation factor activity	4/81	46/11211	0.000327664	0.0219535	0.0212119	Eif2s3x/Eif2s2/Eif5b/Eif4a1	4	MF
	GO:0006413	translational initiation	4/83	52/11274	0.000565125	0.0779873	0.0779873	Eif2s3x/Eif2s2/Eif5b/Eif4a1	4	BP
T < S shared	No significant results

## Sheet: GSEA T vs S
T vs. S	ID	Description	setSize	enrichmentScore	NES	pvalue	p.adjust	qvalues	rank	leading_edge	core_enrichment	Category
	GO:0003735	structural constituent of ribosome	143	0.642155	3.04397	1e-10	5.62e-08	5.25263e-08	1913	tags=55%, list=15%, signal=47%	Mrpl13/Mrpl20/Rps20/Rpl24/Rps7/Rpl13a/Mrpl52/Mrps2/Rpl35a/Rps18/Rpl37/Rps19/Rpl10/Rps8/Rps25/Rps24/Rpl37a/Mrpl9/Rpl36/Rplp0/Rpl4/Mrpl39/Rpl18a/Rplp1/Rpl39/Rps12/Rpl23a/Rpl10a/Rpl9/Rpl14/Rpl28/Rps15a/Rps15/Rpl5/Mrps15/Rps14/Mrps9/Rpl17/Rpl21/Rps21/Rpl18/Rps23/Rpl22/Rps9/Rpl15/Rpl13/Mrps6/Rpl3/Mrps17/Rpl32/Rpl23/Ndufa7/Rpl11/Rpl27/Rpl8/Rpl38/Mrps12/Rpl31/Rps4x/Mrps24/Mrps11/Mrpl28/Rps3/Rpl6/Rps29/R…	MF
	GO:0005840	ribosome	162	0.610982	2.93161	1e-10	1.46333e-08	1.34737e-08	2659	tags=59%, list=21%, signal=47%	Mrpl13/Mrpl20/Rps20/Rpl24/Rps7/Mrpl38/Rpl13a/Mrpl52/Mrps2/Rpl35a/Rps18/Rpl37/Rps19/Rps8/Rps25/Rps24/Rpl37a/Mrpl9/Rpl36/Rplp0/Rpl4/Mrpl39/Rpl18a/Rplp1/Rpl39/Rpl23a/Rpl10a/Rpl9/Rpl14/Rpl28/Rps15/Rpl5/Mrps15/Rps14/Mrps9/Rpl17/Rpl21/Rps21/Rpl18/Rps23/Rpl22/Rps9/Rpl15/Rpl13/Mrps6/Rpl3/Tma16/Mrps17/Rpl32/Rpl23/Rpl11/Rpl27/Rpl8/Rpl38/Mrps12/Rpl31/Rps4x/Mrps24/Mrps11/Mrpl28/Rps3/Rpl6/Rps29/Snca/Rps10/Mrp…	CC
	GO:0022625	cytosolic large ribosomal subunit	56	0.728928	2.88045	1e-10	1.46333e-08	1.34737e-08	2142	tags=79%, list=17%, signal=66%	Rpl24/Rpl13a/Rpl35a/Rpl37/Rpl36a/Rpl10/Rpl37a/Rpl36/Rplp0/Rpl4/Rpl18a/Rplp1/Rpl39/Rps12/Rpl23a/Rpl10a/Rpl9/Rpl14/Rpl28/Rpl5/Rpl17/Rpl21/Rpl18/Rpl22/Rpl15/Rpl13/Rpl3/Gm6525/Rpl32/Rpl23/Rpl11/Rpl27/Rpl8/Rpl38/Rpl31/Rpl6/Rpl7a/Rpl35/Rplp2/Zfp622/Rpl22l1/Rpl29/Rpl27a/Uba52	CC
	GO:0022627	cytosolic small ribosomal subunit	40	0.720328	2.62555	2.59305e-10	2.84587e-08	2.62034e-08	2659	tags=78%, list=21%, signal=61%	Rps20/Rps7/Rps18/Rps19/Rps8/Rps25/Rps24/Rps12/Rps15a/Rps15/Rps14/Mcts2/Rps21/Rps23/Rps9/Rps4x/Rps3/Rps29/Rps10/Fau/Rps26/Larp4/Rps27a/Rps17/Uba52/Rps27l/Rps13/Rps11/Rps2/Rpsa/Rps6	CC
	GO:0006412	translation	248	0.492882	2.49973	1e-10	1.836e-07	1.78737e-07	2715	tags=46%, list=21%, signal=37%	Mrpl13/Mrpl20/Eif2s3x/Rps20/Rpl24/Rps7/Rpl13a/Eif2s2/Mrpl52/Mrps2/Rpl35a/Eif5b/Rps18/Rpl37/Rps19/Eef1b2/Eef2/Eif4a1/Rpl10/Rps8/Rps24/Rpl37a/Mrpl9/Rpl36/Rpl4/Mrpl39/Lars2/Rpl18a/Rpl39/Eef1a1/Rpl23a/Rpl10a/Rpl9/Rpl14/Rpl28/Rps15/Rpl5/Mrps15/Rps14/Mrps9/Rpl17/Rpl21/Rps21/Eif3k/Rpl18/Rps23/Rpl22/Rps9/Rpl15/Rpl13/Mrps6/Rpl3/Mrps17/Aars/Eif3i/Rpl32/Rpl23/Rpl11/Eef1g/Rpl8/Rpl38/Mrps12/Rpl31/Rps4x/Eif3h/…	BP
	GO:0002181	cytoplasmic translation	33	0.703016	2.47642	1.1344e-07	0.000104138	0.00010138	1181	tags=61%, list=9%, signal=55%	Rpl24/Rpl35a/Rpl36/Rplp0/Rpl18a/Rplp1/Rpl39/Rpl10a/Rpl9/Rpl17/Rps21/Rpl18/Rps23/Rpl15/Rpl11/Rpl8/Rpl38/Rpl31/Rpl6/Rps29	BP
	GO:0042788	polysomal ribosome	27	0.737615	2.44397	7.51813e-08	5.50076e-06	5.06484e-06	2123	tags=70%, list=17%, signal=59%	Rpl24/Eef2/Rpl18a/Rpl39/Rpl10a/Rps21/Rpl18/Rps23/Rpl11/Rpl8/Rpl38/Rpl31/Eif3h/Rpl6/Rps29/Rpl7a/Rps26/Rpl29/Larp4b	CC
	GO:0015935	small ribosomal subunit	16	0.780107	2.2571	3.25235e-05	0.00142778	0.00131463	1213	tags=62%, list=10%, signal=57%	Rps20/Mrps2/Rps24/Rps15/Rps23/Rps9/Mrps12/Rps4x/Rps3/Npm1	CC
	GO:0005753	mitochondrial proton-transporting ATP synthase complex	15	0.799525	2.22378	6.39392e-06	0.00040099	0.000369213	1396	tags=73%, list=11%, signal=65%	Atp5a1/Atp5f1/Atp5o/Atp5d/Atp5b/Ppif/Atp5l/Atp5k/Atp5j2/Atp5j/Usmg5	CC
	GO:0043209	myelin sheath	166	0.45846	2.19833	6.30497e-10	5.53576e-08	5.09707e-08	2780	tags=44%, list=22%, signal=35%	Atp5a1/Dld/Vdac1/Napa/Ldhb/Atp5f1/Atp5o/Msn/Sept2/Calm1/Gnb2/Hspa8/Slc25a4/Hspa2/Eef1a1/Sdha/Atp5b/Cox5a/Dpysl2/Slc25a5/Ubc/Sod1/Nme2/Ndufs3/Cct2/Pebp1/Rdx/Cnp/Aldoa/Cct5/Vcp/Sirt2/Mdh2/Exoc4/Tubb4b/Thy1/Ckb/Pdcd6ip/Hsp90aa1/Gdi1/Prdx3/Rtn4/Tuba1a/Sept4/Prdx2/Gdi2/Prdx1/Rala/Aco2/Eef1a2/Tagln3/Cox6a1/Rps27a/Nme1/Slc25a3/Ubb/Actr1a/Gnb1/Pkm/Ppia/Gsto1/Uba52/Actg1/Gnao1/Ass1/Tkt/Cltc/Gapdh/Atp5c1/U…	CC
	GO:0006754	ATP biosynthetic process	16	0.728065	2.09661	0.000124603	0.0762573	0.0742374	3098	tags=88%, list=24%, signal=66%	Atp5a1/Atp5o/Atp5d/Atp5b/Atp5l/Atp5k/Aldoa/Atp5j2/Ldhd/Chchd10/Pkm/Slc25a13/Atp5c1/Surf1	BP
	GO:0070469	respiratory chain	46	0.558448	2.09619	1.45383e-05	0.000797789	0.000734566	3887	tags=65%, list=31%, signal=45%	Higd1a/Ndufs8/Uqcrh/Ndufa4/Ndufa7/Ndufs3/Ndufc1/Uqcrb/Ndufb7/Ndufa11/Ndufa8/Uqcr10/Ndufb5/Ndufa12/Ndufb6/Ndufs6/Ndufa2/Cyc1/Ndufb11/Ndufa6/Ndufb9/Uqcrc1/Uqcrfs1/Ndufs2/Uqcrq/Ndufs4/Uqcrc2/Ndufb2/Ndufb3/Ndufv3	CC
	GO:0005747	mitochondrial respiratory chain complex I	38	0.561616	2.02859	0.000191122	0.00762752	0.00702307	2561	tags=47%, list=20%, signal=38%	Ndufb4/Ndufs8/Ndufa7/Ndufs3/Ndufa13/Ndufc1/Ndufb7/Ndufa11/Ndufa8/Ndufaf1/Ndufb5/Ndufa12/Ndufb6/Ndufs6/Ndufa2/Ndufb11/Ndufa6/Ndufb9	CC
	GO:0051082	unfolded protein binding	85	0.46169	2.02279	6.43318e-06	0.00180772	0.00168956	2531	tags=40%, list=20%, signal=32%	Hsp90ab1/Cct4/Ptges3/Mkks/Ppig/Heatr3/Dnajb4/Cct8/Hspa8/Pfdn1/Hspa2/Hspb6/Aamp/Ppif/Dnaja3/Pet100/Cct2/Cct5/Uggt2/Cct6a/Npm1/Srsf10/Hsp90aa1/Pfdn2/Ndufaf1/Ppia/Pfdn5/Grpel2/Dnajb1/Tbce/Aip/Dnajc3/Dnaja2/Trap1	MF
	GO:0005743	mitochondrial inner membrane	325	0.384519	1.97891	1e-10	1.46333e-08	1.34737e-08	2847	tags=39%, list=22%, signal=31%	Cox16/Hadha/Slc25a36/Mpc2/Cox7b/Sdhc/Tmem256/Slc25a47/Atp5a1/Mtch2/Ndufb4/Ptpmt1/Yme1l1/Immp1l/Vdac1/Higd1a/Timm17a/Mpv17/Cox6c/Atp5f1/Timm10b/Atp5o/Cox20/Atp5d/Slc25a4/Eci1/Uqcrh/Sdha/Atp5b/Dnajc19/Ppif/Cox5a/Rhot2/Atp5l/Cox7c/Atp5k/Chchd3/Pdk4/Slc25a5/Apoo/Ndufa4/Bcl2l1/Ndufa7/Ndufs3/Idh2/Cnp/Ndufa13/Hadhb/Mdh2/Atp5j2/Rps3/Slc25a18/Ndufc1/Atp5j/Coq6/Slc25a15/Gstk1/Ociad2/Apex2/Crls1/Snca/Uqcrb/…	CC
	GO:0031305	integral component of mitochondrial inner membrane	23	0.606172	1.94824	0.00100476	0.0259464	0.0238903	2226	tags=43%, list=18%, signal=36%	Cox16/Mpc2/Ptpmt1/Timm17a/Apoo/Pet100/Cox11/Slc25a3/Timm23/Mpc1	CC
	GO:0044754	autolysosome	11	0.758507	1.9344	0.000639725	0.022316	0.0205475	1787	tags=64%, list=14%, signal=55%	Pik3c3/Map1lc3b/Ftl1/Fth1/Ncoa4/Map1lc3a/Lrrk2	CC
	GO:0005761	mitochondrial ribosome	19	0.634883	1.92381	0.00203323	0.0446294	0.0410927	2092	tags=47%, list=16%, signal=40%	Mrpl13/Mrpl20/Mrpl38/Mrps15/Ndufa7/Mrpl28/Mrpl48/Mrpl19/Mrpl40	CC
	GO:0000276	mitochondrial proton-transporting ATP synthase complex, coupling factor F(o)	10	0.765351	1.87997	0.00197549	0.0446294	0.0410927	1917	tags=70%, list=15%, signal=59%	Atp5f1/Atp5o/Atp5l/Atp5k/Atp5j2/Atp5j/Atp5g3	CC
	GO:1990904	ribonucleoprotein complex	133	0.391038	1.82893	2.95165e-05	0.00142778	0.00131463	2914	tags=45%, list=23%, signal=35%	Igf2bp1/Rps7/Rpl13a/Hnrnpa2b1/Cbx5/Hnrnpa3/Vim/Larp7/Eef2/Ddx5/Csnk1e/Hnrnpm/Rps8/Trove2/Rplp0/Hspa8/Rpl4/Rbm38/Akap8l/Tdrd7/Ybx1/Ssb/Rpl5/Rpl22/Rps9/Tefm/Hnrnpu/Tra2a/Celf2/Syncrip/Rpl27/Ruvbl2/Rps3/Npm1/Ncl/Rpl7a/Eprs/Actn4/Lrrk2/Csnk1a1/Eif4a3/Rbm42/Hsf1/Slirp/Rps2/Jmjd6/Elavl1/Gapdh/Rps6/Cirbp/Hnrnph2/Rbms3/Rbmxl1/Celf1/Gsk3b/Ddx1/Hnrnpr/Pabpc1/Hnrnpa0/Hnrnpl	CC
	GO:0043292	contractile fiber	13	0.682642	1.81856	0.00224499	0.0456901	0.0420693	2759	tags=69%, list=22%, signal=54%	Hspb1/Slc23a2/Cdk5r1/Ppp1r12a/Cst3/Neb/Tnnc1/Gja1/Dbi	CC
	GO:0003924	GTPase activity	208	0.321138	1.58309	7.15121e-05	0.0133966	0.0125209	2081	tags=28%, list=16%, signal=24%	Eif2s3x/Arl3/Tube1/Gnas/Eif5b/Eef2/Rraga/Sept2/Gnb2/Rab10/Gnai2/Rac1/Rasl11a/Rabl2/Rab40b/Gna11/Eef1a1/Rab22a/Atl3/Kras/Rhoa/Rhoj/Rhot2/Rab5b/Gem/Rab4b/Rhou/Rab27b/Tubb4b/Sept10/Nkiras1/Rap2a/Rab5c/Nkiras2/Rhoc/Rab31/Rab5a/Arl2/Rab6a/Tuba1a/Gng11/Gng10/Sept4/Atl2/Rala/Gnaq/Eef1a2/Rab21/Arl1/Lrrk2/Rab11b/Sept11/Gnb1/Tsr1/Gfm1/Rap2c/Srpr/Tubg1	MF
	GO:0005525	GTP binding	256	0.294686	1.48365	0.000174152	0.0244684	0.0228689	2917	tags=36%, list=23%, signal=28%	Arf4/Hsp90ab1/Eif2s3x/Arl3/Tube1/Gnas/Urgcp/Eif5b/Eef2/Rraga/Sept2/Rab10/Gnai2/Rac1/Rasl11a/Rabl2/Rab40b/Gna11/Eef1a1/Rab22a/Atl3/Kras/Rhoa/Rhoj/Rhot2/Rab5b/Gem/Rab4b/Anxa6/Rhou/Adss/Rab27b/Tubb4b/Sept10/Gnl2/Nkiras1/Rap2a/Ak3/Rab5c/Nkiras2/Hsp90aa1/Rhoc/Rab31/Rab5a/Arl2/Fpgt/Rab6a/Hist1h1e/Tuba1a/Sept4/Atl2/Rala/Gnaq/Eef1a2/Ehd2/Rab21/Arl1/Lrrk2/Nme1/Rab11b/Sept11/Arl13b/Tsr1/Gfm1/Rap2c/Srpr/Tub…	MF
	GO:0044877	macromolecular complex binding	357	0.266434	1.37684	0.000425065	0.044958	0.0420192	2979	tags=35%, list=23%, signal=28%	Fscn2/Itgb2/Hadha/Atp5a1/Vdac1/Napa/Cbx5/Pdzk1/Top1/Vps28/Pfkp/Ywhaz/Atp5o/Vamp2/Gnb2/Atp5d/Tsnax/Uqcrh/Gna11/Casp8/Git1/Kras/Brk1/Ulk1/Tsg101/Cir1/Strn3/Xpc/Ptpra/Map1b/Hnrnpu/Pdk2/Rbx1/Dnaja3/Ndufa4/Anxa6/Ptk2b/Bcl2l1/Arpc1b/Abi2/Ppp1ca/Dync1i2/Vcp/Hadhb/Cdkn1a/Atpif1/Cul2/Exoc4/Cd63/Capg/Rps3/Atf1/Ywhab/Vps4a/Skil/Appl2/Ppara/Malat1/Vhl/Rtn4/Hif1a/Rxra/Ndufa8/Pex26/Fas/Slc9a3r1/Gnaq/Bin1/Actn4…	MF
	GO:0005813	centrosome	415	-0.326907	-1.40697	0.00160189	0.0390683	0.0359723	3204	tags=35%, list=25%, signal=27%	Sdccag8/Psen1/Bicd2/Efhc1/Cdc14b/Brca2/Ccne2/Cep350/Tubgcp4/Camsap2/Haus3/Rgcc/Katna1/Ubr4/Ckap2l/Ccnb1/Mastl/Ndc80/Cep70/Cep95/Phax/Kif13a/E2f1/Hspa1a/Rab11fip4/Mapkapk2/Bicd1/Chd4/Clip1/Ddx11/Traf3ip1/Dpf2/Ist1/Sac3d1/Ranbp3/Cdc14a/Csnk1d/Cdkl5/Ift81/Ccdc141/Fopnl/Vps4b/Cdc16/Cntrob/Rab23/Tsen2/B9d1/Ift88/Cdkl2/Mzt2/Rapgef6/Crocc/Fbxo31/Camk2n2/Bod1/Dctn4/Sass6/Polr3h/Pkn2/Kifc3/Nlrc5/Ttc8/Cdk2…	CC
	GO:0005887	integral component of plasma membrane	419	-0.332832	-1.43138	0.000719725	0.0225685	0.02078	2870	tags=27%, list=23%, signal=22%	Calhm2/Slc8a2/Sstr2/Igdcc4/Sema4b/Mospd2/Mpzl1/Cav2/Itpr3/Ptch1/Lgr4/Bcap31/Rom1/Alk/Kcnh5/Pcdh7/Enpp5/Zdhhc2/Adrb1/Acvr1/Sgca/Sgms1/Plscr1/Eda/Icam1/Ddr2/Pcdhgc3/Aqp9/Slc29a2/Nlgn3/Sema3b/Slc16a1/Lrrc8d/Fgfr2/Kcna2/Slc16a7/Ntrk3/Sema3e/Mfsd2b/Slc52a2/Asic2/Slc2a12/Gpr88/Tmc6/Chrnb1/Gabrb2/Tspan9/Gabra4/Pcdhb14/Lpar6/Adra1b/Pcdhb3/Kit/Slc16a6/Folh1/Erbb2/Tspan18/Stom/Atp2b1/Tlr2/Kcnq5/Slc6a17/Nlg…	CC
	GO:0045211	postsynaptic membrane	150	-0.397981	-1.57655	0.00228971	0.0456901	0.0420693	2941	tags=31%, list=23%, signal=24%	Lrrtm2/Itgb1/Cdk5/Sema4b/Dlg1/Ptprz1/Cadps2/Fam196a/Ptprs/Srgap2/Anks1b/Nbea/Fmr1/Synpo/Grik5/Grin3a/Chrnb1/Gabrb2/Gabra4/Dmd/Bcr/Cpeb1/Tmub1/Erbb2/Mink1/Dlgap1/Lrrc4/Nlgn1/Shc4/Prr12/Homer3/Snap91/Lrrc4c/Kcnb1/Slc8a1/Arhgef9/Homer1/Grip1/Arhgap32/Kcnc2/Daglb/Dnm3/Gabbr1/Grin2c/Met/Kctd8/Lin7a	CC
	GO:0031012	extracellular matrix	152	-0.407235	-1.61854	0.000967067	0.0259464	0.0238903	2291	tags=29%, list=18%, signal=24%	Ucma/Ccdc80/Ntn1/Coch/Lama5/Col4a5/Mmp23/Ecm1/Fgfr2/Mmp14/Tnc/Adamts4/Nov/Gpld1/Lamc1/Col5a3/Col1a1/Glg1/Matn2/Fn1/Col16a1/Wnt5a/Serac1/Hspg2/Tgm2/Col22a1/Spon2/Postn/Thbs2/Col2a1/Col9a1/Mmp15/Cthrc1/Lamb1/Tril/Lingo1/Lrig2/Col4a2/Ccbe1/Col9a3/Lrrn1/Dcn/Mmp17/Col23a1	CC
	GO:0097431	mitotic spindle pole	27	-0.63158	-1.85197	0.000792729	0.0232005	0.021362	1310	tags=33%, list=10%, signal=30%	Mapkbp1/Bccip/Nin/Fam161a/Stag1/Aspm/Aurka/Kif20b/Map10	CC
	GO:0016705	oxidoreductase activity, acting on paired donors, with incorporation or reduction of molecular oxygen	26	-0.643798	-1.88477	0.000479978	0.044958	0.0420192	2332	tags=46%, list=18%, signal=38%	Cyp2j6/Ogfod2/Plod3/P4ha3/Cyp4v3/P4htm/Ptgis/Cyp20a1/Plod1/Cyp24a1/Cyp26b1/Cyp7b1	MF
	GO:0000793	condensed chromosome	28	-0.637989	-1.8966	0.000660838	0.022316	0.0205475	2636	tags=54%, list=21%, signal=43%	Fancd2/Top3b/Pes1/Cdk2/Rif1/Smc2/Akap8/Ncaph2/Smarca5/Brca1/Mki67/Top2a/Ncapg/Mlh1/Lig4	CC

## Sheet: Key
Key for GO signficant terms (T vs. S, shared/unique)
GeneRatio	number of the GO genes overlapping the DEGs to the number of the DEGs
BgRatio	number of the GO genes overlapping the transcriptome background to the number of the transcriptome background
pvalue	raw p-value from hypergeometric test
p.adjust	BH corrected p-value
qvalue	minimal FDR at given p-value threshold
geneID	overlapping genes between the DEGs and the GO geneset
Category	GO category (BP, MF, CC)
Note	Significantly enriched functions were selected using the cutoff qvalue < 0.1.
Key for GSEA significant terms (T vs. S)
setSize	number of genes in each GO geneset after filtering
enrichmentScore	raw K-S running sum statistic
NES	Normalized Enrichment Score
pvalue	raw p-value
p.adjust	BH corrected p-value
qvalues	minimal FDR at given p-value threshold
rank	the position where the peak in the K-S statistic curve is
leading_edge	consisting of three variables: (1) tags, the percentage of gene hits before (for positive ES) or after (for negative ES) the peak; (2) list, the percentage of genes in the ranked gene list before (for positive ES) or after (for negative ES) the peak; (3) signal, the summary statistic combining (1) and (2) ( for details, see https://www.gsea-msigdb.org/gsea/doc/GSEAUserGuideFrame.html)
core_enrichment	genes before (for positive ES) or after (for negative ES) the peak
Category	GO category (BP, MF, CC)
Note	Significantly enriched functions were selected using the cutoff qvalue < 0.1.
