# Supplementary material for: Astrocyte ethanol exposure reveals persistent and defined calcium response subtypes and associated gene signatures
Source: J Biol Chem. 2022 Jun 16;298(8):102147. doi: 10.1016/j.jbc.2022.102147 (PMC9293641; doi:10.1016/j.jbc.2022.102147)
Supplement: Supporting infomation_Table S5 [file mmc6.xlsx]

## Sheet: GO for T, S, M vs NR
	T > S											S > NR											T > NR											M > NR
	ID	Description	GeneRatio	BgRatio	pvalue	p.adjust	qvalue	geneID	Count	Category		ID	Description	GeneRatio	BgRatio	pvalue	p.adjust	qvalue	geneID	Count	Category		ID	Description	GeneRatio	BgRatio	pvalue	p.adjust	qvalue	geneID	Count	Category		ID	Description	GeneRatio	BgRatio	pvalue	p.adjust	qvalue	geneID	Count	Category
	GO:0006412	translation	19/186	248/11274	2.55771e-08	1.41697e-05	1.41347e-05	Eef1b2/Eef2/Eif2s2/Eif2s3x/Eif4a1/Eif5b/Mrpl13/Mrpl20/Mrpl52/Mrps2/Rpl10/Rpl13a/Rpl24/Rpl35a/Rpl37/Rps7/Rps18/Rps19/Rps20	19	BP		GO:0006260	DNA replication	6/51	112/11274	1.0517e-05	0.00166169	0.00139489	Dscc1/Gins1/Mcm4/Pola1/Pold2/Rfc3	6	BP		GO:0003735	structural constituent of ribosome	23/261	143/11211	1.944e-13	5.07383e-11	4.93161e-11	Mrpl13/Mrpl52/Mrps17/Rpl8/Rpl10a/Rpl10/Rpl17/Rpl18a/Rpl21/Rpl22l1/Rpl23a/Rpl24/Rpl27/Rpl28/Rpl35a/Rpl37/Rps7/Rps12/Rps15/Rps17/Rps18/Rps20/Rps23	23	MF		GO:0043142	single-stranded DNA-dependent ATPase activity	2/27	11/11211	0.000303135	0.0121254	0.0111681	Dscc1/Rfc3	2	MF
	GO:0003735	structural constituent of ribosome	13/181	143/11211	5.06466e-07	0.0001175	0.000111423	Mrpl13/Mrpl20/Mrpl52/Mrps2/Rpl10/Rpl13a/Rpl24/Rpl35a/Rpl37/Rps7/Rps18/Rps19/Rps20	13	MF		GO:0006730	one-carbon metabolic process	2/51	15/11274	0.00202888	0.0688019	0.0577551	Mthfd2/Shmt2	2	BP		GO:0022625	cytosolic large ribosomal subunit	15/264	56/11444	1.30887e-12	2.73554e-10	2.59019e-10	Rpl8/Rpl10a/Rpl10/Rpl17/Rpl18a/Rpl21/Rpl22l1/Rpl23a/Rpl24/Rpl27/Rpl28/Rpl35a/Rpl36a/Rpl37/Rps12	15	CC		GO:0061029	eyelid development in camera-type eye	1/26	10/11274	0.0228331	0.138311	0.0976748	Twist1	1	BP
	GO:0005840	ribosome	12/189	162/11444	1.50713e-05	0.00260734	0.00249074	Mrpl13/Mrpl20/Mrpl52/Mrps2/Rpl13a/Rpl24/Rpl35a/Rpl37/Rps7/Rps18/Rps19/Rps20	12	CC		GO:0042326	negative regulation of phosphorylation	2/51	15/11274	0.00202888	0.0688019	0.0577551	Cdkn2d/Grb10	2	BP		GO:0005840	ribosome	22/264	162/11444	1.84519e-11	1.92823e-09	1.82577e-09	Mrpl13/Mrpl52/Mrps17/Rpl8/Rpl10a/Rpl17/Rpl18a/Rpl21/Rpl22l1/Rpl23a/Rpl24/Rpl27/Rpl28/Rpl35a/Rpl37/Rps7/Rps15/Rps17/Rps18/Rps20/Rps23/Tma16	22	CC		GO:2000679	positive regulation of transcription regulatory region DNA binding	1/26	10/11274	0.0228331	0.138311	0.0976748	Twist1	1	BP
	GO:1990904	ribonucleoprotein complex	10/189	133/11444	6.92344e-05	0.00598877	0.00572095	Cbx5/Csnk1e/Ddx5/Eef2/Hnrnpm/Igf2bp1/Larp7/Rpl13a/Rps7/Vim	10	CC		GO:0006275	regulation of DNA replication	2/51	16/11274	0.00231202	0.0688019	0.0577551	Dscc1/Fbxo5	2	BP		GO:0006412	translation	26/259	248/11274	8.84e-11	6.31176e-08	6.29036e-08	Eif2s2/Eif2s3x/Eif4a1/Eif5b/Mrpl13/Mrpl52/Mrps17/Rpl8/Rpl10a/Rpl10/Rpl17/Rpl18a/Rpl21/Rpl22l1/Rpl23a/Rpl24/Rpl28/Rpl35a/Rpl37/Rps7/Rps15/Rps17/Rps18/Rps20/Rps23/Tars	26	BP		GO:0006825	copper ion transport	1/26	11/11274	0.0250886	0.138311	0.0976748	Heph	1	BP
	GO:0022625	cytosolic large ribosomal subunit	6/189	56/11444	0.00030645	0.0138194	0.0132014	Rpl10/Rpl13a/Rpl24/Rpl35a/Rpl36a/Rpl37	6	CC		GO:0061351	neural precursor cell proliferation	2/51	16/11274	0.00231202	0.0688019	0.0577551	Melk/Rpgrip1	2	BP		GO:0022627	cytosolic small ribosomal subunit	7/264	40/11444	3.12064e-05	0.00217405	0.00205853	Rps7/Rps12/Rps15/Rps17/Rps18/Rps20/Rps23	7	CC		GO:0014067	negative regulation of phosphatidylinositol 3-kinase signaling	1/26	11/11274	0.0250886	0.138311	0.0976748	Twist1	1	BP
	GO:0005743	mitochondrial inner membrane	15/189	325/11444	0.000319524	0.0138194	0.0132014	Atp5f1/Atp5o/Cox6c/Cox7b/Immp1l/Mpc2/Ndufb4/Ptpmt1/Sdhc/Slc25a36/Slc25a47/Timm10b/Timm17a/Tmem256/Vdac1	15	CC		GO:2000773	negative regulation of cellular senescence	2/51	17/11274	0.00261273	0.0688019	0.0577551	Fbxo5/Twist1	2	BP		GO:0002181	cytoplasmic translation	7/259	33/11274	7.98015e-06	0.00284891	0.00283925	Rpl8/Rpl10a/Rpl17/Rpl18a/Rpl24/Rpl35a/Rps23	7	BP		GO:0006260	DNA replication	2/26	112/11274	0.027219	0.138311	0.0976748	Dscc1/Rfc3	2	BP
												GO:0006270	DNA replication initiation	2/51	20/11274	0.00361865	0.0767913	0.0644618	Mcm4/Pola1	2	BP		GO:0043142	single-stranded DNA-dependent ATPase activity	4/261	11/11211	8.32786e-05	0.0108679	0.0105632	Chtf8/Dscc1/Rad51/Rfc3	4	MF		GO:0002098	tRNA wobble uridine modification	1/26	12/11274	0.0273391	0.138311	0.0976748	Mto1	1	BP
	T < S											GO:0006261	DNA-dependent DNA replication	2/51	21/11274	0.00398803	0.0767913	0.0644618	Pold2/Rfc3	2	BP		GO:0042788	polysomal ribosome	5/264	27/11444	0.000334925	0.0174998	0.01657	Rpl8/Rpl10a/Rpl18a/Rpl24/Rps23	5	CC		GO:0003180	aortic valve morphogenesis	1/26	12/11274	0.0273391	0.138311	0.0976748	Twist1	1	BP
	ID	Description	GeneRatio	BgRatio	pvalue	p.adjust	qvalue	geneID	Count	Category		GO:0034220	ion transmembrane transport	2/51	22/11274	0.00437419	0.0767913	0.0644618	Kcnc2/Slc24a5	2	BP		GO:0000775	chromosome, centromeric region	10/264	129/11444	0.000795641	0.0332578	0.0314906	Anapc16/Cbx5/Cenpl/Dctn6/Dscc1/Dynlt3/Mis12/Phf6/Ppp2cb/Sept2	10	CC		GO:0007064	mitotic sister chromatid cohesion	1/26	12/11274	0.0273391	0.138311	0.0976748	Dscc1	1	BP
	No significant											GO:0000785	chromatin	4/52	115/11444	0.0018068	0.0782653	0.0751578	Dscc1/Parpbp/Pola1/Suv39h2	4	CC													GO:0042462	eye photoreceptor cell development	1/26	12/11274	0.0273391	0.138311	0.0976748	Fscn2	1	BP
												GO:0000775	chromosome, centromeric region	4/52	129/11444	0.00274615	0.0782653	0.0751578	Cenpl/Cenpq/Dscc1/Suv39h2	4	CC		T < NR											GO:0003203	endocardial cushion morphogenesis	1/26	13/11274	0.0295847	0.138311	0.0976748	Twist1	1	BP
												GO:0043142	single-stranded DNA-dependent ATPase activity	2/51	11/11211	0.00108707	0.0815305	0.0789559	Dscc1/Rfc3	2	MF		ID	Description	GeneRatio	BgRatio	pvalue	p.adjust	qvalue	geneID	Count	Category		GO:0043518	negative regulation of DNA damage response, signal transduction by p53 class mediator	1/26	13/11274	0.0295847	0.138311	0.0976748	Twist1	1	BP
																							No significant											GO:0000266	mitochondrial fission	1/26	14/11274	0.0318252	0.138311	0.0976748	Mtfp1	1	BP
												S < NR																						GO:0003341	cilium movement	1/26	14/11274	0.0318252	0.138311	0.0976748	Ccdc103	1	BP
												ID	Description	GeneRatio	BgRatio	pvalue	p.adjust	qvalue	geneID	Count	Category													GO:0007599	hemostasis	1/26	14/11274	0.0318252	0.138311	0.0976748	Procr	1	BP
												GO:0009897	external side of plasma membrane	3/26	138/11444	0.00364104	0.101949	0.0958169	Abcg1/Enpep/Ly6a	3	CC													GO:0009048	dosage compensation by inactivation of X chromosome	1/26	14/11274	0.0318252	0.138311	0.0976748	Xist	1	BP
																																		GO:0030500	regulation of bone mineralization	1/26	14/11274	0.0318252	0.138311	0.0976748	Twist1	1	BP
																																		GO:0035115	embryonic forelimb morphogenesis	1/26	14/11274	0.0318252	0.138311	0.0976748	Twist1	1	BP
																																		GO:0019934	cGMP-mediated signaling	1/26	15/11274	0.0340608	0.138311	0.0976748	Mrvi1	1	BP
																																		GO:0006275	regulation of DNA replication	1/26	16/11274	0.0362914	0.138311	0.0976748	Dscc1	1	BP
																																		GO:0030031	cell projection assembly	1/26	17/11274	0.038517	0.138311	0.0976748	Tsga10	1	BP
																																		GO:2000773	negative regulation of cellular senescence	1/26	17/11274	0.038517	0.138311	0.0976748	Twist1	1	BP
																																		GO:2000778	positive regulation of interleukin-6 secretion	1/26	17/11274	0.038517	0.138311	0.0976748	Twist1	1	BP
																																		M < NR
																																		ID	Description	GeneRatio	BgRatio	pvalue	p.adjust	qvalue	geneID	Count	Category
																																		GO:0005887	integral component of plasma membrane	8/33	419/11444	1.87276e-05	0.000917651	0.000847669	Gpnmb/Gpr150/Grm5/Kcna2/Mfsd2b/Pcdhb20/Plxnc1/Trpc3	8	CC
																																		GO:0004930	G-protein coupled receptor activity	3/33	82/11211	0.00175662	0.0762807	0.0546693	Gpr150/Gpr176/Grm5	3	MF
																																		GO:0030170	pyridoxal phosphate binding	2/33	29/11211	0.00324599	0.0762807	0.0546693	Accs/Pygl	2	MF
																																		GO:0019894	kinesin binding	2/33	43/11211	0.0070364	0.110237	0.0790052	Atcay/Kcna2	2	MF
																																		GO:0005216	ion channel activity	2/33	71/11211	0.0183973	0.136388	0.0977472	Kcna2/Trpc3	2	MF
																																		GO:0008201	heparin binding	2/33	89/11211	0.0280565	0.136388	0.0977472	Cxcl10/Gpnmb	2	MF
																																		GO:0008009	chemokine activity	1/33	10/11211	0.02906	0.136388	0.0977472	Cxcl10	1	MF
																																		GO:0017154	semaphorin receptor activity	1/33	10/11211	0.02906	0.136388	0.0977472	Plxnc1	1	MF
																																		GO:0048018	receptor ligand activity	1/33	10/11211	0.02906	0.136388	0.0977472	Gpnmb	1	MF
																																		GO:0070679	inositol 1,4,5 trisphosphate binding	1/33	10/11211	0.02906	0.136388	0.0977472	Trpc3	1	MF
																																		GO:0005251	delayed rectifier potassium channel activity	1/33	11/11211	0.0319206	0.136388	0.0977472	Kcna2	1	MF
																																		GO:0008757	S-adenosylmethionine-dependent methyltransferase activity	1/33	11/11211	0.0319206	0.136388	0.0977472	Prmt8	1	MF

## Sheet: GSEA for T, S, M vs NR
	T vs. S													T vs. NR													S vs. NR													M vs. NR
	ID	Description	setSize	enrichmentScore	NES	pvalue	p.adjust	qvalues	rank	leading_edge	core_enrichment	Category		ID	Description	setSize	enrichmentScore	NES	pvalue	p.adjust	qvalues	rank	leading_edge	core_enrichment	Category		ID	Description	setSize	enrichmentScore	NES	pvalue	p.adjust	qvalues	rank	leading_edge	core_enrichment	Category		ID	Description	setSize	enrichmentScore	NES	pvalue	p.adjust	qvalues	rank	leading_edge
	GO:0003735	structural constituent of ribosome	143	0.642155	3.04397	1e-10	5.62e-08	5.25263e-08	1913	tags=55%, list=15%, signal=47%	Mrpl13/Mrpl20/Rps20/Rpl24/Rps7/Rpl13a/Mrpl52/Mrps2/Rpl35a/Rps18/Rpl37/Rps19/Rpl10/Rps8/Rps25/Rps24/Rpl37a/Mrpl9/Rpl36/Rplp0/Rpl4/Mrpl39/Rpl18a/Rplp1/Rpl39/Rps12/Rpl23a/Rpl10a/Rpl9/Rpl14/Rpl28/Rps15a/Rps15/Rpl5/Mrps15/Rps14/Mrps9/Rpl17/Rpl21/Rps21/Rpl18/Rps23/Rpl22/Rps9/Rpl15/Rpl13/Mrps6/Rpl3/Mrps17/Rpl32/Rpl23/Ndufa7/Rpl11/Rpl27/Rpl8/Rpl38/Mrps12/Rpl31/Rps4x/Mrps24/Mrps11/Mrpl28/Rps3/Rpl6/Rps29/R…	MF		GO:0022625	cytosolic large ribosomal subunit	56	0.752448	2.96018	1e-10	2.195e-08	1.98947e-08	1484	tags=70%, list=12%, signal=62%	Rpl36a/Rpl24/Rpl37/Rpl10/Rpl22l1/Rpl21/Rpl35a/Rpl28/Rpl17/Rpl23a/Rpl27/Rpl18a/Rpl10a/Rps12/Rpl8/Rpl5/Rpl39/Gm6525/Rplp0/Rpl13a/Rpl12/Rpl18/Rpl13/Rplp1/Rpl23/Rpl37a/Rpl4/Rpl9/Rpl32/Rpl3/Rpl7/Rpl22/Rpl14/Rpl36/Rpl7a/Rpl38/Rpl15/Rpl11/Rpl35	CC		GO:0000775	chromosome, centromeric region	129	0.630781	2.60869	1e-10	1.46333e-08	1.31579e-08	2570	tags=57%, list=20%, signal=46%	Dscc1/Cenpl/Suv39h2/Cenpq/Spc24/Hells/Birc5/Cenpf/Oip5/Ercc6l/Mki67/Bub3/Phf6/Mad2l1/Nek2/Spag5/Pinx1/Cenpp/Ska1/Mis18a/Spdl1/Knstrn/Nudcd2/Spc25/Cenpm/Cdca8/Cenpe/Nsl1/Cenpa/Ppp2cb/Mis18bp1/Cenpn/Pmf1/Seh1l/Bod1/Incenp/Dync1i1/Tex14/Nup37/Plk1/Kntc1/Nuf2/Aurkb/Rangap1/Bub1/Cenpw/Dctn6/Sept2/Dynlt3/Zw10/Zwilch/Itgb3bp/Rassf2/Nde1/Clasp1/Nup43/Cenpi/Kif2c/Stag3/Fmr1/Bub1b/Kansl1/Cdt1/Dctn5/Cbx3/Nd…	CC		GO:0022625	cytosolic large ribosomal subunit	56	0.620647	2.39583	8.70476e-08	1.78331e-05	1.71041e-05	2992	tags=68%, list=24%, signal=52%
	GO:0005840	ribosome	162	0.610982	2.93161	1e-10	1.46333e-08	1.34737e-08	2659	tags=59%, list=21%, signal=47%	Mrpl13/Mrpl20/Rps20/Rpl24/Rps7/Mrpl38/Rpl13a/Mrpl52/Mrps2/Rpl35a/Rps18/Rpl37/Rps19/Rps8/Rps25/Rps24/Rpl37a/Mrpl9/Rpl36/Rplp0/Rpl4/Mrpl39/Rpl18a/Rplp1/Rpl39/Rpl23a/Rpl10a/Rpl9/Rpl14/Rpl28/Rps15/Rpl5/Mrps15/Rps14/Mrps9/Rpl17/Rpl21/Rps21/Rpl18/Rps23/Rpl22/Rps9/Rpl15/Rpl13/Mrps6/Rpl3/Tma16/Mrps17/Rpl32/Rpl23/Rpl11/Rpl27/Rpl8/Rpl38/Mrps12/Rpl31/Rps4x/Mrps24/Mrps11/Mrpl28/Rps3/Rpl6/Rps29/Snca/Rps10/Mrp…	CC		GO:0003735	structural constituent of ribosome	143	0.636452	2.92074	1e-10	5.62e-08	5.08421e-08	2269	tags=55%, list=18%, signal=46%	Rpl24/Rps18/Rps7/Rpl37/Rps20/Rpl10/Rpl22l1/Mrpl52/Rpl21/Rpl35a/Rpl28/Rpl17/Mrpl13/Rps15/Rpl23a/Rps23/Mrps17/Rpl27/Rpl18a/Rpl10a/Rps12/Rpl8/Rps17/Rpl5/Rps8/Mrpl9/Rps19/Rpl39/Rps4x/Rps21/Mrpl20/Mrps9/Mrpl28/Mrpl39/Rplp0/Rpl13a/Rpl12/Rps24/Rpl18/Rpl13/Mrps6/Rps29/Rplp1/Rpl23/Rpl37a/Rpl4/Rpl9/Rpl32/Rpl3/Rps26/Rpl7/Mrps15/Rpl22/Mrpl30/Rpl14/Mrpl2/Mrpl47/Rpl36/Rps10/Mrpl51/Rpl38/Rpl15/Mrps11/Rpl11/Rps1…	MF		GO:0000776	kinetochore	112	0.631438	2.55042	1e-10	1.46333e-08	1.31579e-08	2570	tags=59%, list=20%, signal=47%	Spc24/Birc5/Ercc6l/Bub3/Phf6/Dctn1/Mad2l1/Nek2/Spag5/Pinx1/Ska1/Spdl1/Mtbp/Ttk/Knstrn/Nudcd2/Pbrm1/Spc25/Cenpm/Cenpe/Nsl1/Cenpa/Cenpn/Pmf1/Seh1l/Bod1/Incenp/Dync1i1/Tex14/Nup37/Plk1/Kntc1/Nuf2/Aurkb/Dctn4/Rangap1/Bub1/Cenpw/Kif18a/Dctn6/Sept2/Dynlt3/Zw10/Zwilch/Itgb3bp/Rassf2/Nde1/Clasp1/Nup43/Cenpi/Kif2c/Bub1b/Psen1/Kansl1/Cdt1/Dctn5/Ndel1/Sept7/Ska3/Zfp207/Sec13/Meaf6/Dync1li2/Mis12/Cenpk/Trp53…	CC		GO:0015934	large ribosomal subunit	14	0.77047	2.14055	0.000146277	0.00917364	0.0087986	1794	tags=64%, list=14%, signal=55%
	GO:0022625	cytosolic large ribosomal subunit	56	0.728928	2.88045	1e-10	1.46333e-08	1.34737e-08	2142	tags=79%, list=17%, signal=66%	Rpl24/Rpl13a/Rpl35a/Rpl37/Rpl36a/Rpl10/Rpl37a/Rpl36/Rplp0/Rpl4/Rpl18a/Rplp1/Rpl39/Rps12/Rpl23a/Rpl10a/Rpl9/Rpl14/Rpl28/Rpl5/Rpl17/Rpl21/Rpl18/Rpl22/Rpl15/Rpl13/Rpl3/Gm6525/Rpl32/Rpl23/Rpl11/Rpl27/Rpl8/Rpl38/Rpl31/Rpl6/Rpl7a/Rpl35/Rplp2/Zfp622/Rpl22l1/Rpl29/Rpl27a/Uba52	CC		GO:0005840	ribosome	162	0.61462	2.89125	1e-10	2.195e-08	1.98947e-08	2269	tags=51%, list=18%, signal=43%	Snca/Rpl24/Rps18/Rps7/Rpl37/Tma16/Rps20/Rpl22l1/Mrpl52/Rpl21/Rpl35a/Rpl28/Rpl17/Mrpl13/Rps15/Rpl23a/Rps23/Mrps17/Rpl27/Rpl18a/Rpl10a/Rpl8/Rps17/Rpl5/Rps8/Mrpl9/Rps19/Rpl39/Rps4x/Rps21/Mrpl20/Mrps9/Mrpl28/Mrpl39/Rplp0/Rpl13a/Rpl12/Rps24/Rpl18/Rpl13/Mrps6/Rps29/Rplp1/Rpl23/Rpl37a/Rpl4/Rpl9/Rpl32/Rpl3/Rps26/Mrpl38/Rpl7/Mrps15/Rpl22/Mrpl30/Rpl14/Mrpl2/Mrpl47/Rpl36/Rpl7a/Rps10/Mrpl51/Mrps28/Mrpl53/Rpl…	CC		GO:0006260	DNA replication	112	0.595204	2.452	1e-10	9.18e-08	8.84211e-08	1313	tags=36%, list=10%, signal=32%	Chaf1b/Dscc1/Rfc3/Pola1/Mcm4/Pold2/Gins1/Rrm2/Ssrp1/Poln/Mcm6/Mcm5/Rmi2/Dbf4/Donson/Dtl/Mcm2/Mcmbp/Mcm7/Mcm8/Pold3/Rpa2/Chtf18/Cdc45/Mcm3/Rfc2/Blm/Gins2/Lig1/Prim2/Fen1/Pcna/Rmi1/Orc2/Chtf8/Rpa1/Gins4/Orc1/Recql5/Rrm1	BP		GO:0003735	structural constituent of ribosome	143	0.457152	2.10272	6.40299e-08	3.59848e-05	3.45087e-05	3124	tags=47%, list=25%, signal=36%
	GO:0022627	cytosolic small ribosomal subunit	40	0.720328	2.62555	2.59305e-10	2.84587e-08	2.62034e-08	2659	tags=78%, list=21%, signal=61%	Rps20/Rps7/Rps18/Rps19/Rps8/Rps25/Rps24/Rps12/Rps15a/Rps15/Rps14/Mcts2/Rps21/Rps23/Rps9/Rps4x/Rps3/Rps29/Rps10/Fau/Rps26/Larp4/Rps27a/Rps17/Uba52/Rps27l/Rps13/Rps11/Rps2/Rpsa/Rps6	CC		GO:0002181	cytoplasmic translation	33	0.742717	2.59768	1.76182e-09	1.61735e-06	1.54206e-06	1548	tags=64%, list=12%, signal=56%	Rpl24/Rpl35a/Rpl17/Rps23/Rpl18a/Rpl10a/Rpl8/Rpl39/Rps21/Rplp0/Zc3h15/Rpl18/Rps29/Rplp1/Rpl9/Rps26/Rpl36/Rpl38/Rpl15/Rpl11/Rps28	BP		GO:0005694	chromosome	304	0.516838	2.37489	1e-10	1.46333e-08	1.31579e-08	2575	tags=45%, list=20%, signal=37%	Xist/Cenpl/Suv39h2/Cenpq/Ssrp1/Trip13/Spc24/Suz12/Topbp1/Usp51/Birc5/Oip5/Dtl/Ercc6l/Mki67/Bub3/Phf6/H2afz/Mad2l1/Nek2/Spag5/Pinx1/Cenpp/Ska1/Mis18a/Ncaph/Spdl1/Clock/Smc2/Rhno1/Mlh1/Tmpo/Knstrn/Nudcd2/Hist1h1b/Spc25/Cenpm/Cdca8/Cenpe/Ncapd2/H2afx/Nsl1/Atr/Blm/Cenpa/Ppp2cb/Mis18bp1/Setd1b/Cenpn/Pmf1/Seh1l/Bod1/Incenp/Xrcc6/Dync1i1/Zmynd11/Tex14/Nup37/Plk1/Cdca2/Brca1/Kntc1/Nuf2/Terf1/Aurkb/Rangap…	CC		GO:0005840	ribosome	162	0.431058	2.03227	1.21867e-07	1.78331e-05	1.71041e-05	2896	tags=40%, list=23%, signal=31%
	GO:0006412	translation	248	0.492882	2.49973	1e-10	1.836e-07	1.78737e-07	2715	tags=46%, list=21%, signal=37%	Mrpl13/Mrpl20/Eif2s3x/Rps20/Rpl24/Rps7/Rpl13a/Eif2s2/Mrpl52/Mrps2/Rpl35a/Eif5b/Rps18/Rpl37/Rps19/Eef1b2/Eef2/Eif4a1/Rpl10/Rps8/Rps24/Rpl37a/Mrpl9/Rpl36/Rpl4/Mrpl39/Lars2/Rpl18a/Rpl39/Eef1a1/Rpl23a/Rpl10a/Rpl9/Rpl14/Rpl28/Rps15/Rpl5/Mrps15/Rps14/Mrps9/Rpl17/Rpl21/Rps21/Eif3k/Rpl18/Rps23/Rpl22/Rps9/Rpl15/Rpl13/Mrps6/Rpl3/Mrps17/Aars/Eif3i/Rpl32/Rpl23/Rpl11/Eef1g/Rpl8/Rpl38/Mrps12/Rpl31/Rps4x/Eif3h/…	BP		GO:0022627	cytosolic small ribosomal subunit	40	0.70824	2.59454	2.19955e-09	3.21867e-07	2.9173e-07	3015	tags=70%, list=24%, signal=54%	Rps18/Rps7/Rps20/Rps15/Rps23/Rps12/Rps17/Rps8/Rps19/Rps4x/Rps21/Rps24/Mcts1/Rps29/Rps26/Mcts2/Rps10/Rps15a/Rps28/Rps3/Rps25/Rps13/Rps9/Rpsa/Fau/Rps14/Rps2/Rps6	CC		GO:0051301	cell division	332	0.500921	2.3398	1e-10	9.18e-08	8.84211e-08	1704	tags=35%, list=13%, signal=31%	Fbxo5/Cks2/Ccnb2/Hmga2/Ccna2/Cdk4/Cdc25c/Ccna1/Dclre1a/Spc24/Mastl/Hells/Cables2/Birc5/Cdca3/Oip5/Prc1/Ercc6l/Bub3/Dctn1/Ube2c/Mad2l1/Mcmbp/Nek2/Sac3d1/Tacc3/Spag5/Kif20b/Ska1/Mis18a/Mitd1/Ncaph/Cdc25b/Kif23/Ccne2/Spdl1/Smc2/Aurka/2610002M06Rik/Kif11/Wee1/Knstrn/Racgap1/Ect2/Cep55/Mark4/Tpx2/Cdk2/Triobp/Spc25/Cdca8/Ncapg2/Sept10/Cenpe/Ncapd2/Nsl1/Lig1/Brcc3/Mis18bp1/Pard3b/Pmf1/Seh1l/Bod1/Incenp/…	BP		GO:0042273	ribosomal large subunit biogenesis	26	0.608342	1.9815	0.000352395	0.0588179	0.0564169	1886	tags=46%, list=15%, signal=39%
	GO:0002181	cytoplasmic translation	33	0.703016	2.47642	1.1344e-07	0.000104138	0.00010138	1181	tags=61%, list=9%, signal=55%	Rpl24/Rpl35a/Rpl36/Rplp0/Rpl18a/Rplp1/Rpl39/Rpl10a/Rpl9/Rpl17/Rps21/Rpl18/Rps23/Rpl15/Rpl11/Rpl8/Rpl38/Rpl31/Rpl6/Rps29	BP		GO:0042788	polysomal ribosome	27	0.733667	2.46396	1.28487e-07	1.41014e-05	1.27811e-05	2446	tags=74%, list=19%, signal=60%	Rpl24/Rps23/Rpl18a/Rpl10a/Rpl8/Rpl39/Eef2/Rps21/Zc3h15/Rpl18/Rps29/Eif3h/Rps26/Rpl7a/Rpl38/Rpl11/Rps28/Rpl19/Rpl29/Dhx9	CC		GO:0000793	condensed chromosome	28	0.759616	2.338	9.9299e-08	8.71845e-06	7.83939e-06	2043	tags=68%, list=16%, signal=57%	Rad51/Top2a/Ncapg/Mki67/Smc2/Mlh1/Cdk2/Ncapd2/Brca1/Hmbs/Smarca5/Rpa1/H2afy/Top3b/Fancd2/Banf1/Hmgb2/Rif1/Ncaph2	CC		GO:0002181	cytoplasmic translation	33	0.548365	1.88854	0.000523986	0.0687171	0.065912	3737	tags=67%, list=29%, signal=47%
	GO:0042788	polysomal ribosome	27	0.737615	2.44397	7.51813e-08	5.50076e-06	5.06484e-06	2123	tags=70%, list=17%, signal=59%	Rpl24/Eef2/Rpl18a/Rpl39/Rpl10a/Rps21/Rpl18/Rps23/Rpl11/Rpl8/Rpl38/Rpl31/Eif3h/Rpl6/Rps29/Rpl7a/Rps26/Rpl29/Larp4b	CC		GO:0006412	translation	248	0.497104	2.4461	1e-10	1.836e-07	1.75053e-07	1693	tags=36%, list=13%, signal=32%	Rpl24/Rps18/Rps7/Eif2s3x/Eif2s2/Rpl37/Eif5b/Rps20/Eif4a1/Rpl10/Rpl22l1/Mrpl52/Rpl21/Rpl35a/Rpl28/Rpl17/Mrpl13/Rps15/Rpl23a/Rps23/Tars/Mrps17/Rpl18a/Rpl10a/Rpl8/Rps17/Rpl5/Rps8/Mrpl9/Rps19/Rpl39/Rps4x/Eef2/Sepsecs/Rps21/Mrpl20/Mrps9/Mrpl39/Eif3e/Rpl13a/Eif2s1/Rpl12/Rps24/Rpl18/Mcts1/Aars/Rpl13/Mrps6/Rps29/Rpl23/Eef1b2/Rpl37a/Eif1ax/Rpl4/Eif3h/Rpl9/Rpl32/Rpl3/Rps26/Rpl7/Eif3a/Gars/Mrps15/Rpl22/Mrpl…	BP		GO:0000070	mitotic sister chromatid segregation	27	0.749846	2.32291	5.26477e-07	0.000112686	0.000108539	2505	tags=85%, list=20%, signal=69%	Bub3/Mad2l1/Nek2/Spag5/Knstrn/Cdca8/Nsl1/Incenp/Ran/Plk1/Espl1/Tubg1/Kif18a/Hira/Zw10/Ino80/Recql5/Cit/Nusap1/Msto1/Zfp207/Mis12/Kif18b	BP		GO:0022627	cytosolic small ribosomal subunit	40	0.514861	1.85335	0.00161266	0.06436	0.0617288	4060	tags=75%, list=32%, signal=51%
	GO:0015935	small ribosomal subunit	16	0.780107	2.2571	3.25235e-05	0.00142778	0.00131463	1213	tags=62%, list=10%, signal=57%	Rps20/Mrps2/Rps24/Rps15/Rps23/Rps9/Mrps12/Rps4x/Rps3/Npm1	CC		GO:0005761	mitochondrial ribosome	19	0.695381	2.11399	7.45849e-05	0.00218285	0.00197846	1996	tags=58%, list=16%, signal=49%	Mrpl13/Mrpl20/Mrpl28/Mrpl38/Mrps15/Mrpl30/Mrpl47/Mrpl51/Mrpl19/Ndufa7/Mrpl48	CC		GO:0007094	mitotic spindle assembly checkpoint	24	0.762126	2.29049	8.95991e-07	0.000164504	0.000158449	1232	tags=58%, list=10%, signal=53%	Trip13/Birc5/Bub3/Mad2l1/Cep192/Spdl1/Ttk/Cenpe/Tex14/Plk1/Terf1/Aurkb/Bub1/Zw10	BP		GO:0006260	DNA replication	112	0.401073	1.77677	0.000106785	0.0326763	0.0313424	2158	tags=29%, list=17%, signal=24%
	GO:0005753	mitochondrial proton-transporting ATP synthase complex	15	0.799525	2.22378	6.39392e-06	0.00040099	0.000369213	1396	tags=73%, list=11%, signal=65%	Atp5a1/Atp5f1/Atp5o/Atp5d/Atp5b/Ppif/Atp5l/Atp5k/Atp5j2/Atp5j/Usmg5	CC		GO:0003697	single-stranded DNA binding	77	0.509431	2.11103	1.36418e-06	0.000383335	0.000346789	3049	tags=48%, list=24%, signal=37%	Mcm4/Ncl/Top1/Ercc1/Rad51/Rbbp8/Rad51ap1/Dhx36/Mcm7/Ptbp1/Mcm6/Nabp1/Nme1/Rpa1/Polr2g/Polr2h/Tsn/Ybx1/Prim2/Rpa3/Nabp2/Pura/Tsnax/Hnrnpu/Purb/Polr2d/Anxa1/Brca2/Rad52/Hnrnpk/Nol12/Dhx9/Fubp3/Lrpprc/Nup35/Rpa2/Cry2	MF		GO:0005876	spindle microtubule	30	0.726383	2.27834	1.3778e-06	0.000100809	9.06448e-05	2378	tags=73%, list=19%, signal=60%	Fam161a/Birc5/Spag5/Ska1/Cdc27/Aurka/Kif11/Tpx2/Bod1/Cdk1/Plk1/Aurkb/Tubg1/Sept2/Cdc16/Arl3/Clasp1/Neil2/Nusap1/Kif3a/Numa1/Ska3	CC		GO:0006412	translation	248	0.34216	1.72845	9.15662e-06	0.00420289	0.00403132	2896	tags=38%, list=23%, signal=30%
	GO:0043209	myelin sheath	166	0.45846	2.19833	6.30497e-10	5.53576e-08	5.09707e-08	2780	tags=44%, list=22%, signal=35%	Atp5a1/Dld/Vdac1/Napa/Ldhb/Atp5f1/Atp5o/Msn/Sept2/Calm1/Gnb2/Hspa8/Slc25a4/Hspa2/Eef1a1/Sdha/Atp5b/Cox5a/Dpysl2/Slc25a5/Ubc/Sod1/Nme2/Ndufs3/Cct2/Pebp1/Rdx/Cnp/Aldoa/Cct5/Vcp/Sirt2/Mdh2/Exoc4/Tubb4b/Thy1/Ckb/Pdcd6ip/Hsp90aa1/Gdi1/Prdx3/Rtn4/Tuba1a/Sept4/Prdx2/Gdi2/Prdx1/Rala/Aco2/Eef1a2/Tagln3/Cox6a1/Rps27a/Nme1/Slc25a3/Ubb/Actr1a/Gnb1/Pkm/Ppia/Gsto1/Uba52/Actg1/Gnao1/Ass1/Tkt/Cltc/Gapdh/Atp5c1/U…	CC		GO:0015935	small ribosomal subunit	16	0.727643	2.10216	0.000251687	0.00690566	0.00625906	3213	tags=81%, list=25%, signal=61%	Rps20/Rps15/Rps23/Rps4x/Npm1/Rps24/Rps3/Rps9/Rpsa/Rps2/Rps6/Mrps12/Mrps2	CC		GO:0000724	double-strand break repair via homologous recombination	59	0.612415	2.24605	1.24134e-07	3.7985e-05	3.65869e-05	1419	tags=39%, list=11%, signal=35%	Rad54b/Xrcc2/Rad51/Rad51ap1/Mcm8/Brca2/Rpa2/Rad51b/Rad54l/Tonsl/H2afx/Blm/Nabp2/Palb2/Brca1/Rmi1/Mms22l/Rpa1/Nsmce1/Ino80/Recql5/Rbbp8/Recql	BP		GO:0005764	lysosome	279	-0.317276	-1.4343	0.00319511	0.0935102	0.0896873	2653	tags=30%, list=21%, signal=24%
	GO:0006754	ATP biosynthetic process	16	0.728065	2.09661	0.000124603	0.0762573	0.0742374	3098	tags=88%, list=24%, signal=66%	Atp5a1/Atp5o/Atp5d/Atp5b/Atp5l/Atp5k/Aldoa/Atp5j2/Ldhd/Chchd10/Pkm/Slc25a13/Atp5c1/Surf1	BP		GO:0050699	WW domain binding	23	0.646189	2.07251	0.000273007	0.0219185	0.0198289	1635	tags=43%, list=13%, signal=38%	Ndfip2/Ndfip1/Pmepa1/Dazap2/Tceal8/Wbp1/Wbp11/Tceal3/Atcay/Litaf	MF		GO:0051321	meiotic cell cycle	64	0.597124	2.23217	5.52385e-07	0.000112686	0.000108539	2839	tags=56%, list=22%, signal=44%	Hmga2/Trip13/Rad51/Ccna1/Brdt/Mki67/Bub3/Nek2/Exo1/Aurka/Mlh1/Cdk2/Utp14b/Psmc3ip/H2afx/Pdik1l/Piwil2/Meig1/Rpa1/Ythdc2/Rbbp8/Pkmyt1/Tubgcp5/Ccdc36/Mre11a/Stag3/Mns1/Spin1/Sirt2/Tubgcp4/Syce2/Ppp2ca/Actr2/Mnd1/Zfp318/Clasp2	BP		GO:0007155	cell adhesion	299	-0.327006	-1.48998	0.000976171	0.102471	0.0982879	2975	tags=32%, list=23%, signal=25%
	GO:0070469	respiratory chain	46	0.558448	2.09619	1.45383e-05	0.000797789	0.000734566	3887	tags=65%, list=31%, signal=45%	Higd1a/Ndufs8/Uqcrh/Ndufa4/Ndufa7/Ndufs3/Ndufc1/Uqcrb/Ndufb7/Ndufa11/Ndufa8/Uqcr10/Ndufb5/Ndufa12/Ndufb6/Ndufs6/Ndufa2/Cyc1/Ndufb11/Ndufa6/Ndufb9/Uqcrc1/Uqcrfs1/Ndufs2/Uqcrq/Ndufs4/Uqcrc2/Ndufb2/Ndufb3/Ndufv3	CC		GO:0051321	meiotic cell cycle	64	0.505378	2.03272	2.13809e-05	0.00654256	0.00623798	2195	tags=39%, list=17%, signal=32%	Marf1/Rad51/Rbbp8/Actr2/Hmga2/Trip13/Sirt2/Ccna1/Psmc3ip/Tex15/Rbm7/Rpa1/Nr2c2/Rad50/Exo1/Brdt/H2afx/Ythdc2/Smc3/Utp14b/Meig1/Mre11a/Ppp2ca/Actr3/Rsph1	BP		GO:0006270	DNA replication initiation	20	0.779177	2.21648	1.49149e-06	0.000248943	0.00023978	1213	tags=60%, list=10%, signal=54%	Pola1/Mcm4/Mcm6/Mcm5/Mcm2/Mcm7/Mcm8/Ccne2/Cdc45/Mcm3/Ccne1/Orc1	BP		GO:0031012	extracellular matrix	152	-0.369267	-1.56238	0.00245441	0.0796526	0.0763962	2487	tags=28%, list=20%, signal=22%
	GO:0005747	mitochondrial respiratory chain complex I	38	0.561616	2.02859	0.000191122	0.00762752	0.00702307	2561	tags=47%, list=20%, signal=38%	Ndufb4/Ndufs8/Ndufa7/Ndufs3/Ndufa13/Ndufc1/Ndufb7/Ndufa11/Ndufa8/Ndufaf1/Ndufb5/Ndufa12/Ndufb6/Ndufs6/Ndufa2/Ndufb11/Ndufa6/Ndufb9	CC		GO:0005762	mitochondrial large ribosomal subunit	54	0.522207	2.02246	3.33034e-05	0.00120626	0.00109332	3027	tags=48%, list=24%, signal=37%	Malsu1/Mrpl52/Mrpl13/Mrpl9/Mrpl20/Mrpl28/Mrpl39/Mrpl38/Ndufab1/Mrpl30/Mrpl2/Mrpl47/Mrpl51/Mrpl53/Mrpl36/Mrpl14/Mrpl19/Mrpl42/Mrpl48/Mrpl10/Mrpl22/Mrpl46/Mrpl54/Mpv17l2/Mrpl34/Mrpl15	CC		GO:0000278	mitotic cell cycle	108	0.53138	2.18012	9.2763e-08	3.40626e-05	3.28088e-05	2505	tags=45%, list=20%, signal=37%	Ccnb2/Ccna2/Xrcc2/Ccna1/Tuba1c/Mastl/Tubb6/Cenpf/Mybl2/Ska1/Cep250/Cdc25b/Ccne2/Pbk/Aurka/Wee1/Tubb5/Cenpe/Ncapd2/Tubb2b/Mybl1/Ccne1/Tuba1b/Plk1/Ccnb1/Ccnd1/Espl1/Snx9/Tubg1/Cenpw/Orc1/Lats1/Zw10/Recql5/Ppp2r2a/Azi2/Tuba1a/Nup214/Cit/Fbxl7/Phf13/Tubb4b/Cdc5l/Cdca5/Cdt1/Ska3/Tuba4a/Mis12/Kif18b	BP		GO:0002376	immune system process	228	-0.363079	-1.60523	0.000269899	0.0550593	0.0528117	2907	tags=34%, list=23%, signal=27%
	GO:0051082	unfolded protein binding	85	0.46169	2.02279	6.43318e-06	0.00180772	0.00168956	2531	tags=40%, list=20%, signal=32%	Hsp90ab1/Cct4/Ptges3/Mkks/Ppig/Heatr3/Dnajb4/Cct8/Hspa8/Pfdn1/Hspa2/Hspb6/Aamp/Ppif/Dnaja3/Pet100/Cct2/Cct5/Uggt2/Cct6a/Npm1/Srsf10/Hsp90aa1/Pfdn2/Ndufaf1/Ppia/Pfdn5/Grpel2/Dnajb1/Tbce/Aip/Dnajc3/Dnaja2/Trap1	MF		GO:0042273	ribosomal large subunit biogenesis	26	0.618101	2.01101	0.000172082	0.0394928	0.0376542	2209	tags=50%, list=17%, signal=41%	Malsu1/Rpl35a/Nop16/Wdr74/Heatr3/Rpl5/Npm1/Rpl7/Aamp/Rpl14/Rpl11/Ebna1bp2/Pak1ip1	BP		GO:0003697	single-stranded DNA binding	77	0.558457	2.15461	6.47474e-07	0.000363881	0.000356452	1789	tags=35%, list=14%, signal=30%	Mcm4/Rad51/Mcm6/Rad51ap1/Mcm7/Neil3/Brca2/Nup35/Smc2/Rpa2/Ercc1/Mlh1/Rad51b/Cdc45/Ncl/Blm/Polr2g/Prim2/Nabp2/Nol12/Smug1/Polr2h/Rpa1/Rbbp8/Lrpprc/Alyref2/Tsn	MF		GO:0043235	receptor complex	122	-0.395748	-1.60804	0.00160289	0.06436	0.0617288	2827	tags=34%, list=22%, signal=27%
	GO:0005743	mitochondrial inner membrane	325	0.384519	1.97891	1e-10	1.46333e-08	1.34737e-08	2847	tags=39%, list=22%, signal=31%	Cox16/Hadha/Slc25a36/Mpc2/Cox7b/Sdhc/Tmem256/Slc25a47/Atp5a1/Mtch2/Ndufb4/Ptpmt1/Yme1l1/Immp1l/Vdac1/Higd1a/Timm17a/Mpv17/Cox6c/Atp5f1/Timm10b/Atp5o/Cox20/Atp5d/Slc25a4/Eci1/Uqcrh/Sdha/Atp5b/Dnajc19/Ppif/Cox5a/Rhot2/Atp5l/Cox7c/Atp5k/Chchd3/Pdk4/Slc25a5/Apoo/Ndufa4/Bcl2l1/Ndufa7/Ndufs3/Idh2/Cnp/Ndufa13/Hadhb/Mdh2/Atp5j2/Rps3/Slc25a18/Ndufc1/Atp5j/Coq6/Slc25a15/Gstk1/Ociad2/Apex2/Crls1/Snca/Uqcrb/…	CC		GO:1990904	ribonucleoprotein complex	133	0.440716	2.00402	5.88168e-07	5.16411e-05	4.68058e-05	3040	tags=45%, list=24%, signal=35%	Rps7/Larp7/Cbx5/Ncl/Hnrnpa2b1/Rpl27/Ssb/Csnk1e/Rpl5/Rps8/Eef2/Npm1/Rplp0/Hnrnpm/Rpl13a/Vim/Pabpc1/Akap8l/Hnrnpab/Hnrnpa3/Rpl4/Rpl7/Myef2/Ruvbl2/Ybx1/Rpl22/Hnrnpd/Celf2/Ddx5/Rpl7a/Xrcc5/Hspa8/Gapdh/Hnrnpu/Csnk1a1/Actn4/Rbm38/Trove2/Rbm3/Cirbp/Rps3/Zfp36l1/Pa2g4/Syncrip/Rps9/Slirp/Dhx9/Hnrnpl/Gsk3b/Rbmxl1/Xpo1/Hsf1/Tdrd7/Rbm42/Zc3h14/Lrpprc/Rps2/Rps6/Hnrnpa0/Actb	CC		GO:0007059	chromosome segregation	74	0.557145	2.11597	5.40251e-07	0.000112686	0.000108539	2575	tags=53%, list=20%, signal=42%	Top2a/Birc5/Cenpf/Oip5/Bub3/Nek2/Spag5/Ska1/Mis18a/Knstrn/Spc25/Cenpe/Nsl1/Cenpn/Pmf1/Seh1l/Incenp/Nup37/Cdca2/Brca1/Espl1/Bub1/Cenpw/Cep85/Top3b/Nde1/Nup43/Stag1/Kif2c/Stag3/Phf13/Tlk2/Cdt1/Ndel1/Numa1/Ska3/Zfp207/Mis12/Rcc1	BP		GO:0045087	innate immune response	190	-0.378764	-1.63663	0.000480953	0.0679253	0.0651525	3241	tags=41%, list=25%, signal=31%
	GO:0031305	integral component of mitochondrial inner membrane	23	0.606172	1.94824	0.00100476	0.0259464	0.0238903	2226	tags=43%, list=18%, signal=36%	Cox16/Mpc2/Ptpmt1/Timm17a/Apoo/Pet100/Cox11/Slc25a3/Timm23/Mpc1	CC		GO:0000775	chromosome, centromeric region	129	0.438983	1.99047	8.3132e-07	5.21356e-05	4.7254e-05	2807	tags=40%, list=22%, signal=31%	Dscc1/Sept2/Spdl1/Cbx5/Cenpl/Mis12/Ppp2cb/Anapc16/Phf6/Dynlt3/Dctn6/Zfp207/Nde1/Birc5/Seh1l/Oip5/Spag5/Cenpq/Cenpp/Ercc6l/Hells/Cenpn/Cbx3/Meaf6/Bub1b/Sept7/Zw10/Hnrnpu/Kntc1/Smc3/Zwint/Ska1/Csnk1a1/Cfdp1/Dctn3/Ppp2ca/Pmf1/Suv39h2/Clasp1/Spc24/Rassf2/Mis18a/Ndel1/Nup107/Dync1i1/Ctcf/Hsf1/Zwilch/Spc25/Mad2l1/Nup43	CC		GO:0043142	single-stranded DNA-dependent ATPase activity	11	0.850945	2.11329	1.32519e-05	0.0037238	0.00364777	1038	tags=55%, list=8%, signal=50%	Dscc1/Rfc3/Rad51/Chtf18/Rfc2/Chtf8	MF		GO:0007165	signal transduction	471	-0.346496	-1.63829	2.41361e-06	0.00147713	0.00141683	2073	tags=25%, list=16%, signal=22%
	GO:0044754	autolysosome	11	0.758507	1.9344	0.000639725	0.022316	0.0205475	1787	tags=64%, list=14%, signal=55%	Pik3c3/Map1lc3b/Ftl1/Fth1/Ncoa4/Map1lc3a/Lrrk2	CC		GO:0006260	DNA replication	112	0.438623	1.96267	5.18635e-06	0.00317405	0.00302628	2481	tags=42%, list=20%, signal=34%	Chaf1b/Dscc1/Rfc3/Pola1/Mcm4/Kat7/Top1/Mcm5/Rmi2/Chtf8/Gins1/Orc4/Ssrp1/Mcm8/Dtl/Dbf4/Mcm7/Mcm6/Donson/Rrm2/Rpa1/Rbbp4/Pold2/Gins2/Rbbp7/Nfic/Gins3/Nfia/Prim2/Rpa3/Dtd1/Nfib/Mcmbp/Pole2/Sin3a/Orc1/Dnajc2/Pcna/Lig1/Chtf18/Nfix/Mcm3/Ing4/Rfc2/Repin1/Wrn/Pold3	BP		GO:0006261	DNA-dependent DNA replication	21	0.716036	2.08901	6.47151e-05	0.00742606	0.00715273	1207	tags=38%, list=9%, signal=35%	Rfc3/Pold2/Poln/Mcmbp/Pold3/Rfc2/Rpa1/Gins4	BP		GO:0042383	sarcolemma	85	-0.435009	-1.6779	0.00254018	0.0796526	0.0763962	3906	tags=49%, list=31%, signal=34%
	GO:0005761	mitochondrial ribosome	19	0.634883	1.92381	0.00203323	0.0446294	0.0410927	2092	tags=47%, list=16%, signal=40%	Mrpl13/Mrpl20/Mrpl38/Mrps15/Ndufa7/Mrpl28/Mrpl48/Mrpl19/Mrpl40	CC		GO:0000276	mitochondrial proton-transporting ATP synthase complex, coupling factor F(o)	10	0.776717	1.93945	0.00137202	0.0317008	0.0287326	2133	tags=70%, list=17%, signal=58%	Atp5l/Atp5j2/Atp5k/Atp5g3/Atp5o/Atp5j/Atp5f1	CC		GO:0005657	replication fork	20	0.713343	2.03618	0.000111875	0.00446481	0.00401464	1449	tags=55%, list=11%, signal=49%	Xrcc2/Donson/Rad51b/Uhrf1/H2afx/Blm/Dmap1/Pcna/Trp53/Dnmt1/Chek1	CC		GO:0009986	cell surface	355	-0.364728	-1.68251	3.08224e-06	0.000338275	0.000324446	2206	tags=28%, list=17%, signal=24%
	GO:0000276	mitochondrial proton-transporting ATP synthase complex, coupling factor F(o)	10	0.765351	1.87997	0.00197549	0.0446294	0.0410927	1917	tags=70%, list=15%, signal=59%	Atp5f1/Atp5o/Atp5l/Atp5k/Atp5j2/Atp5j/Atp5g3	CC		GO:0019003	GDP binding	52	0.5031	1.93694	0.000312573	0.0219582	0.0198648	3616	tags=50%, list=28%, signal=36%	Rab27b/Arl3/Kras/Nme2/Rab5b/Rab5c/Gem/Arf1/Rab10/Rap2a/Eif2b1/Rab31/Rab22a/Rab28/Ran/Rab4a/Rab5a/Suclg2/Arl2/Rab35/Rala/Rab11b/Rap2c/Rras/Rab2a/Rragc	MF		GO:0007131	reciprocal meiotic recombination	15	0.76222	2.0214	0.000182605	0.0176454	0.0169959	585	tags=53%, list=5%, signal=51%	Trip13/Cntd1/Rad51/Topbp1/Rpa2/Mlh1/Chtf18/Psmc3ip	BP		GO:0006811	ion transport	296	-0.388827	-1.76581	2.03874e-06	0.00147713	0.00141683	2143	tags=28%, list=17%, signal=24%
	GO:1990904	ribonucleoprotein complex	133	0.391038	1.82893	2.95165e-05	0.00142778	0.00131463	2914	tags=45%, list=23%, signal=35%	Igf2bp1/Rps7/Rpl13a/Hnrnpa2b1/Cbx5/Hnrnpa3/Vim/Larp7/Eef2/Ddx5/Csnk1e/Hnrnpm/Rps8/Trove2/Rplp0/Hspa8/Rpl4/Rbm38/Akap8l/Tdrd7/Ybx1/Ssb/Rpl5/Rpl22/Rps9/Tefm/Hnrnpu/Tra2a/Celf2/Syncrip/Rpl27/Ruvbl2/Rps3/Npm1/Ncl/Rpl7a/Eprs/Actn4/Lrrk2/Csnk1a1/Eif4a3/Rbm42/Hsf1/Slirp/Rps2/Jmjd6/Elavl1/Gapdh/Rps6/Cirbp/Hnrnph2/Rbms3/Rbmxl1/Celf1/Gsk3b/Ddx1/Hnrnpr/Pabpc1/Hnrnpa0/Hnrnpl	CC		GO:0005753	mitochondrial proton-transporting ATP synthase complex	15	0.676607	1.9189	0.00213135	0.0460282	0.0417184	2627	tags=67%, list=21%, signal=53%	Atp5l/Ppif/Atp5j2/Atp5a1/Atp5k/Atp5o/Atp5j/Atp5f1/Usmg5/Atp5d	CC		GO:0000086	G2/M transition of mitotic cell cycle	32	0.625447	2.02048	0.000100888	0.0108959	0.0104948	1616	tags=41%, list=13%, signal=36%	Ccna2/Cdc25c/Mastl/Birc5/Cdc25b/Calm2/Foxm1/Plk1/Skp2/Lats1/Chek1/Cit/Fbxl7	BP		GO:0043410	positive regulation of MAPK cascade	72	-0.471909	-1.76707	0.00060177	0.0736566	0.0706499	1791	tags=28%, list=14%, signal=24%
	GO:0043292	contractile fiber	13	0.682642	1.81856	0.00224499	0.0456901	0.0420693	2759	tags=69%, list=22%, signal=54%	Hspb1/Slc23a2/Cdk5r1/Ppp1r12a/Cst3/Neb/Tnnc1/Gja1/Dbi	CC		GO:0000776	kinetochore	112	0.432293	1.91716	1.39097e-05	0.000610636	0.00055346	2807	tags=39%, list=22%, signal=31%	Sept2/Spdl1/Cbx5/Mis12/Anapc16/Phf6/Dynlt3/Dctn6/Dctn1/Zfp207/Nde1/Birc5/Seh1l/Spag5/Ercc6l/Cenpn/Meaf6/Mtbp/Bub1b/Sept7/Zw10/Hnrnpu/Kntc1/Zwint/Ska1/Csnk1a1/Cfdp1/Dynll1/Dctn3/Sin3a/Pbrm1/Pmf1/Clasp1/Spc24/Rassf2/Ndel1/Xpo1/Nup107/Dync1i1/Hsf1/Zwilch/Spc25/Mad2l1/Nup43	CC		GO:0010971	positive regulation of G2/M transition of mitotic cell cycle	24	0.671946	2.01947	0.000182408	0.0176454	0.0169959	964	tags=42%, list=8%, signal=39%	Fbxo5/Cdk4/Cdc25c/Dtl/Cdc25b/Rad51b/Lmnb1/Cdk1/Ccnb1/Ccnd1	BP		GO:0005887	integral component of plasma membrane	419	-0.379289	-1.7776	4.10187e-08	1.78331e-05	1.71041e-05	1933	tags=25%, list=15%, signal=22%
	GO:0003924	GTPase activity	208	0.321138	1.58309	7.15121e-05	0.0133966	0.0125209	2081	tags=28%, list=16%, signal=24%	Eif2s3x/Arl3/Tube1/Gnas/Eif5b/Eef2/Rraga/Sept2/Gnb2/Rab10/Gnai2/Rac1/Rasl11a/Rabl2/Rab40b/Gna11/Eef1a1/Rab22a/Atl3/Kras/Rhoa/Rhoj/Rhot2/Rab5b/Gem/Rab4b/Rhou/Rab27b/Tubb4b/Sept10/Nkiras1/Rap2a/Rab5c/Nkiras2/Rhoc/Rab31/Rab5a/Arl2/Rab6a/Tuba1a/Gng11/Gng10/Sept4/Atl2/Rala/Gnaq/Eef1a2/Rab21/Arl1/Lrrk2/Rab11b/Sept11/Gnb1/Tsr1/Gfm1/Rap2c/Srpr/Tubg1	MF		GO:0045263	proton-transporting ATP synthase complex, coupling factor F(o)	10	0.763477	1.90638	0.00220181	0.0460282	0.0417184	2133	tags=60%, list=17%, signal=50%	Atp5l/Atp5j2/Atp5k/Atp5g3/Atp5j/Atp5f1	CC		GO:0072686	mitotic spindle	66	0.539004	2.00852	3.51135e-05	0.00154148	0.00138606	995	tags=30%, list=8%, signal=28%	Fam161a/Mad2l1/Tacc3/Spag5/Kif23/Aurka/Ckap2l/Kif11/Knstrn/Kifc1/Racgap1/Ect2/Tpx2/Tbck/Slc34a1/Kif22/Cdk1/Kifc5b/Espl1/Rangap1	CC		GO:0007186	G-protein coupled receptor signaling pathway	163	-0.418609	-1.77917	4.30159e-05	0.0157954	0.0151507	1927	tags=25%, list=15%, signal=21%
	GO:0005525	GTP binding	256	0.294686	1.48365	0.000174152	0.0244684	0.0228689	2917	tags=36%, list=23%, signal=28%	Arf4/Hsp90ab1/Eif2s3x/Arl3/Tube1/Gnas/Urgcp/Eif5b/Eef2/Rraga/Sept2/Rab10/Gnai2/Rac1/Rasl11a/Rabl2/Rab40b/Gna11/Eef1a1/Rab22a/Atl3/Kras/Rhoa/Rhoj/Rhot2/Rab5b/Gem/Rab4b/Anxa6/Rhou/Adss/Rab27b/Tubb4b/Sept10/Gnl2/Nkiras1/Rap2a/Ak3/Rab5c/Nkiras2/Hsp90aa1/Rhoc/Rab31/Rab5a/Arl2/Fpgt/Rab6a/Hist1h1e/Tuba1a/Sept4/Atl2/Rala/Gnaq/Eef1a2/Ehd2/Rab21/Arl1/Lrrk2/Nme1/Rab11b/Sept11/Arl13b/Tsr1/Gfm1/Rap2c/Srpr/Tub…	MF		GO:0008143	poly(A) binding	20	0.626982	1.9053	0.00116262	0.046671	0.0422215	3311	tags=40%, list=26%, signal=30%	Pabpc1/Paip2b/Khdrbs1/Hnrnpu/Syncrip/Zc3h14/Rbms1/Ddx1	MF		GO:0006310	DNA recombination	72	0.52451	1.98475	1.61745e-05	0.00228434	0.00220025	2235	tags=43%, list=18%, signal=36%	Xrcc2/Rad51/Rad51ap1/Exo1/Uchl5/Brca2/Rpa2/Ercc1/Rad51b/Psmc3ip/Nfrkb/H2afx/Blm/Lig1/Palb2/Xrcc6/Brca1/Rpa1/Nsmce1/Ino80/Recql5/Eme2/Recql/Hmgb2/Eme1/Ccdc36/Rtel1/Smc6/Xrcc5/Actl6a/Rpain	BP		GO:0009897	external side of plasma membrane	138	-0.429186	-1.78194	0.000108396	0.00917364	0.0087986	2041	tags=33%, list=16%, signal=28%
	GO:0044877	macromolecular complex binding	357	0.266434	1.37684	0.000425065	0.044958	0.0420192	2979	tags=35%, list=23%, signal=28%	Fscn2/Itgb2/Hadha/Atp5a1/Vdac1/Napa/Cbx5/Pdzk1/Top1/Vps28/Pfkp/Ywhaz/Atp5o/Vamp2/Gnb2/Atp5d/Tsnax/Uqcrh/Gna11/Casp8/Git1/Kras/Brk1/Ulk1/Tsg101/Cir1/Strn3/Xpc/Ptpra/Map1b/Hnrnpu/Pdk2/Rbx1/Dnaja3/Ndufa4/Anxa6/Ptk2b/Bcl2l1/Arpc1b/Abi2/Ppp1ca/Dync1i2/Vcp/Hadhb/Cdkn1a/Atpif1/Cul2/Exoc4/Cd63/Capg/Rps3/Atf1/Ywhab/Vps4a/Skil/Appl2/Ppara/Malat1/Vhl/Rtn4/Hif1a/Rxra/Ndufa8/Pex26/Fas/Slc9a3r1/Gnaq/Bin1/Actn4…	MF		GO:0006364	rRNA processing	123	0.417278	1.88011	9.29328e-06	0.00426561	0.00406703	2536	tags=38%, list=20%, signal=31%	Rps7/Rbfa/Rpl35a/Rps15/Rpl27/Exosc1/Exosc9/Wdr74/Rps17/Mrto4/Utp23/Rpl5/Rps19/Utp6/Imp4/Rps24/Emg1/Wbp11/Rrp9/Rpl7/Rpl14/Pih1d1/Lsm6/Eri1/Rpl11/Lyar/Pin4/Rps28/Dis3/Exosc4/Rexo4/Utp14b/Tfb1m/Ebna1bp2/Utp20/Pa2g4/Mphosph6/Npm3/Pih1d2/Dkc1/Dimt1/Nol12/Dcaf13/Ybey/Ddx56/Nol6/Pop5	BP		GO:0000281	mitotic cytokinesis	58	0.537437	1.96119	4.62206e-05	0.0060615	0.00583839	2415	tags=43%, list=19%, signal=35%	Kif20a/Ckap2/Birc5/Mitd1/Brca2/Kif23/Racgap1/Ect2/Cep55/Sept10/Cenpa/Incenp/Stambp/Plk1/Snx9/Sept2/Arl3/Anln/Rab35/Cit/Stmn1/Nusap1/Cdt1/Sept7/Kif4	BP		GO:0099056	integral component of presynaptic membrane	45	-0.522245	-1.80921	0.000969153	0.0472731	0.0453405	1860	tags=31%, list=15%, signal=27%
	GO:0005813	centrosome	415	-0.326907	-1.40697	0.00160189	0.0390683	0.0359723	3204	tags=35%, list=25%, signal=27%	Sdccag8/Psen1/Bicd2/Efhc1/Cdc14b/Brca2/Ccne2/Cep350/Tubgcp4/Camsap2/Haus3/Rgcc/Katna1/Ubr4/Ckap2l/Ccnb1/Mastl/Ndc80/Cep70/Cep95/Phax/Kif13a/E2f1/Hspa1a/Rab11fip4/Mapkapk2/Bicd1/Chd4/Clip1/Ddx11/Traf3ip1/Dpf2/Ist1/Sac3d1/Ranbp3/Cdc14a/Csnk1d/Cdkl5/Ift81/Ccdc141/Fopnl/Vps4b/Cdc16/Cntrob/Rab23/Tsen2/B9d1/Ift88/Cdkl2/Mzt2/Rapgef6/Crocc/Fbxo31/Camk2n2/Bod1/Dctn4/Sass6/Polr3h/Pkn2/Kifc3/Nlrc5/Ttc8/Cdk2…	CC		GO:0070181	small ribosomal subunit rRNA binding	11	0.725542	1.86876	0.00277234	0.0790857	0.0715459	2900	tags=82%, list=23%, signal=63%	Utp23/Mrps6/Mrps11/Rbm3/Cirbp/Rps3/Rps13/Mrps18c/Rps14	MF		GO:0051225	spindle assembly	26	0.635324	1.95615	0.000516763	0.0431262	0.0415388	2575	tags=50%, list=20%, signal=40%	Fbxo5/Sac3d1/Kif11/Tpx2/Tubb5/Haus6/Ino80/Haus4/Mapre3/Haus3/Haus8/Haus1/Rcc1	BP		GO:0098839	postsynaptic density membrane	16	-0.67703	-1.85147	0.00230333	0.0796526	0.0763962	700	tags=31%, list=6%, signal=30%
	GO:0005887	integral component of plasma membrane	419	-0.332832	-1.43138	0.000719725	0.0225685	0.02078	2870	tags=27%, list=23%, signal=22%	Calhm2/Slc8a2/Sstr2/Igdcc4/Sema4b/Mospd2/Mpzl1/Cav2/Itpr3/Ptch1/Lgr4/Bcap31/Rom1/Alk/Kcnh5/Pcdh7/Enpp5/Zdhhc2/Adrb1/Acvr1/Sgca/Sgms1/Plscr1/Eda/Icam1/Ddr2/Pcdhgc3/Aqp9/Slc29a2/Nlgn3/Sema3b/Slc16a1/Lrrc8d/Fgfr2/Kcna2/Slc16a7/Ntrk3/Sema3e/Mfsd2b/Slc52a2/Asic2/Slc2a12/Gpr88/Tmc6/Chrnb1/Gabrb2/Tspan9/Gabra4/Pcdhb14/Lpar6/Adra1b/Pcdhb3/Kit/Slc16a6/Folh1/Erbb2/Tspan18/Stom/Atp2b1/Tlr2/Kcnq5/Slc6a17/Nlg…	CC		GO:0004003	ATP-dependent DNA helicase activity	23	0.568702	1.82399	0.00450168	0.0973055	0.0880288	2447	tags=48%, list=19%, signal=39%	Mcm4/Dhx36/Mcm7/Mcm6/Rad50/Xrcc6/Ruvbl2/Xrcc5/Mre11a/Dhx9/Wrn	MF		GO:0031616	spindle pole centrosome	16	0.710597	1.93803	0.0008418	0.0184775	0.0166145	3325	tags=69%, list=26%, signal=51%	Dlgap5/Cep250/Aurka/Kifc1/Ubxn2b/Aurkb/Nde1/Npm1/Numa1/Bnip2/Tbccd1	CC		GO:0007626	locomotory behavior	63	-0.509068	-1.86381	0.000328266	0.0588179	0.0564169	2947	tags=44%, list=23%, signal=34%
	GO:0045211	postsynaptic membrane	150	-0.397981	-1.57655	0.00228971	0.0456901	0.0420693	2941	tags=31%, list=23%, signal=24%	Lrrtm2/Itgb1/Cdk5/Sema4b/Dlg1/Ptprz1/Cadps2/Fam196a/Ptprs/Srgap2/Anks1b/Nbea/Fmr1/Synpo/Grik5/Grin3a/Chrnb1/Gabrb2/Gabra4/Dmd/Bcr/Cpeb1/Tmub1/Erbb2/Mink1/Dlgap1/Lrrc4/Nlgn1/Shc4/Prr12/Homer3/Snap91/Lrrc4c/Kcnb1/Slc8a1/Arhgef9/Homer1/Grip1/Arhgap32/Kcnc2/Daglb/Dnm3/Gabbr1/Grin2c/Met/Kctd8/Lin7a	CC		GO:0000785	chromatin	115	0.409632	1.8223	2.5836e-05	0.00103109	0.000934545	3459	tags=48%, list=27%, signal=35%	Dscc1/Pola1/Hnrnpa2b1/Rad51/Hmga2/Csnk2b/Sfpq/Hmgn3/Mbd3/Akap8l/Csnk2a1/Oip5/Cdk4/Hdac1/Sin3b/Fank1/Rcc1/Tmpo/Kif22/Trim28/H2afy/Mecp2/Rbl2/Chmp7/H2afx/Cbx3/Ccnd2/Mtbp/Smc3/Chek1/Sin3a/Hmgn1/Csnk2a2/Suv39h2/Pcna/Plk3/Mis18a/Ran/Klf4/Snw1/Orc2/Men1/Plk2/Rpa2/Parpbp/Rest/Ube2a/Hmgn5/Mbd1/Jmjd1c/Cdca5/Hdac2/Pds5a/Hdac3/Rad18	CC		GO:0006974	cellular response to DNA damage stimulus	402	0.406513	1.93399	1.94587e-10	1.19087e-07	1.14704e-07	2458	tags=32%, list=19%, signal=26%	Nupr1l/Zbtb40/Rad54b/Chaf1b/Parpbp/Cdkn3/Pold2/Inip/Ssrp1/Xrcc2/Rad51/1700007K13Rik/Poln/Top2a/Dclre1a/Eya4/Topbp1/Usp51/Rad51ap1/Zdhhc16/Dtl/Fancb/Mcm7/Exo1/Spdya/Dtx3l/Foxo1/Ung/Mcm8/Uchl5/Neil3/Brca2/Clock/Pold3/Rpa2/Ercc1/Rhno1/Mlh1/Fmn2/Rad51b/Uhrf1/Fanca/Rad54l/Cdk2/Ube2t/Tonsl/Wdr76/Fbxo45/Nfrkb/H2afx/Atr/Blm/Mcts1/Lig1/Brcc3/Nabp2/Foxm1/Palb2/Xrcc6/Fen1/Pcna/Fanci/Brca1/Fancf/Usp1/Tipin/C…	BP		GO:0006865	amino acid transport	29	-0.59232	-1.86708	0.000685963	0.0787142	0.075501	1682	tags=41%, list=13%, signal=36%
	GO:0031012	extracellular matrix	152	-0.407235	-1.61854	0.000967067	0.0259464	0.0238903	2291	tags=29%, list=18%, signal=24%	Ucma/Ccdc80/Ntn1/Coch/Lama5/Col4a5/Mmp23/Ecm1/Fgfr2/Mmp14/Tnc/Adamts4/Nov/Gpld1/Lamc1/Col5a3/Col1a1/Glg1/Matn2/Fn1/Col16a1/Wnt5a/Serac1/Hspg2/Tgm2/Col22a1/Spon2/Postn/Thbs2/Col2a1/Col9a1/Mmp15/Cthrc1/Lamb1/Tril/Lingo1/Lrig2/Col4a2/Ccbe1/Col9a3/Lrrn1/Dcn/Mmp17/Col23a1	CC		GO:0031305	integral component of mitochondrial inner membrane	23	0.569038	1.81489	0.0041448	0.0707228	0.0641008	2069	tags=43%, list=16%, signal=36%	Cox16/Mpc2/Ptpmt1/Cox11/Cox18/Coa3/Tmem177/Timm17a/Pet100/Apoo	CC		GO:0000228	nuclear chromosome	35	0.590877	1.92279	0.000449	0.0140261	0.0126119	1863	tags=46%, list=15%, signal=39%	Hmga2/Rad51/Top2a/Birc5/Pinx1/Smc2/Fignl1/Ncapd2/Blm/H3f3b/Hist1h3b/H2afy/Timeless/Hist2h3c1/Hist1h4f/Airn	CC		GO:0098693	regulation of synaptic vesicle cycle	10	-0.773552	-1.8686	0.0011088	0.10288	0.0986804	568	tags=40%, list=4%, signal=38%
	GO:0097431	mitotic spindle pole	27	-0.63158	-1.85197	0.000792729	0.0232005	0.021362	1310	tags=33%, list=10%, signal=30%	Mapkbp1/Bccip/Nin/Fam161a/Stag1/Aspm/Aurka/Kif20b/Map10	CC		GO:0048156	tau protein binding	21	0.579808	1.80377	0.00298011	0.0790857	0.0715459	2469	tags=48%, list=19%, signal=38%	Snca/Hsp90ab1/Hsp90aa1/Picalm/Fkbp4/Ppp2ca/Hdac6/Fyn/Mark2/Gsk3b	MF		GO:0007088	regulation of mitotic nuclear division	30	0.60195	1.91389	0.000647938	0.0517223	0.0498186	990	tags=40%, list=8%, signal=37%	Ccnb2/Ccna2/Ccna1/Mki67/Kif20b/Cdk11b/Ccne2/Cenpe/Ccne1/Ccnb1/Ccnd1/Tubg1	BP		GO:0006883	cellular sodium ion homeostasis	10	-0.778526	-1.88062	0.00100462	0.102471	0.0982879	804	tags=50%, list=6%, signal=47%
	GO:0016705	oxidoreductase activity, acting on paired donors, with incorporation or reduction of molecular oxygen	26	-0.643798	-1.88477	0.000479978	0.044958	0.0420192	2332	tags=46%, list=18%, signal=38%	Cyp2j6/Ogfod2/Plod3/P4ha3/Cyp4v3/P4htm/Ptgis/Cyp20a1/Plod1/Cyp24a1/Cyp26b1/Cyp7b1	MF		GO:0051082	unfolded protein binding	85	0.424854	1.79692	0.000236882	0.0219185	0.0198289	3159	tags=41%, list=25%, signal=31%	Ppig/Hsp90ab1/Cct4/Ptges3/Hsp90aa1/Pfdn1/Cct8/Heatr3/Npm1/Ppif/Mkks/Aip/Calr/Dnaja3/Cct2/Aamp/Ppih/Hspb6/Hspa8/Nudc/Ppid/Pet100/Ppil6/Cct6a/Dnajb4/Ccdc115/Cct5/Grpel1/Hspd1/Cct3/Erlec1/Dnajb5/Pdrg1/Dnajb1/Hspa2	MF		GO:0000307	cyclin-dependent protein kinase holoenzyme complex	27	0.628572	1.91227	0.00057328	0.0145755	0.0131059	1305	tags=48%, list=10%, signal=43%	Cks2/Ccnb2/Ccna2/Cdk4/Ccna1/Ccne2/Cdk2/Cdk1/Ccne1/Pcna/Ccnb1/Ccnd1/Cdk12	CC		GO:0003333	amino acid transmembrane transport	13	-0.729837	-1.90915	0.0011207	0.10288	0.0986804	1682	tags=62%, list=13%, signal=53%
	GO:0000793	condensed chromosome	28	-0.637989	-1.8966	0.000660838	0.022316	0.0205475	2636	tags=54%, list=21%, signal=43%	Fancd2/Top3b/Pes1/Cdk2/Rif1/Smc2/Akap8/Ncaph2/Smarca5/Brca1/Mki67/Top2a/Ncapg/Mlh1/Lig4	CC		GO:0019843	rRNA binding	40	0.493771	1.79461	0.00309588	0.0790857	0.0715459	1357	tags=38%, list=11%, signal=34%	Rps18/Rpl37/Rpl23a/Mrps17/Rpl8/Rpl5/Rps4x/Mrpl20/Npm1/Rpl12/Emg1/Mrps6/Rpl9/Eri1/Rpl11	MF		GO:0006281	DNA repair	300	0.409603	1.89159	2.91751e-08	1.33914e-05	1.28985e-05	2452	tags=33%, list=19%, signal=27%	Chaf1b/Parpbp/Pold2/Inip/Ssrp1/Xrcc2/Rad51/Poln/Dclre1a/Eya4/Topbp1/Usp51/Rmi2/Rad51ap1/Fancb/Exo1/Dtx3l/Ung/Mcm8/Uchl5/Neil3/Brca2/Pold3/Rpa2/Ercc1/Nsmce4a/Mlh1/Rad51b/Uhrf1/Fanca/Rad54l/Cdk2/Ube2t/Tonsl/Nfrkb/H2afx/Trim28/Atr/Blm/Lig1/Dmap1/Brcc3/Nabp2/Foxm1/Palb2/Xrcc6/Kif22/Fen1/Pcna/Fanci/Brca1/Fancf/Usp1/Pds5b/Smug1/Mms22l/Rpa1/Nsmce1/Ino80/Recql5/Gtf2h2/Rbbp8/Timeless/Eme2/Recql/Alkbh2/Che…	BP		GO:0099055	integral component of postsynaptic membrane	45	-0.562658	-1.94921	0.00014202	0.00917364	0.0087986	2477	tags=36%, list=19%, signal=29%
														GO:0008097	5S rRNA binding	12	0.671162	1.78364	0.00568815	0.106558	0.0963992	1357	tags=50%, list=11%, signal=45%	Rpl5/Eef2/Rpl4/Rpl3/Rpl7/Rpl11	MF		GO:0005819	spindle	63	0.5099	1.87467	0.000139255	0.0050944	0.00458074	2283	tags=46%, list=18%, signal=38%	Fbxo5/Kif20a/Cenpf/Prc1/Dctn1/Sac3d1/Spag5/Pinx1/Kif23/Aurka/Fmn2/Kif11/Tpx2/Incenp/Kif22/Plk1/Terf1/Aurkb/Tubg1/Nde1/Ppp2r3c/Akt1/Rps6ka2/Bub1b/Nusap1/Spin1/Sirt2/Cbx3/Bmyc	CC		GO:0005581	collagen trimer	39	-0.581192	-1.95994	0.00036334	0.0199383	0.0191231	1551	tags=33%, list=12%, signal=29%
														GO:0043130	ubiquitin binding	63	0.444456	1.78337	0.00113701	0.046671	0.0422215	2199	tags=33%, list=17%, signal=28%	Hspb1/Tsg101/Sirt2/Ubap1/Adrm1/Trim32/Cxcr4/Usp16/Cks2/Ube2n/Ubxn1/Vps28/Ubxn2b/Zfand2b/Uchl1/March7/Sharpin/D17Wsu92e/Aup1/Hdac6/Vps36	MF		GO:0070050	neuron cellular homeostasis	12	0.755783	1.86782	0.00146587	0.101984	0.0982298	273	tags=25%, list=2%, signal=24%	Nell2/Prkaa1/Dctn1	BP		GO:0006954	inflammatory response	134	-0.47429	-1.96376	1.80866e-06	0.00147713	0.00141683	1507	tags=25%, list=12%, signal=22%
														GO:0015934	large ribosomal subunit	14	0.649749	1.78176	0.00559939	0.0819377	0.0742656	2139	tags=71%, list=17%, signal=59%	Rpl17/Rpl10a/Rpl8/Npm1/Rpl13a/Rpl4/Mrpl30/Rbm3/Mrpl10/Mrpl22	CC		GO:0051276	chromosome organization	36	0.565144	1.86013	0.000948682	0.0725742	0.0699029	2309	tags=44%, list=18%, signal=36%	Brca2/Smc2/Ercc1/Rad54l/Cdca8/Atr/Blm/Rlf/Cenpw/Rpa1/Trp53/Mre11a/Ncaph2/Pot1b/Smchd1/Sfpq	BP		GO:0061844	antimicrobial humoral immune response mediated by antimicrobial peptide	13	-0.752692	-1.96894	0.00045687	0.0679253	0.0651525	25	tags=23%, list=0%, signal=23%
														GO:0015078	hydrogen ion transmembrane transporter activity	20	0.582694	1.77072	0.00398352	0.0895496	0.0810123	2627	tags=50%, list=21%, signal=40%	Atp5l/Atp6v1c1/Atp5k/Atp5g3/Slc46a1/Atp5j/Atp5f1/Atp6v0b/Slc36a1/Atp5d	MF		GO:0042393	histone binding	107	0.454285	1.84719	7.45273e-05	0.0139615	0.0136764	2700	tags=39%, list=21%, signal=31%	Snca/Chaf1b/Cks2/Anp32e/Dek/Usp51/Mcm2/Brdt/Kat6a/Phf6/Brd7/Dtx3l/Uhrf1/Rsf1/Tonsl/Ncl/Ncapd2/H2afx/Sap30l/Zmynd11/Ptma/L3mbtl2/Pkn1/Npm3/Smarca5/Usp49/Ino80/Kat7/Uhrf2/Atad2/Hat1/Smarca2/Anp32b/Npm1/Asf1b/Baz2a/Anp32a/Trp53bp1/Rcc1/Sfmbt1/Hinfp/Mllt10	MF		GO:0001935	endothelial cell proliferation	11	-0.79682	-1.97148	0.000176037	0.0404005	0.0387513	89	tags=27%, list=1%, signal=27%
														GO:0000278	mitotic cell cycle	108	0.394286	1.76706	0.00026646	0.0543578	0.0518272	3630	tags=45%, list=29%, signal=33%	Mis12/Mybl2/Tubg1/Ccna1/Tuba1a/Tubb4b/Xrcc2/Tubb6/Ccnd3/Tuba1b/Usp16/Cul3/Gem/Ccna2/Ncapd2/Nup214/Mybl1/Mastl/Ccnd2/Map2k1/Tubb2a/Zw10/Ska1/Uba3/Tuba1c/Tubb5/Ccnd1/Orc1/Pbk/Ccne2/Tubb2b/Cltc/Setdb2/Ccng1/Tubb3/Plk2/Rps6/Espl1/Snx18/Cdt1/Tuba4a/Wee1/Cdc5l/Cdca5/Rnf2/Dctn2/Ppp2r2d/Ccnb2/Nup88	BP		GO:0005813	centrosome	415	0.388505	1.84706	2.71708e-09	2.98199e-07	2.68132e-07	2310	tags=31%, list=18%, signal=26%	Cdkl2/Procr/Ccdc14/Ccdc38/Ccnb2/Ccdc15/Hmmr/Xrcc2/Tchp/Mastl/Ckap2/Fam161a/Cenpf/Efcab11/Dtl/Sclt1/Dctn1/Nek2/Sac3d1/Tacc3/Mzt2/Mdm1/Kif20b/Cep192/Cep78/Ttc8/Cep250/Cdc27/Cdc25b/Brca2/Kif23/Ccne2/Aurka/Ckap2l/Cep55/Mark4/Ttll5/Cdk2/Cdkl5/Nudt21/Cdc45/Mcm3/H2afx/Plekha7/Cntln/Bod1/Clic4/Cdk1/Ccne1/Pcna/Pde4d/Dyx1c1/Plk1/Cdc20/Cep57/Brca1/Cep135/Hap1/Usp33/Ccnb1/Orc2/Espl1/Dctn4/Tubg1/Trim59/Rap1ga…	CC		GO:0021756	striatum development	11	-0.799816	-1.97889	0.000157795	0.0404005	0.0387513	966	tags=45%, list=8%, signal=42%
														GO:0035861	site of double-strand break	37	0.486966	1.74385	0.00467189	0.0707228	0.0641008	2498	tags=41%, list=20%, signal=33%	Zbtb7a/Rad51/Rbbp8/Atf2/Actr2/Smchd1/Rad50/Vcp/H2afx/Rpa3/Smc6/Mre11a/Phf1/Wrn/Hus1	CC		GO:0000794	condensed nuclear chromosome	32	0.584014	1.8452	0.000597629	0.0145755	0.0131059	3114	tags=59%, list=24%, signal=45%	Rad51/Topbp1/Nek2/Rpa2/Mlh1/H2afx/Brca1/Tubg1/Rpa1/Chek1/Lrpprc/Ccdc36/Mre11a/Stag3/Hmg20b/Rcc1/Nol6/Rsph1/Lig3	CC		GO:0004930	G-protein coupled receptor activity	82	-0.522703	-2.00832	5.18734e-06	0.00145764	0.00139785	1927	tags=30%, list=15%, signal=26%
														GO:0000228	nuclear chromosome	35	0.488007	1.7325	0.00454248	0.0707228	0.0641008	1571	tags=31%, list=12%, signal=28%	Top1/Rad51/Exosc9/Hmga2/Birc5/Fignl1/H3f3a/Ncapd2/H2afy/H3f3b/Hnrnpu	CC		GO:0000785	chromatin	115	0.452157	1.83655	3.20523e-05	0.00154148	0.00138606	2575	tags=37%, list=20%, signal=29%	Dscc1/Parpbp/Pola1/Suv39h2/Hmga2/Cdk4/Rad51/Oip5/Mcm2/Mis18a/Rpa2/Tmpo/Mtbp/H2afx/Trim28/Fank1/Hdac1/Ran/Kif22/Pcna/Plk1/Orc2/Pds5b/Creb3l2/Ncor2/Trp53/H2afy/Chek1/Parg/Stag1/Csnk2b/Loxl2/Rbl2/Fam111a/Csnk2a2/Cdca5/Cbx3/Sfpq/Asf1b/Ube2a/Id2/Rcc1	CC
														GO:0031519	PcG protein complex	25	0.521987	1.70987	0.00747544	0.102554	0.0929512	3397	tags=56%, list=27%, signal=41%	Pcgf2/Csnk2b/Bmi1/Csnk2a1/Bcor/Skp1a/Kdm2b/Csnk2a2/Rybp/Cbx4/Pcgf3/Cbx7/Pcgf5/Rnf2	CC		GO:0000800	lateral element	11	0.738538	1.82969	0.00229483	0.0419763	0.0377439	1740	tags=64%, list=14%, signal=55%	Rad51/Brca2/Blm/Incenp/Brca1/Rpa1/Stag3	CC
														GO:0042393	histone binding	107	0.384513	1.69791	0.000193202	0.0219185	0.0198289	1456	tags=27%, list=11%, signal=24%	Snca/Chaf1b/Anp32e/Ncl/Ptma/Kat7/Phf6/Dek/Npm1/Brd7/Ino80/Anp32a/Tbl1x/Usp51/Usp16/Tonsl/Cks2/Pwwp2a/Rcc1/Brdt/Uhrf1/Ncapd2/Coprs/Pih1d1/Rsf1/H2afx/Kat5/Sap30l/Glyr1	MF		GO:0001673	male germ cell nucleus	15	0.682622	1.82473	0.00359402	0.0563491	0.0506676	2267	tags=67%, list=18%, signal=55%	Trip13/Topbp1/Mlh1/H2afx/Blm/Ran/Tcfl5/Rpa1/Stag3/Terf2	CC
														GO:0005200	structural constituent of cytoskeleton	44	0.440894	1.65223	0.00565541	0.106558	0.0963992	2462	tags=43%, list=19%, signal=35%	Actr2/Tubg1/Tuba1a/Tubb4b/Tubb6/Vim/Tuba1b/Arpc3/Arpc2/Tubb2a/Tpm1/Arpc1b/Tuba1c/Tubb5/Actr3/Plec/Arpc4/Actg1/Tubb2b	MF		GO:0000712	resolution of meiotic recombination intermediates	11	0.753456	1.82032	0.00149976	0.101984	0.0982298	1561	tags=55%, list=12%, signal=48%	Top2a/Mlh1/Blm/Rmi1/Eme2/Eme1	BP
														GO:0071013	catalytic step 2 spliceosome	72	0.38531	1.57895	0.00580407	0.0821931	0.0744971	3392	tags=49%, list=27%, signal=36%	Hnrnpa2b1/Lsm2/Snrpb2/Cwc27/Hnrnpm/Cwc15/Pabpc1/Cwc22/Sf3b2/Ddx5/Aqr/Dhx8/Hnrnpu/Snrpd3/Snrpg/Rbm8a/Syncrip/Hnrnph1/Eftud2/Ppil1/Hnrnpk/Snrpd1/Snw1/Prpf4b/Lsm3/Sf3a2/Raly/Hnrnpc/Snrpb/Hnrnpf/Ddx41/Cdc5l/Sf3a3/Isy1/Snrpd2	CC		GO:0000940	condensed chromosome outer kinetochore	10	0.749938	1.81408	0.00411882	0.0583278	0.0524468	2378	tags=70%, list=19%, signal=57%	Cenpf/Ska1/Spdl1/Cenpe/Bod1/Bub1b/Ska3	CC
														GO:0042826	histone deacetylase binding	105	0.358448	1.57512	0.00337519	0.0798777	0.0722624	2105	tags=30%, list=17%, signal=26%	Mef2a/Hsp90ab1/Cbx5/Rac1/Mta1/Phf6/Hsp90aa1/Sirt2/Sfpq/Ncor1/Nr2e1/Dhx36/Akap8l/Hdac1/Ywhae/Rbbp4/Smg5/Nudt21/Cir1/Brms1/Lpin1/Hnrnpd/Mecp2/Dnmt1/Hif1a/Znhit1/Bcor/Mef2d/Zbtb7b/Rfxank/Ccnd1/Hdac6	MF		GO:0000780	condensed nuclear chromosome, centromeric region	11	0.720303	1.78451	0.0038607	0.0583278	0.0524468	1011	tags=45%, list=8%, signal=42%	Aurka/Cenpa/Plk1/Aurkb/Bub1	CC
														GO:0003690	double-stranded DNA binding	103	0.35824	1.57003	0.00243799	0.0790857	0.0715459	2589	tags=31%, list=20%, signal=25%	Ifi204/Pola1/Top1/Rad51/Rbbp8/Egr1/Hmgb1/Aff3/Zeb1/Rad51ap1/Rad50/Nfic/Xrcc6/Msh6/Aff4/Exo1/Pqbp1/Xrcc5/Pin4/Pura/Hnrnpu/Nfib/Purb/Ddx58/H1fx/Hmgb2/Hnrnpk/Lmnb1/Dhx9/Klf4/Ascl1/Rfc1	MF		GO:0000777	condensed chromosome kinetochore	13	0.694713	1.78105	0.00712546	0.0947902	0.0852327	3088	tags=69%, list=24%, signal=52%	Birc5/Spc25/Nsl1/Pmf1/Bub1/Bub1b/Mis12/Ndc80/Ncapd3	CC
														GO:0005694	chromosome	304	0.310205	1.55983	3.57208e-05	0.00120626	0.00109332	2844	tags=33%, list=22%, signal=26%	Xist/Sept2/Spdl1/Cbx5/Cenpl/Mis12/Ppp2cb/Anapc16/Top1/Rbbp8/Phf6/Dynlt3/Dctn6/Trip13/Sirt2/Ssrp1/Mbd3/Ino80/Zfp207/Nde1/Fbxo11/Dtl/Dhx36/Ints7/Usp51/Pphln1/Birc5/Seh1l/Oip5/Suz12/Smchd1/Spag5/Rad50/Nsmce1/Cenpq/Rcc1/Tmpo/Cenpp/Xrcc6/Msh6/Ercc6l/Brd4/Ncapd2/H2afy/Nusap1/Xrcc5/H2afx/Cenpn/Meaf6/Bub1b/Sept7/Ncaph/Zw10/Smc6/Banf1/Acd/Hnrnpu/Kntc1/Smc3/Zwint/Ska1/Csnk1a1/Cfdp1/Dctn3/Mre11a/H2afz/Ppp2c…	CC		GO:0030496	midbody	114	0.426368	1.7229	0.00027515	0.0092916	0.00835476	2950	tags=41%, list=23%, signal=32%	Kif20a/Birc5/Cenpf/Prc1/Nek2/Kif20b/Mitd1/Kif23/Racgap1/Ect2/Cep55/Mark4/Tbck/Cdca8/Cenpe/Incenp/Ran/Clic4/Cdk1/Tex14/Plk1/Aurkb/Rab11fip4/Pkn1/Sept2/Keap1/Rab8a/Arl3/Anln/Cit/Mapre3/Ankrd54/Flcn/Ralb/Sirt2/Mbd5/Kif4/Pdxp/Kif3b/Kif14/Usp8/Lap3/Pkn2/Rab11fip3/Rdx/Lyrm1/Iqgap1	CC
														GO:0003729	mRNA binding	140	0.337049	1.53969	0.00186441	0.0698531	0.0631936	3016	tags=39%, list=24%, signal=30%	Upf3b/Hnrnpa2b1/Mrpl13/Khsrp/Hsp90aa1/Ppp1r8/Dhfr/Fxr1/Rpl5/Tyms/Hnrnpm/Rpl13a/Ptbp1/Pabpc1/Hnrnpa3/Calr/Nudt21/Samd4b/Rps26/Rpl7/Tsn/Eif3a/Cstf2t/Myef2/Ybx1/Hnrnpd/Celf2/Mecp2/Aqr/Rpl35/Srrm4/Purb/Rbm38/Qk/Rps3/Samd4/Zfp36l1/Dhx33/Rps13/Rbm8a/Snrnp70/Apobec1/Pcf11/Ncbp2/Dhx9/Igf2bp2/Eef1a1/Mettl14/Snip1/Rbfox2/Tdrd7/Hnrnpc/Rps2/Rps6/Hnrnpa0	MF		GO:0005881	cytoplasmic microtubule	47	0.496584	1.71637	0.00341032	0.0554493	0.0498585	1787	tags=34%, list=14%, signal=29%	Tuba1c/Ckap2/Birc5/Clip2/Dynlt1f/Gtse1/Tuba1b/Tubg1/Dynlt1a/Arl3/Clasp1/Tuba1a/Clmp/Mapre3/Hdac6/Mtus2	CC
														GO:0043209	myelin sheath	166	0.324826	1.53187	0.000821571	0.0212159	0.0192293	3074	tags=37%, list=24%, signal=29%	Sept2/Vdac1/Nme2/Sod1/Hsp90aa1/Sirt2/Tuba1a/Tubb4b/Rdx/Dld/Calm1/Msn/Tuba1b/Slc25a5/Nme1/Atp5a1/Tkt/Cct2/Slc25a4/Vcp/Tspan2/Pebp1/Atp5o/Sdha/Hspa8/Prdx1/Sept4/Uchl1/Sept7/Napa/Gapdh/Cox5a/Aco2/Ubc/Ubb/Gstm1/Gnb2/Calm2/Wdr1/Uqcrfs1/Atp5f1/Glul/Actg1/Cct5/Exoc4/Fscn1/Cltc/Rtn4/Eef1a1/Pdcd6ip/Pitpna/Hspd1/Tagln3/Rap1a/Gnao1/Slc25a3/Gnb1/Cct3/Arf6/Actb/Gsto1/Mdh1	CC		GO:0005871	kinesin complex	47	0.496555	1.71627	0.00341032	0.0554493	0.0498585	3215	tags=57%, list=25%, signal=43%	Kif20a/Kif13b/Kif20b/Kif23/Kif15/Kif11/Kifc1/Cenpe/Kif26a/Kif22/Kifc5b/Kif18a/Kif5b/Nde1/Kif2c/Ywhae/Kif3a/Ndel1/Kif4/Kif18b/Kif3b/Kif14/Kif1c/Kif7/Kif5c/Kifc3/Klc1	CC
														GO:0003924	GTPase activity	208	0.313901	1.51946	0.000635278	0.0344191	0.0311377	3025	tags=33%, list=24%, signal=25%	1700009N14Rik/Rab27b/Arl3/Sept2/Eif2s3x/Eif5b/Kras/Sept10/Rac1/Rab40b/Rab5b/Atl3/Gnas/Tubg1/Tuba1a/Gnai2/Rraga/Tubb4b/Eef2/Tubb6/Rab4b/Tuba1b/Rab5c/Gna11/Gem/Rabl2/Rab10/Gng10/Rap2a/Atl2/Gnaz/Gnaq/Rab31/Rhog/Sept4/Sept7/Tubb2a/Gspt1/Rhoj/Agap3/Rab22a/Rasl11a/Gtpbp1/Rhoq/Tuba1c/Tubb5/Gnb2/Rhoc/Eftud2/Arhgap5/Srpr/Rab28/Diras2/Tubb2b/Ran/Rab4a/Gna14/Eef1a1/Rab5a/Rab33b/Gtpbp4/Gpn2/Rap1a/Gnao1/Gnb1/…	MF		GO:0008017	microtubule binding	186	0.383196	1.69267	0.000118037	0.0165842	0.0162456	2858	tags=35%, list=22%, signal=28%	Snca/Kif20a/Kif13b/Fam161a/Birc5/Efcab11/Prc1/Dctn1/Spag5/Mdm1/Kif20b/Ska1/Vapa/Kif23/Fmn2/Kif15/Map6/Clip2/Kif11/Kifc1/Racgap1/Mark4/Cenpe/Fmn1/Kif26a/Kif22/Dync1i1/Kifc5b/Plk1/Cep57/Gas2l3/Fam83d/Terf1/Kif18a/Kif5b/Nde1/Arl3/Clasp1/Rp1/Mapre3/Tubgcp5/Kif2c/Neil2/Hdac6/Fmr1/Mtus2/Ppp5c/Nusap1/Traf3ip1/Haus8/Cript/Kif3a/Ndel1/Numa1/Zfp207/Kif4/Kif18b/Kif3b/Kif14/Eml3/Macf1/Katnal1/Kif1c/Kif7/Clas…	MF
														GO:0005743	mitochondrial inner membrane	325	0.299831	1.51563	4.26346e-05	0.0013369	0.00121172	2932	tags=30%, list=23%, signal=23%	Snca/Mtfp1/Cox16/Mpv17/Yme1l1/Slc25a47/Cox7b/Sdhc/Tmem256/Shmt2/Ndufb4/Mtch2/Higd1a/Vdac1/Hadha/Atp5l/Cox6c/Immp1l/Cox7c/Tyms/Gcat/Slc25a15/Ppif/Mpc2/Immp2l/Slc25a36/Atp5j2/Ptpmt1/Slc25a5/Atp5a1/Chchd3/Tomm22/Cox11/Atp5k/Eci1/Cpt2/Crls1/Slc25a4/Slc25a45/Abcb10/Dnajc19/Slc25a18/Cox20/Cox18/Atp5o/Coa3/Sdha/Ndufa8/Abcb7/Tmem177/Timm17a/Dhodh/Prodh/Ociad2/Abcb8/Cox5a/Ndufa7/Bok/Atp5j/Atad3a/Hadhb/Rps…	CC		GO:0015630	microtubule cytoskeleton	144	0.400365	1.67461	0.000511202	0.0140261	0.0126119	2784	tags=37%, list=22%, signal=29%	Shmt2/Ccnb2/Hmmr/Ccna1/Tuba1c/Ckap2/Mcm2/Sac3d1/Kif20b/Ska1/Vapa/Aurka/Knstrn/2900011O08Rik/Mark4/Tpx2/Sept10/Cenpe/Fmn1/Tubb2b/Clic4/Tuba1b/Plk1/Gas2l3/Kif18a/Sept2/Kif5b/Wdr11/Alkbh2/Tbca/Arl3/Tuba1a/Mapre3/Kif2c/Haus3/Neil2/Akt1/Mtus2/Pcif1/Traf3ip1/Map7d2/Kif3a/Nuak1/Rell1/Sept7/Tuba4a/Atxn7/Kif3b/Mid1ip1/Eml3/Macf1/Katnal1/Taf1a	CC
														GO:0005525	GTP binding	256	0.306511	1.50663	0.000198207	0.0219185	0.0198289	2829	tags=32%, list=22%, signal=26%	Rab27b/Arl3/Sept2/Eif2s3x/Hsp90ab1/Eif5b/Kras/Sept10/Rac1/Arf4/Rab40b/Rab5b/Hsp90aa1/Atl3/Gnas/Tubg1/Tuba1a/Gnai2/Rraga/Tubb4b/Eef2/Adss/Urgcp/Tubb6/Spag1/Rab4b/Pck2/Tuba1b/Nme1/Rab5c/Gna11/Arf2/Gem/Gnl2/Arf1/Rabl2/Arl6/Rab10/Rap2a/Atl2/Gnaz/Gnaq/Eif2b1/Rab31/Rhog/Sept4/Sept7/Fkbp4/Tubb2a/Gspt1/Rhoj/Rabl6/Agap3/Hhat/Ak3/Rab22a/Rasl11a/Gtpbp1/Rhoq/Tuba1c/Tubb5/Rhoc/Eftud2/Noa1/Arhgap5/Srpr/Rab28/D…	MF		GO:0000784	nuclear chromosome, telomeric region	65	0.451262	1.67449	0.00264767	0.0464931	0.0418054	2636	tags=40%, list=21%, signal=32%	Rad51/Dclre1a/Pinx1/Brca2/Ercc1/Nabp2/Xrcc6/Fen1/H3f3b/Thoc7/Terf1/Orc2/Rpa1/Orc1/Telo2/Mre11a/Thoc1/Pot1b/Xrcc5/Smchd1/Thoc3/Terf2/Tinf2/Terf2ip/Trp53bp1/Pml	CC
														GO:0008380	RNA splicing	230	0.305162	1.49109	0.000580462	0.0968843	0.0923739	2756	tags=31%, list=22%, signal=25%	Hnrnpa2b1/Puf60/Lsm2/Khsrp/Snrpb2/Rbm4b/Srek1ip1/Ppp1r8/Sfpq/Strap/Zranb2/Lsm5/Thoc3/Hnrnpm/Cwc15/Ptbp1/Pabpc1/Zmat2/Lsm10/Rbm10/Hnrnpa3/Wbp11/Cir1/Gemin2/Cwc22/Srsf6/Mbnl2/Ybx1/Thoc1/Brdt/Ddx5/Pqbp1/Lsm6/Wbp4/Nono/U2af2/Hspa8/Aqr/Srrm4/Sugp1/Dhx8/Hnrnpu/Wtap/Rbm17/Rbm38/Snrpd3/Rsrc1/Bcas2/Qk/Fam172a/Syncrip/Mbnl1/Hnrnph1/Eftud2/Ppil1/Snrnp48/Prpf40a/Hnrnpk/Ncbp2/Sf1/Dhx9/Snrpd1/Thoc7/Rbmxl1/Srrm…	BP		GO:0005874	microtubule	279	0.365288	1.66726	2.67257e-05	0.00146657	0.0013187	3028	tags=38%, list=24%, signal=30%	Kif20a/Tuba1c/Kif13b/Tubb6/Ckap2/Birc5/Prc1/Dctn1/Nek2/Spag5/Mdm1/Kif20b/Ska1/Kif23/Aurka/Kif15/Map6/Clip2/Kif11/Knstrn/Kifc1/Mark4/Tpx2/Tubb5/Ttll5/Cenpe/Kif26a/Tubb2b/Incenp/Invs/Kif22/Gtse1/Dync1i1/Map2k2/Kifc5b/Tuba1b/Spag4/Cep57/Gas2l3/Iqgap2/Tubg1/Baiap2/Kif18a/Tppp3/Kif5b/Dynlt3/Ino80/Tbcb/Pcnt/Nde1/Odf2/Haus4/Tbca/Clasp1/Tuba1a/Lrpprc/Ttll7/Ttll11/Mapre3/Tubgcp5/Kif2c/Haus3/Hdac6/Fmr1/Mtu…	CC
														GO:0015629	actin cytoskeleton	149	0.316165	1.45972	0.00286715	0.0572127	0.0518557	3130	tags=36%, list=25%, signal=27%	Snca/Fscn2/Sept2/Tars/Pdxp/Tpm3/Cfl1/Mprip/Triobp/Acta2/Cenpq/Wipf1/Tpm4/Klhl2/Jup/Arpc2/Kntc1/Cfl2/Pdlim5/Tpm1/Arpc1b/Csrp1/Taf5/Actn4/Rab22a/Baiap2/Arpc5l/Stk38l/Cgnl1/Wdr1/Ddx58/Hax1/Twf1/Npm3/Arpc4/Pou6f1/Actg1/Baiap2l1/Afap1/Dhx9/Fscn1/Zfp174/Rab5a/Ctnna1/Arpc1a/Cdc42ep3/Hnrnpc/Onecut2/Arpc5/Sppl2b/Actb/Topbp1/Macf1	CC		GO:0000922	spindle pole	70	0.434835	1.63644	0.006063	0.0831768	0.0747903	2374	tags=36%, list=19%, signal=29%	Cenpf/Dctn1/Mad2l1/Nek2/Cdc25b/Spdl1/Kif11/Tpx2/Bod1/Dync1i1/Plk1/Kntc1/Ccnb1/Dctn4/Tubg1/Cep85/Lats1/Zw10/Nedd1/Tubgcp5/Nin/Poc1a/Mapk14/Tubgcp4/Numa1	CC
														GO:0005681	spliceosomal complex	130	0.317659	1.44489	0.00464004	0.0707228	0.0641008	2915	tags=35%, list=23%, signal=27%	Hnrnpa2b1/Lsm2/Snrpb2/U2af1l4/Ppp1r8/Lsm5/Hnrnpm/Cwc15/Pabpc1/Zmat2/Hnrnpa3/Gemin2/Cwc22/Sf3b2/Ddx5/Lsm6/Wbp4/U2af2/Hspa8/Aqr/Sugp1/Dhx8/Hnrnpu/Rbm17/Snrpd3/Bcas2/Rbm3/Cirbp/Syncrip/Hnrnph1/Eftud2/Snrnp70/Ppil1/Snrnp48/Hnrnpk/Sf1/Snrpd1/Rbmxl1/Srrm2/Snw1/Prpf4b/Lsm3/Raly/Hnrnpc/Snrpb	CC		GO:0005764	lysosome	279	-0.285904	-1.41595	0.00407752	0.0583278	0.0524468	1968	tags=20%, list=15%, signal=18%	Vps26a/Vps41/Mt1/Lamp1/Ncstn/Igf2r/Npc2/Rnaset2b/Uvrag/Ank2/Tecpr1/P2ry2/Chid1/Fuca1/Trip10/Neu1/Snx14/Gba/Ctsa/Pdgfrb/Slc11a1/Ctsz/Lrrk2/Gja1/Acpp/Ctsl/Prdx6/Acp2/Vps18/Lamtor4/Tpcn2/Ccz1/Szt2/Lgmn/Ctss/Sort1/Scarb2/Cst3/Tmem8/Tm9sf1/Hps4/Ap5s1/Manba/Slc48a1/Nprl2/Atp13a2/Tm6sf1/Lipa/Plbd2/Cd68/Sppl2a/Ctsc/Ctsd/Src/Zc3hav1/Tlr7/Laptm5	CC
														GO:0009986	cell surface	355	-0.31122	-1.40803	0.0033887	0.0623834	0.0565422	3253	tags=33%, list=26%, signal=25%	Tlr2/Dip2a/Ank3/Slc7a11/Slc6a1/Wnt5a/Slc9a1/Itga8/Notch4/Pam/Sdc2/Itgam/Il15/App/Thbs1/Bace1/Ntm/Ctsb/Pdia3/Ntrk2/Fgfr2/Nlgn3/H2-K1/Cd1d1/Bcam/Itga6/Pbp2/Robo1/Rgma/Sort1/Adam15/Muc1/Nlgn1/Tjp1/Tyrobp/Cx3cr1/Nrp1/Lrp4/Slco3a1/Got2/Apoh/Tfrc/Itga3/Hcn1/Scarb1/Kcnc4/Erp29/Lpar2/Flt3l/Cacna1c/Nid2/Abca1/Ifitm3/Cd53/Bgn/Dmd/Ptprc/Abca7/Ndp/Apoe/Vamp1/Scube3/Sfrp4/Sfrp1/Gprc5b/Itgb5/Aqp11/Ntsr2/Erp44/…	CC		GO:0009986	cell surface	355	-0.280418	-1.41729	0.000496194	0.0140261	0.0126119	3669	tags=39%, list=29%, signal=28%	Vamp3/Egfl7/Ctsb/Ptprk/Flt3l/Arsb/Ramp1/Cdh26/Ntrk2/Hsp90ab1/Itgbl1/Itga6/Robo1/Kcnc1/Slc7a11/Vamp4/Rala/Slc9a1/Ndp/Sdc2/Hyal2/Abca7/Tspan14/H2-T23/Neo1/Plat/Cdh2/Aimp1/Nid2/Tjp2/Cdon/Ptprj/Kcnk2/Anxa1/Anxa2/Entpd1/Pdgfc/Cd9/Mxra8/Bmpr2/Tgfbr1/Hspa5/Hspa8/Muc1/Boc/Cdh22/Vasn/Slc6a1/Ntsr2/Cacna1c/Sdc4/Bcam/Bgn/Cd200/Tnfrsf4/Vamp1/Antxr1/Erp29/Pmp22/Sulf1/Il15/Itgav/Rgma/Cntnap2/Got2/Plvap/Itgb5/Cd…	CC
														GO:0009897	external side of plasma membrane	138	-0.365725	-1.49009	0.00447925	0.0707228	0.0641008	3578	tags=43%, list=28%, signal=32%	Slc2a4/Fcer1g/Insr/Fas/Amot/Dag1/Fcgr1/Osmr/Tlr2/Bmpr1a/Itgam/Thbs1/Alcam/Epha5/Ctsb/Rnpep/H2-K1/Cd1d1/Cr1l/Itga6/Chrna4/Nlgn1/Hfe/Enox1/Cx3cr1/Mfge8/Tfrc/Il11ra1/Itga3/Crlf2/Abca1/Ptprc/Enpep/Ano1/Clptm1/Ssc5d/Selp/Ctsl/Cd28/Antxr2/Mcam/Sdc1/Kit/Abcg1/Cd14/Il6st/Pdgfra/Prlr/Tgfbr2/Gfra1/Tlr4/Sema7a/Itga1/Cd274/Icam1/Il1r1/Il13ra1/H2-M3/Ly6a/Ece1	CC		GO:0043209	myelin sheath	166	-0.307916	-1.42694	0.00873679	0.109584	0.0985352	2743	tags=37%, list=22%, signal=29%	Cox5a/Rala/Pdcd6ip/Atp5c1/Cct5/Cox6a1/Ass1/Sdha/Gnb4/Dld/Gdi2/Hspa5/Itpr2/Vdac2/Hspa8/Ckb/Atp1a2/Srd5a1/Ndrg1/Plcb1/Ndufa10/Atp6v1a/Pdha1/Prdx2/Got2/Atp5o/Pkm/Actr1a/Ppia/Atp5a1/Thy1/Gdi1/Gsn/Gfap/Mdh2/Gnb2/Eef1a1/Pgam1/Aldoa/Napa/Atp5f1/Atp5b/Sptan1/Pbp2/Car2/Hspa2/Cycs/Ndufs3/Gpi1/Dpysl2/Nfasc/Eno2/Atp1b1/Uqcrc1/Myo1d/Prdx3/Snap25/Cnp/Ldhb/Eef1a2/Cntn1	CC
														GO:0016757	transferase activity, transferring glycosyl groups	132	-0.371409	-1.49811	0.00540516	0.106558	0.0963992	2149	tags=26%, list=17%, signal=22%	B3galt5/Fut8/St8sia1/Pygb/Lfng/B3gntl1/Pomt1/Xylt1/Gcnt2/Glt8d1/Extl2/Fut10/Gys1/Parp6/Mgat3/Xylt2/B3galnt2/Extl3/St3gal6/St3gal3/Pomt2/Art3/Piga/Fut9/C1galt1/Fut11/Ggta1/Alg6/St6gal1/St6galnac4/Alg5/Galnt14/Extl1/Eogt	MF		GO:0045121	membrane raft	189	-0.331843	-1.5653	0.00100826	0.0209251	0.0188153	1092	tags=17%, list=9%, signal=16%	Fcer1g/Rgs7/Cys1/Lrrk2/Slc2a1/Gja1/Atp5b/Stoml2/Cd14/Slc9a3r1/Slc2a4/Ripk1/Ptk2b/Pgk1/Eno2/Sorbs1/Adcy6/Unc5b/Fcgr1/Usp48/Snap25/Casp8/Fas/Tnr/Cd28/Ldhb/Icam1/Ctsd/Plcd1/Cntn1/Itgb2/Ptprc	CC
														GO:0045211	postsynaptic membrane	150	-0.372315	-1.52568	0.00341048	0.0623834	0.0565422	3115	tags=36%, list=24%, signal=28%	Gopc/Ptprs/Dlgap1/Lhfpl4/Trappc4/Prrt2/Ntrk2/Lrrc4/Gabrb1/Atad1/Ptprz1/Pick1/Apbb1/Chrna4/Nlgn1/Gabrb2/Bcr/Hip1/Sema4b/Lrrtm2/Erbb2/Nbea/Dnm2/Cacna1c/Rgs7/Dmd/Arhgap32/Usp48/Grin3a/Slc8a1/Ank2/Mink1/Grik2/Srgap2/Snta1/Syap1/Cdk5/Lrrc4c/Chrnb1/Arhgef9/Grip1/Tmub1/Homer1/Kcnb1/Cpeb1/Cpeb4/Daglb/Shc4/Dnm3/Gabbr1/Met/Grin2c/Kctd8/Lin7a	CC		GO:0042383	sarcolemma	85	-0.378499	-1.56887	0.00835794	0.107916	0.0970349	3468	tags=42%, list=27%, signal=31%	Aqp4/Slc9a1/Ccdc78/Flot1/Cdh2/Ryr2/Anxa1/Anxa2/Ppp3r1/Dag1/Atp1a2/Sync/Cacna1c/Bgn/Slc38a2/Pld2/Sgcb/Got2/Akap6/Lamp1/Fxyd1/Ptk2/Ank2/Fkrp/Anxa6/Casq1/Slc2a1/Slc2a4/Itga7/Slc8a3/Adcy6/Atp1b1/Fas/Sgcg/Snta1/Prkcq	CC
														GO:0007165	signal transduction	471	-0.335896	-1.53855	1.97797e-05	0.00654256	0.00623798	2748	tags=28%, list=22%, signal=23%	Gpr37l1/Rap2b/Gnal/Ndrg1/Myo9a/Gnb4/Snx17/Gas6/Sarm1/Plxna1/Gabrb1/Srgap3/Arhgap6/Chrna4/Rrad/Rassf4/Pde7a/Fzd2/Cx3cr1/Ndrg2/Tradd/Gabrb2/Bcr/Arhgap22/Smpd3/Myo9b/Tom1l2/Sh3bp1/Erbb2/Stard13/Hivep2/Camk4/Plxnb1/Traip/Mpzl1/Fzd8/Gnb5/Pacsin2/Arhgap12/Arhgap24/Traf3/Rtkn/Arhgap32/Arhgap1/Lpar6/Dab2ip/Gdf1/Iqgap1/Gpr39/Stk4/Radil/Adipor2/Plxna2/Adra1b/Tlr7/Gprc5b/Ripk1/Ntsr2/Fzd7/Rin1/Sox8/Npr2/Mavs…	BP		GO:0070469	respiratory chain	46	-0.486872	-1.8002	0.00187923	0.0358687	0.0322522	3241	tags=54%, list=25%, signal=41%	Ndufb7/Ndufa5/Ndufa6/Ndufb11/Ndufs4/Ndufa9/Ndufa11/Ndufa3/Ndufs7/Ndufa10/Uqcr11/Ndufs2/Ndufs6/Ndufs8/Ndufv1/Ndufb2/Uqcrh/Cyc1/Ndufa4/Ndufb10/Ndufv3/Ndufs3/Uqcrb/Ndufb5/Uqcrc1	CC
														GO:0005085	guanyl-nucleotide exchange factor activity	134	-0.381711	-1.54156	0.00341115	0.0798777	0.0722624	2656	tags=29%, list=21%, signal=23%	Dennd3/Sbf1/Dennd5a/Arhgef33/Lamtor3/Arhgef7/Bcr/Akap13/St5/Arhgef19/Dennd2c/Dock6/Tbc1d10a/Tiam2/Dock3/Arhgef5/Arhgef17/Fgd6/Dock8/Eif2b2/Rapgef3/Sh2d3c/Dock10/Net1/Cyth1/Arhgef9/Kalrn/Ralgps2/Arfgef2/Dnmbp/Als2/Dennd6b/Rgl2/Rasgrp2/Hps4/Ngef/Rapgef4/Dennd5b/Kndc1	MF		GO:0001772	immunological synapse	22	-0.609311	-1.87078	0.00104864	0.0209251	0.0188153	1430	tags=32%, list=11%, signal=28%	Dusp3/Lgals3/Stoml2/Cd28/Icam1/Cd53/Prkcq	CC
														GO:0055085	transmembrane transport	224	-0.370644	-1.60156	0.00038108	0.0699663	0.0667091	2096	tags=27%, list=16%, signal=23%	Hcn1/Slc16a7/Kcnc4/Slc7a6/Mfsd1/Slc10a3/Cacna1c/Itpr2/Abca1/Slc8a3/Abca7/Slc35b2/Abcb9/Trpm4/Aqp11/Abcd2/Slc37a1/Slc39a3/Slc9a8/Itpr1/Slc8a1/Aqp9/Kcna1/Slc2a12/Abca13/Clcn5/Slc12a2/Slc5a6/Abcg2/Catsper2/Slc7a2/Slc16a6/Abcg1/Slc35b3/Svop/Slc37a3/Kcnb1/Sv2a/Slc35f6/Slc30a6/Slc22a4/Slc2a10/Abca8b/Slc25a44/Panx1/Kcnab1/Kcna2/Abcb6/Clcn7/Kcnh5/Slc16a1/Kcna6/Mfsd8/Tap2/Abca5/Slc39a9/Slc12a5/Abca9/Trpc3…	BP		GO:0005581	collagen trimer	39	-0.520901	-1.87109	0.000692557	0.0160017	0.0143883	1456	tags=44%, list=11%, signal=39%	Col4a3/C1ql1/Col12a1/Col5a2/Col5a1/Col9a1/Col11a2/C1ql3/C1qtnf1/Col27a1/C1qb/C1qa/Col19a1/Msr1/C1qc/Ccbe1/Col4a4	CC
														GO:0005887	integral component of plasma membrane	419	-0.369258	-1.68788	8.23674e-07	5.21356e-05	4.7254e-05	2881	tags=33%, list=23%, signal=27%	Bace1/Slc39a6/Mmp16/Tshr/Epha5/Slco5a1/Ntrk2/Slc6a17/Fgfr2/Enpp5/Tmem8/Sgcb/Nlgn3/Adcy8/Pex3/Slc2a13/Pcdh10/Slc22a17/Tapbp/Bcam/Plxna1/Gabrb1/Mospd2/Bmpr1b/Chrna4/Slc8a2/Slc6a15/Pcdh1/Slc26a2/Sema3b/Nlgn1/Folh1/Gabrb2/Sema4b/Slco3a1/Tfrc/Slc4a11/Erbb2/Ank/Hcn1/Pcdhgc3/Slc16a7/Slc6a8/Scarb1/Stab1/Emb/Plxnb1/Cd82/Mpzl1/Sgms1/Sema3e/Abca1/Cd53/Slc20a2/Pcdh11x/Slc8a3/Lpar6/Ptprc/Lrp1/Atp2b1/Slc3a1/Pl…	CC		GO:0006954	inflammatory response	134	-0.422596	-1.89676	1.33558e-05	0.00204344	0.00196822	3284	tags=43%, list=26%, signal=32%	Polb/Tril/Lxn/Aimp1/Il18/Tlr13/Hyal1/Tnip1/Myd88/Anxa1/Stat3/Mfhas1/Camk4/Zc3h12a/Bmpr1b/Nfe2l2/Tnfrsf4/Itgav/Hyal3/Hdac5/Loxl3/Ptgs2/Pstpip1/S1pr3/Hdac9/Atrn/Cxcl1/Zfp580/Smpdl3b/Stab1/Crh/Cyba/Ccl9/Slc11a1/Kdm6b/Ptgs1/Cd180/Ccl6/Cd14/Afap1l2/Hdac7/C3ar1/Rps6ka5/Map2k3/Csf1/Irak2/Il17d/P2rx7/Csf1r/Bmp6/Ephx2/Lipa/Cybb/Cxcl10/Ly86/Adam8/Prkcq/Tlr7	BP
														GO:0042626	ATPase activity, coupled to transmembrane movement of substances	36	-0.528501	-1.71806	0.00507208	0.105574	0.0955093	1839	tags=33%, list=14%, signal=29%	Abca1/Abca7/Abcb9/Abcd2/Abca13/Abcg2/Abcg1/Abca8b/Abcb6/Tap2/Abca5/Abca9	MF		GO:0009897	external side of plasma membrane	138	-0.424486	-1.92136	7.02921e-06	0.000440832	0.000396384	1512	tags=24%, list=12%, signal=21%	Lifr/Il6ra/H2-D1/Cd274/Ssc5d/Fcer1g/Lgals3/Mfge8/H2-K1/Ctsl/Heg1/Bmpr1a/Cd14/Skint5/Slc2a4/Ano1/P2rx7/Itgam/Fcgr1/Fas/Cd28/Rorc/Pdgfra/Icam1/Prlr/Il6st/Ece1/Cxcl10/Cx3cr1/Enpep/Ptprc/Abcg1/Ly6a	CC
														GO:0043394	proteoglycan binding	11	-0.757435	-1.81884	0.00307658	0.0790857	0.0715459	963	tags=55%, list=8%, signal=50%	Col5a3/Col2a1/Col5a1/Fn1/Mfn2/Ctsk	MF		GO:0042102	positive regulation of T cell proliferation	27	-0.59623	-1.95046	0.00139757	0.101984	0.0982298	620	tags=22%, list=5%, signal=21%	Traf6/Nck2/Cd28/Il6st/Prkcq/Ptprc	BP
														GO:0030198	extracellular matrix organization	89	-0.473837	-1.8275	0.000134428	0.0352584	0.033617	3102	tags=44%, list=24%, signal=33%	Atxn1l/Itga8/Smoc1/App/Col4a6/Kazald1/Npnt/Col4a5/Apbb1/Mia/Serac1/Ccdc80/Ptx3/Col22a1/Hspg2/Ercc2/Col11a2/Aplp2/Pomt1/Col4a4/Tnr/Tgfb2/Gfod2/Col16a1/Csgalnact1/Col5a3/Col2a1/Col5a1/Gfap/Fn1/Col19a1/Pdgfra/Serpinb5/Ero1lb/Nphp3/Col9a3/Col9a1/Col4a2/Col23a1	BP		GO:0006096	glycolytic process	20	-0.679678	-2.08507	0.000271594	0.0249323	0.0240146	2544	tags=75%, list=20%, signal=60%	Pfkfb2/Pfkm/Pfkp/Pkm/Aldoc/Adpgk/Pgam1/Aldoa/Hk2/Pfkl/Gpi1/Pgk1/Eno2/Ogdh/Tpi1	BP
														GO:0004930	G-protein coupled receptor activity	82	-0.485952	-1.82906	0.000190818	0.0219185	0.0198289	1892	tags=30%, list=15%, signal=26%	Fzd8/Lpar6/Gpr39/Adra1b/Gprc5b/Ntsr2/Fzd7/Gpr157/Gpr158/Ednra/Vmn2r29/Gpr88/Prokr1/Fzd6/Avpr1a/Ptgfr/Adcyap1r1/S1pr3/Gabbr1/Oxtr/Hrh1/Fzd10/Gpr176/Gpr82/Vipr2	MF		GO:0006911	phagocytosis, engulfment	19	-0.700937	-2.13796	0.000326923	0.0285824	0.0275304	1722	tags=53%, list=14%, signal=46%	Fcgr3/Gsn/Trem2/Fcer1g/Mfge8/Sirpa/Fcgr1/Sh3bp1/Msr1/Itgb2	BP
														GO:0032809	neuronal cell body membrane	19	-0.663448	-1.84163	0.00110965	0.0270632	0.0245292	2333	tags=53%, list=18%, signal=43%	Cx3cr1/Kcnc4/Rgs8/Dab2ip/Atp2b1/Kcnb1/Il6st/Kcna2/Cadm2/Slc4a8	CC		GO:0006958	complement activation, classical pathway	12	-0.82857	-2.21132	5.00244e-05	0.00612299	0.00589762	845	tags=42%, list=7%, signal=39%	C8g/C1qb/C1rl/C1qa/C1qc	BP
														GO:0008081	phosphoric diester hydrolase activity	36	-0.572113	-1.85984	0.00097327	0.0455815	0.0412359	1135	tags=31%, list=9%, signal=28%	Pde4a/Pde1b/Pde3b/Plcxd1/Gdpd5/Plcd1/Plcb1/Smpdl3b/Plcxd2/Pde8b/Pde1c	MF
														GO:0005044	scavenger receptor activity	15	-0.70827	-1.86621	0.00270497	0.0790857	0.0715459	2353	tags=53%, list=18%, signal=44%	Cxcl16/Msr1/Stab1/Ssc5d/Enpp2/Scarb2/Scarf2/Loxl3	MF
														GO:0005201	extracellular matrix structural constituent	69	-0.510796	-1.87553	0.000503408	0.031435	0.0284381	2977	tags=52%, list=23%, signal=40%	Fras1/Lamc2/Lama2/Col1a1/Col5a2/Thbs1/Col4a6/Ecm1/Npnt/Col4a5/Lamb2/Prelp/Mfge8/Lamc1/Col22a1/Fbn2/Nid2/Col11a2/Lama4/Lamb1/Col4a4/Creld1/Matn2/Col16a1/Lama5/Tnc/Col5a3/Col2a1/Col5a1/Fn1/Col19a1/Reln/Col9a3/Col9a1/Col4a2/Col23a1	MF
														GO:0030020	extracellular matrix structural constituent conferring tensile strength	23	-0.638582	-1.88008	0.00214016	0.0751732	0.0680064	3494	tags=65%, list=27%, signal=47%	Col1a1/Col5a2/Col4a6/Col4a5/Col12a1/Col22a1/Col11a2/Col4a4/Col16a1/Col5a3/Col2a1/Col5a1/Col9a3/Col4a2/Col23a1	MF
														GO:0031012	extracellular matrix	152	-0.458386	-1.88046	1.90721e-06	0.000104658	9.48586e-05	3017	tags=42%, list=24%, signal=33%	Nov/Glg1/Thbs1/Col4a6/Mmp16/Ecm1/Mmp23/Fgfr2/Kazald1/Npnt/Lrrn2/Col4a5/Efemp2/Myoc/Matn3/Ptprz1/Gpld1/Serac1/Col12a1/Lamc1/Ccdc80/Lox/Ptx3/Col22a1/Hspg2/Fbn2/Nid2/Col11a2/Bgn/Elfn1/Plscr1/Tgm2/Lamb1/Ssc5d/Cthrc1/Col4a4/Matn2/Adamts4/Tnr/Gfod2/Col16a1/Lama5/Tnc/Col5a3/Col2a1/Col5a1/Fn1/Lingo1/Col19a1/Tgfb3/Loxl1/Reln/Mmp15/Lrig2/Thbs2/Dcn/Col9a3/Col9a1/Tril/Col4a2/Lrrn1/Mmp17/Col23a1/Ccbe1	CC
														GO:0016705	oxidoreductase activity, acting on paired donors, with incorporation or reduction of molecular oxygen	26	-0.63444	-1.90244	0.000673684	0.0344191	0.0311377	1232	tags=46%, list=10%, signal=42%	Tbxas1/P4ha1/Cyp2j6/Plod3/Ogfod2/Cyp24a1/Cyp20a1/Cyp4v3/Plod1/P4htm/Cyp26b1/Cyp7b1	MF
														GO:0005581	collagen trimer	39	-0.656702	-2.13085	3.36975e-06	0.000164369	0.000148978	2219	tags=46%, list=17%, signal=38%	Msr1/Col12a1/C1ql3/Lox/C1qc/Col11a2/Gldn/Cthrc1/Col4a4/Col16a1/Col2a1/Col5a1/Col19a1/C1ql1/Col9a1/Col4a2/Col23a1/Ccbe1	CC
[truncated: 2 more columns]

## Sheet: Key
Key for GO enrichment signficant terms
GeneRatio	number of the GO genes overlapping the DEGs to the number of the DEGs
BgRatio	number of the GO genes overlapping the transcriptome background to the number of the transcriptome background
pvalue	raw p-value from hypergeometric test
p.adjust	BH corrected p-value
qvalue	minimal FDR at given p-value threshold
geneID	overlapping genes between the DEGs and the GO geneset
Category	GO category (BP, MF, CC)
Note	Significantly enriched functions were selected using the cutoff qvalue < 0.1.
Key for GSEA significant terms
setSize	number of genes in each GO geneset after filtering
enrichmentScore	raw K-S running sum statistic
NES	Normalized Enrichment Score
pvalue	raw p-value
p.adjust	BH corrected p-value
qvalues	minimal FDR at given p-value threshold
rank	the position where the peak in the K-S statistic curve is
leading_edge	consisting of three variables: (1) tags, the percentage of gene hits before (for positive ES) or after (for negative ES) the peak; (2) list, the percentage of genes in the ranked gene list before (for positive ES) or after (for negative ES) the peak; (3) signal, the summary statistic combining (1) and (2) ( for details, see https://www.gsea-msigdb.org/gsea/doc/GSEAUserGuideFrame.html)
core_enrichment	genes before (for positive ES) or after (for negative ES) the peak
Category	GO category (BP, MF, CC)
Note	Significantly enriched functions were selected using the cutoff qvalue < 0.1.
